# Supplementary material for: Differing Evolutionary Histories of the ACTN3*R577X Polymorphism among the Major Human Geographic Groups
Source: PLoS One. 2015 Feb 23;10(2):e0115449. doi: 10.1371/journal.pone.0115449 (PMC4338210; doi:10.1371/journal.pone.0115449)
Supplement: S1 File — (SH) [file pone.0115449.s002.sh]

# These are command lines to be used with ms (Hudson, 2002. Bioinformatics 18:337-8) for simulating the diversity of 1000 neutral SNPs under different scenarios of settlement of the New World, according to that explained at Amorim et al. (2014, PLOS ONE; Differing evolutionary histories of the ACTN3*R577X polymorphism among the major human geographic groups).
# Command lines written based on information kindly provided by Doctor Kari Schroeder (Schroeder et al., 2009. Mol Biol Evol 26:995-1016).
# Sep 6 2012
# Author: CE Amorim
# For questions contact: cg2827@columbia.edu

echo "model A"
./ms 1192 1 -s 1000 -I 2 574 618 -ej 0.0138 2 1 > A1.txt
./ms 1192 1 -s 1000 -I 2 574 618 -ej 0.0206 2 1 > A2.txt
./ms 1192 1 -s 1000 -I 2 574 618 -ej 0.0278 2 1 > A3.txt
echo "model B"
./ms 1192 1 -s 1000 -I 2 574 618 -n 2 0.15 -ej 0.0138 2 1 > B1.txt
./ms 1192 1 -s 1000 -I 2 574 618 -n 2 0.15 -ej 0.0206 2 1 > B2.txt
./ms 1192 1 -s 1000 -I 2 574 618 -n 2 0.15 -ej 0.0278 2 1 > B3.txt
echo "model C"
./ms 1192 1 -s 1000 -I 2 574 618 -n 2 0.15 -g 2 48.78 -g 1 5.32 -ej 0.0138 2 1 -eG 0.0138 0 > C1.txt
./ms 1192 1 -s 1000 -I 2 574 618 -n 2 0.15 -g 2 48.78 -g 1 5.32 -ej 0.0206 2 1 -eG 0.0206 0 > C2.txt
./ms 1192 1 -s 1000 -I 2 574 618 -n 2 0.15 -g 2 48.78 -g 1 5.32 -ej 0.0278 2 1 -eG 0.0278 0 > C3.txt
echo "model D island"
./ms 1192 1 -s 1000 -I 43 20 18 88 18 56 106 20 20 18 50 20 20 20 20 18 20 22 20 34 6 10 6 6 6 22 52 18 48 32 22 6 26 48 40 8 4 22 10 62 10 50 50 20 -m 1 2 105.9 -m 1 3 105.9 -m 1 4 105.9 -m 1 5 105.9 -m 1 6 105.9 -m 1 7 105.9 -m 1 8 105.9 -m 1 9 105.9 -m 1 10 105.9 -m 1 11 105.9 -m 1 12 105.9 -m 1 13 105.9 -m 1 14 105.9 -m 1 15 105.9 -m 1 16 105.9 -m 1 17 105.9 -m 1 18 105.9 -m 2 1 105.9 -m 2 3 105.9 -m 2 4 105.9 -m 2 5 105.9 -m 2 6 105.9 -m 2 7 105.9 -m 2 8 105.9 -m 2 9 105.9 -m 2 10 105.9 -m 2 11 105.9 -m 2 12 105.9 -m 2 13 105.9 -m 2 14 105.9 -m 2 15 105.9 -m 2 16 105.9 -m 2 17 105.9 -m 2 18 105.9 -m 3 2 105.9 -m 3 1 105.9 -m 3 4 105.9 -m 3 5 105.9 -m 3 6 105.9 -m 3 7 105.9 -m 3 8 105.9 -m 3 9 105.9 -m 3 10 105.9 -m 3 11 105.9 -m 3 12 105.9 -m 3 13 105.9 -m 3 14 105.9 -m 3 15 105.9 -m 3 16 105.9 -m 3 17 105.9 -m 3 18 105.9 -m 4 2 105.9 -m 4 3 105.9 -m 4 1 105.9 -m 4 5 105.9 -m 4 6 105.9 -m 4 7 105.9 -m 4 8 105.9 -m 4 9 105.9 -m 4 10 105.9 -m 4 11 105.9 -m 4 12 105.9 -m 4 13 105.9 -m 4 14 105.9 -m 4 15 105.9 -m 4 16 105.9 -m 4 17 105.9 -m 4 18 105.9 -m 5 2 105.9 -m 5 3 105.9 -m 5 4 105.9 -m 5 1 105.9 -m 5 6 105.9 -m 5 7 105.9 -m 5 8 105.9 -m 5 9 105.9 -m 5 10 105.9 -m 5 11 105.9 -m 5 12 105.9 -m 5 13 105.9 -m 5 14 105.9 -m 5 15 105.9 -m 5 16 105.9 -m 5 17 105.9 -m 5 18 105.9 -m 6 2 105.9 -m 6 3 105.9 -m 6 4 105.9 -m 6 5 105.9 -m 6 1 105.9 -m 6 7 105.9 -m 6 8 105.9 -m 6 9 105.9 -m 6 10 105.9 -m 6 11 105.9 -m 6 12 105.9 -m 6 13 105.9 -m 6 14 105.9 -m 6 15 105.9 -m 6 16 105.9 -m 6 17 105.9 -m 6 18 105.9 -m 7 2 105.9 -m 7 3 105.9 -m 7 4 105.9 -m 7 5 105.9 -m 7 6 105.9 -m 7 1 105.9 -m 7 8 105.9 -m 7 9 105.9 -m 7 10 105.9 -m 7 11 105.9 -m 7 12 105.9 -m 7 13 105.9 -m 7 14 105.9 -m 7 15 105.9 -m 7 16 105.9 -m 7 17 105.9 -m 7 18 105.9 -m 8 2 105.9 -m 8 3 105.9 -m 8 4 105.9 -m 8 5 105.9 -m 8 6 105.9 -m 8 7 105.9 -m 8 1 105.9 -m 8 9 105.9 -m 8 10 105.9 -m 8 11 105.9 -m 8 12 105.9 -m 8 13 105.9 -m 8 14 105.9 -m 8 15 105.9 -m 8 16 105.9 -m 8 17 105.9 -m 8 18 105.9 -m 9 2 105.9 -m 9 3 105.9 -m 9 4 105.9 -m 9 5 105.9 -m 9 6 105.9 -m 9 7 105.9 -m 9 8 105.9 -m 9 1 105.9 -m 9 10 105.9 -m 9 11 105.9 -m 9 12 105.9 -m 9 13 105.9 -m 9 14 105.9 -m 9 15 105.9 -m 9 16 105.9 -m 9 17 105.9 -m 9 18 105.9 -m 10 2 105.9 -m 10 3 105.9 -m 10 4 105.9 -m 10 5 105.9 -m 10 6 105.9 -m 10 7 105.9 -m 10 8 105.9 -m 10 9 105.9 -m 10 1 105.9 -m 10 11 105.9 -m 10 12 105.9 -m 10 13 105.9 -m 10 14 105.9 -m 10 15 105.9 -m 10 16 105.9 -m 10 17 105.9 -m 10 18 105.9 -m 11 2 105.9 -m 11 3 105.9 -m 11 4 105.9 -m 11 5 105.9 -m 11 6 105.9 -m 11 7 105.9 -m 11 8 105.9 -m 11 9 105.9 -m 11 10 105.9 -m 11 1 105.9 -m 11 12 105.9 -m 11 13 105.9 -m 11 14 105.9 -m 11 15 105.9 -m 11 16 105.9 -m 11 17 105.9 -m 11 18 105.9 -m 12 2 105.9 -m 12 3 105.9 -m 12 4 105.9 -m 12 5 105.9 -m 12 6 105.9 -m 12 7 105.9 -m 12 8 105.9 -m 12 9 105.9 -m 12 10 105.9 -m 12 11 105.9 -m 12 1 105.9 -m 12 13 105.9 -m 12 14 105.9 -m 12 15 105.9 -m 12 16 105.9 -m 12 17 105.9 -m 12 18 105.9 -m 13 2 105.9 -m 13 3 105.9 -m 13 4 105.9 -m 13 5 105.9 -m 13 6 105.9 -m 13 7 105.9 -m 13 8 105.9 -m 13 9 105.9 -m 13 10 105.9 -m 13 11 105.9 -m 13 12 105.9 -m 13 1 105.9 -m 13 14 105.9 -m 13 15 105.9 -m 13 16 105.9 -m 13 17 105.9 -m 13 18 105.9 -m 14 2 105.9 -m 14 3 105.9 -m 14 4 105.9 -m 14 5 105.9 -m 14 6 105.9 -m 14 7 105.9 -m 14 8 105.9 -m 14 9 105.9 -m 14 10 105.9 -m 14 11 105.9 -m 14 12 105.9 -m 14 13 105.9 -m 14 1 105.9 -m 14 15 105.9 -m 14 16 105.9 -m 14 17 105.9 -m 14 18 105.9 -m 15 2 105.9 -m 15 3 105.9 -m 15 4 105.9 -m 15 5 105.9 -m 15 6 105.9 -m 15 7 105.9 -m 15 8 105.9 -m 15 9 105.9 -m 15 10 105.9 -m 15 11 105.9 -m 15 12 105.9 -m 15 13 105.9 -m 15 14 105.9 -m 15 1 105.9 -m 15 16 105.9 -m 15 17 105.9 -m 15 18 105.9 -m 16 2 105.9 -m 16 3 105.9 -m 16 4 105.9 -m 16 5 105.9 -m 16 6 105.9 -m 16 7 105.9 -m 16 8 105.9 -m 16 9 105.9 -m 16 10 105.9 -m 16 11 105.9 -m 16 12 105.9 -m 16 13 105.9 -m 16 14 105.9 -m 16 15 105.9 -m 16 1 105.9 -m 16 17 105.9 -m 16 18 105.9 -m 17 2 105.9 -m 17 3 105.9 -m 17 4 105.9 -m 17 5 105.9 -m 17 6 105.9 -m 17 7 105.9 -m 17 8 105.9 -m 17 9 105.9 -m 17 10 105.9 -m 17 11 105.9 -m 17 12 105.9 -m 17 13 105.9 -m 17 14 105.9 -m 17 15 105.9 -m 17 16 105.9 -m 17 1 105.9 -m 17 18 105.9 -m 18 2 105.9 -m 18 3 105.9 -m 18 4 105.9 -m 18 5 105.9 -m 18 6 105.9 -m 18 7 105.9 -m 18 8 105.9 -m 18 9 105.9 -m 18 10 105.9 -m 18 11 105.9 -m 18 12 105.9 -m 18 13 105.9 -m 18 14 105.9 -m 18 15 105.9 -m 18 16 105.9 -m 18 17 105.9 -m 18 1 105.9 -m 19 20 75 -m 19 21 75 -m 19 22 75 -m 19 23 75 -m 19 24 75 -m 19 25 75 -m 19 26 75 -m 19 27 75 -m 19 28 75 -m 19 29 75 -m 19 30 75 -m 19 31 75 -m 19 32 75 -m 19 33 75 -m 19 34 75 -m 19 35 75 -m 19 36 75 -m 19 37 75 -m 19 38 75 -m 19 39 75 -m 19 40 75 -m 19 41 75 -m 19 42 75 -m 19 43 75 -m 20 19 75 -m 20 21 75 -m 20 22 75 -m 20 23 75 -m 20 24 75 -m 20 25 75 -m 20 26 75 -m 20 27 75 -m 20 28 75 -m 20 29 75 -m 20 30 75 -m 20 31 75 -m 20 32 75 -m 20 33 75 -m 20 34 75 -m 20 35 75 -m 20 36 75 -m 20 37 75 -m 20 38 75 -m 20 39 75 -m 20 40 75 -m 20 41 75 -m 20 42 75 -m 20 43 75 -m 21 20 75 -m 21 19 75 -m 21 22 75 -m 21 23 75 -m 21 24 75 -m 21 25 75 -m 21 26 75 -m 21 27 75 -m 21 28 75 -m 21 29 75 -m 21 30 75 -m 21 31 75 -m 21 32 75 -m 21 33 75 -m 21 34 75 -m 21 35 75 -m 21 36 75 -m 21 37 75 -m 21 38 75 -m 21 39 75 -m 21 40 75 -m 21 41 75 -m 21 42 75 -m 21 43 75 -m 22 20 75 -m 22 21 75 -m 22 19 75 -m 22 23 75 -m 22 24 75 -m 22 25 75 -m 22 26 75 -m 22 27 75 -m 22 28 75 -m 22 29 75 -m 22 30 75 -m 22 31 75 -m 22 32 75 -m 22 33 75 -m 22 34 75 -m 22 35 75 -m 22 36 75 -m 22 37 75 -m 22 38 75 -m 22 39 75 -m 22 40 75 -m 22 41 75 -m 22 42 75 -m 22 43 75 -m 23 20 75 -m 23 21 75 -m 23 22 75 -m 23 19 75 -m 23 24 75 -m 23 25 75 -m 23 26 75 -m 23 27 75 -m 23 28 75 -m 23 29 75 -m 23 30 75 -m 23 31 75 -m 23 32 75 -m 23 33 75 -m 23 34 75 -m 23 35 75 -m 23 36 75 -m 23 37 75 -m 23 38 75 -m 23 39 75 -m 23 40 75 -m 23 41 75 -m 23 42 75 -m 23 43 75 -m 24 20 75 -m 24 21 75 -m 24 22 75 -m 24 23 75 -m 24 19 75 -m 24 25 75 -m 24 26 75 -m 24 27 75 -m 24 28 75 -m 24 29 75 -m 24 30 75 -m 24 31 75 -m 24 32 75 -m 24 33 75 -m 24 34 75 -m 24 35 75 -m 24 36 75 -m 24 37 75 -m 24 38 75 -m 24 39 75 -m 24 40 75 -m 24 41 75 -m 24 42 75 -m 24 43 75 -m 25 20 75 -m 25 21 75 -m 25 22 75 -m 25 23 75 -m 25 24 75 -m 25 19 75 -m 25 26 75 -m 25 27 75 -m 25 28 75 -m 25 29 75 -m 25 30 75 -m 25 31 75 -m 25 32 75 -m 25 33 75 -m 25 34 75 -m 25 35 75 -m 25 36 75 -m 25 37 75 -m 25 38 75 -m 25 39 75 -m 25 40 75 -m 25 41 75 -m 25 42 75 -m 25 43 75 -m 26 20 75 -m 26 21 75 -m 26 22 75 -m 26 23 75 -m 26 24 75 -m 26 25 75 -m 26 19 75 -m 26 27 75 -m 26 28 75 -m 26 29 75 -m 26 30 75 -m 26 31 75 -m 26 32 75 -m 26 33 75 -m 26 34 75 -m 26 35 75 -m 26 36 75 -m 26 37 75 -m 26 38 75 -m 26 39 75 -m 26 40 75 -m 26 41 75 -m 26 42 75 -m 26 43 75 -m 27 20 75 -m 27 21 75 -m 27 22 75 -m 27 23 75 -m 27 24 75 -m 27 25 75 -m 27 26 75 -m 27 19 75 -m 27 28 75 -m 27 29 75 -m 27 30 75 -m 27 31 75 -m 27 32 75 -m 27 33 75 -m 27 34 75 -m 27 35 75 -m 27 36 75 -m 27 37 75 -m 27 38 75 -m 27 39 75 -m 27 40 75 -m 27 41 75 -m 27 42 75 -m 27 43 75 -m 28 20 75 -m 28 21 75 -m 28 22 75 -m 28 23 75 -m 28 24 75 -m 28 25 75 -m 28 26 75 -m 28 27 75 -m 28 19 75 -m 28 29 75 -m 28 30 75 -m 28 31 75 -m 28 32 75 -m 28 33 75 -m 28 34 75 -m 28 35 75 -m 28 36 75 -m 28 37 75 -m 28 38 75 -m 28 39 75 -m 28 40 75 -m 28 41 75 -m 28 42 75 -m 28 43 75 -m 29 20 75 -m 29 21 75 -m 29 22 75 -m 29 23 75 -m 29 24 75 -m 29 25 75 -m 29 26 75 -m 29 27 75 -m 29 28 75 -m 29 19 75 -m 29 30 75 -m 29 31 75 -m 29 32 75 -m 29 33 75 -m 29 34 75 -m 29 35 75 -m 29 36 75 -m 29 37 75 -m 29 38 75 -m 29 39 75 -m 29 40 75 -m 29 41 75 -m 29 42 75 -m 29 43 75 -m 30 20 75 -m 30 21 75 -m 30 22 75 -m 30 23 75 -m 30 24 75 -m 30 25 75 -m 30 26 75 -m 30 27 75 -m 30 28 75 -m 30 29 75 -m 30 19 75 -m 30 31 75 -m 30 32 75 -m 30 33 75 -m 30 34 75 -m 30 35 75 -m 30 36 75 -m 30 37 75 -m 30 38 75 -m 30 39 75 -m 30 40 75 -m 30 41 75 -m 30 42 75 -m 30 43 75 -m 31 20 75 -m 31 21 75 -m 31 22 75 -m 31 23 75 -m 31 24 75 -m 31 25 75 -m 31 26 75 -m 31 27 75 -m 31 28 75 -m 31 29 75 -m 31 30 75 -m 31 19 75 -m 31 32 75 -m 31 33 75 -m 31 34 75 -m 31 35 75 -m 31 36 75 -m 31 37 75 -m 31 38 75 -m 31 39 75 -m 31 40 75 -m 31 41 75 -m 31 42 75 -m 31 43 75 -m 32 20 75 -m 32 21 75 -m 32 22 75 -m 32 23 75 -m 32 24 75 -m 32 25 75 -m 32 26 75 -m 32 27 75 -m 32 28 75 -m 32 29 75 -m 32 30 75 -m 32 31 75 -m 32 19 75 -m 32 33 75 -m 32 34 75 -m 32 35 75 -m 32 36 75 -m 32 37 75 -m 32 38 75 -m 32 39 75 -m 32 40 75 -m 32 41 75 -m 32 42 75 -m 32 43 75 -m 33 20 75 -m 33 21 75 -m 33 22 75 -m 33 23 75 -m 33 24 75 -m 33 25 75 -m 33 26 75 -m 33 27 75 -m 33 28 75 -m 33 29 75 -m 33 30 75 -m 33 31 75 -m 33 32 75 -m 33 19 75 -m 33 34 75 -m 33 35 75 -m 33 36 75 -m 33 37 75 -m 33 38 75 -m 33 39 75 -m 33 40 75 -m 33 41 75 -m 33 42 75 -m 33 43 75 -m 34 20 75 -m 34 21 75 -m 34 22 75 -m 34 23 75 -m 34 24 75 -m 34 25 75 -m 34 26 75 -m 34 27 75 -m 34 28 75 -m 34 29 75 -m 34 30 75 -m 34 31 75 -m 34 32 75 -m 34 33 75 -m 34 19 75 -m 34 35 75 -m 34 36 75 -m 34 37 75 -m 34 38 75 -m 34 39 75 -m 34 40 75 -m 34 41 75 -m 34 42 75 -m 34 43 75 -m 35 20 75 -m 35 21 75 -m 35 22 75 -m 35 23 75 -m 35 24 75 -m 35 25 75 -m 35 26 75 -m 35 27 75 -m 35 28 75 -m 35 29 75 -m 35 30 75 -m 35 31 75 -m 35 32 75 -m 35 33 75 -m 35 34 75 -m 35 19 75 -m 35 36 75 -m 35 37 75 -m 35 38 75 -m 35 39 75 -m 35 40 75 -m 35 41 75 -m 35 42 75 -m 35 43 75 -m 36 20 75 -m 36 21 75 -m 36 22 75 -m 36 23 75 -m 36 24 75 -m 36 25 75 -m 36 26 75 -m 36 27 75 -m 36 28 75 -m 36 29 75 -m 36 30 75 -m 36 31 75 -m 36 32 75 -m 36 33 75 -m 36 34 75 -m 36 35 75 -m 36 19 75 -m 36 37 75 -m 36 38 75 -m 36 39 75 -m 36 40 75 -m 36 41 75 -m 36 42 75 -m 36 43 75 -m 37 20 75 -m 37 21 75 -m 37 22 75 -m 37 23 75 -m 37 24 75 -m 37 25 75 -m 37 26 75 -m 37 27 75 -m 37 28 75 -m 37 29 75 -m 37 30 75 -m 37 31 75 -m 37 32 75 -m 37 33 75 -m 37 34 75 -m 37 35 75 -m 37 36 75 -m 37 19 75 -m 37 38 75 -m 37 39 75 -m 37 40 75 -m 37 41 75 -m 37 42 75 -m 37 43 75 -m 38 20 75 -m 38 21 75 -m 38 22 75 -m 38 23 75 -m 38 24 75 -m 38 25 75 -m 38 26 75 -m 38 27 75 -m 38 28 75 -m 38 29 75 -m 38 30 75 -m 38 31 75 -m 38 32 75 -m 38 33 75 -m 38 34 75 -m 38 35 75 -m 38 36 75 -m 38 37 75 -m 38 19 75 -m 38 39 75 -m 38 40 75 -m 38 41 75 -m 38 42 75 -m 38 43 75 -m 39 20 75 -m 39 21 75 -m 39 22 75 -m 39 23 75 -m 39 24 75 -m 39 25 75 -m 39 26 75 -m 39 27 75 -m 39 28 75 -m 39 29 75 -m 39 30 75 -m 39 31 75 -m 39 32 75 -m 39 33 75 -m 39 34 75 -m 39 35 75 -m 39 36 75 -m 39 37 75 -m 39 38 75 -m 39 19 75 -m 39 40 75 -m 39 41 75 -m 39 42 75 -m 39 43 75 -m 40 20 75 -m 40 21 75 -m 40 22 75 -m 40 23 75 -m 40 24 75 -m 40 25 75 -m 40 26 75 -m 40 27 75 -m 40 28 75 -m 40 29 75 -m 40 30 75 -m 40 31 75 -m 40 32 75 -m 40 33 75 -m 40 34 75 -m 40 35 75 -m 40 36 75 -m 40 37 75 -m 40 38 75 -m 40 39 75 -m 40 19 75 -m 40 41 75 -m 40 42 75 -m 40 43 75 -m 41 20 75 -m 41 21 75 -m 41 22 75 -m 41 23 75 -m 41 24 75 -m 41 25 75 -m 41 26 75 -m 41 27 75 -m 41 28 75 -m 41 29 75 -m 41 30 75 -m 41 31 75 -m 41 32 75 -m 41 33 75 -m 41 34 75 -m 41 35 75 -m 41 36 75 -m 41 37 75 -m 41 38 75 -m 41 39 75 -m 41 40 75 -m 41 19 75 -m 41 42 75 -m 41 43 75 -m 42 20 75 -m 42 21 75 -m 42 22 75 -m 42 23 75 -m 42 24 75 -m 42 25 75 -m 42 26 75 -m 42 27 75 -m 42 28 75 -m 42 29 75 -m 42 30 75 -m 42 31 75 -m 42 32 75 -m 42 33 75 -m 42 34 75 -m 42 35 75 -m 42 36 75 -m 42 37 75 -m 42 38 75 -m 42 39 75 -m 42 40 75 -m 42 41 75 -m 42 19 75 -m 42 43 75 -m 43 20 75 -m 43 21 75 -m 43 22 75 -m 43 23 75 -m 43 24 75 -m 43 25 75 -m 43 26 75 -m 43 27 75 -m 43 28 75 -m 43 29 75 -m 43 30 75 -m 43 31 75 -m 43 32 75 -m 43 33 75 -m 43 34 75 -m 43 35 75 -m 43 36 75 -m 43 37 75 -m 43 38 75 -m 43 39 75 -m 43 40 75 -m 43 41 75 -m 43 42 75 -m 43 19 75 -n 1 0.0556 -n 2 0.0556 -n 3 0.0556 -n 4 0.0556 -n 5 0.0556 -n 6 0.0556 -n 7 0.0556 -n 8 0.0556 -n 9 0.0556 -n 10 0.0556 -n 11 0.0556 -n 12 0.0556 -n 13 0.0556 -n 14 0.0556 -n 15 0.0556 -n 16 0.0556 -n 17 0.0556 -n 18 0.0556 -n 19 0.006 -n 20 0.006 -n 21 0.006 -n 22 0.006 -n 23 0.006 -n 24 0.006 -n 25 0.006 -n 26 0.006 -n 27 0.006 -n 28 0.006 -n 29 0.006 -n 30 0.006 -n 31 0.006 -n 32 0.006 -n 33 0.006 -n 34 0.006 -n 35 0.006 -n 36 0.006 -n 37 0.006 -n 38 0.006 -n 39 0.006 -n 40 0.006 -n 41 0.006 -n 42 0.006 -n 43 0.006 -ej 0.002 18 1 -ej 0.002 17 1 -ej 0.002 16 1 -ej 0.002 15 1  -ej 0.002 14 1 -ej 0.002 13 1 -ej 0.002 12 1 -ej 0.002 11 1 -ej 0.002 10 1 -ej 0.002 9 1 -ej 0.002 8 1 -ej 0.002 7 1 -ej 0.002 6 1 -ej 0.002 5 1 -ej 0.002 4 1 -ej 0.002 3 1 -ej 0.002 2 1 -ej 0.002 43 19 -ej 0.002 42 19 -ej 0.002 41 19 -ej 0.002 40 19 -ej 0.002 39 19 -ej 0.002 38 19 -ej 0.002 37 19 -ej 0.002 36 19 -ej 0.002 35 19 -ej 0.002 34 19 -ej 0.002 33 19 -ej 0.002 32 19 -ej 0.002 31 19 -ej 0.002 30 19 -ej 0.002 29 19 -ej 0.002 28 19 -ej 0.002 27 19 -ej 0.002 26 19 -ej 0.002 25 19 -ej 0.002 24 19 -ej 0.002 23 19 -ej 0.002 22 19 -ej 0.002 21 19 -ej 0.002 20 19 -ej 0.0138 19 1 > Di1.1.txt
./ms 1192 1 -s 1000 -I 43 20 18 88 18 56 106 20 20 18 50 20 20 20 20 18 20 22 20 34 6 10 6 6 6 22 52 18 48 32 22 6 26 48 40 8 4 22 10 62 10 50 50 20 -m 1 2 105.9 -m 1 3 105.9 -m 1 4 105.9 -m 1 5 105.9 -m 1 6 105.9 -m 1 7 105.9 -m 1 8 105.9 -m 1 9 105.9 -m 1 10 105.9 -m 1 11 105.9 -m 1 12 105.9 -m 1 13 105.9 -m 1 14 105.9 -m 1 15 105.9 -m 1 16 105.9 -m 1 17 105.9 -m 1 18 105.9 -m 2 1 105.9 -m 2 3 105.9 -m 2 4 105.9 -m 2 5 105.9 -m 2 6 105.9 -m 2 7 105.9 -m 2 8 105.9 -m 2 9 105.9 -m 2 10 105.9 -m 2 11 105.9 -m 2 12 105.9 -m 2 13 105.9 -m 2 14 105.9 -m 2 15 105.9 -m 2 16 105.9 -m 2 17 105.9 -m 2 18 105.9 -m 3 2 105.9 -m 3 1 105.9 -m 3 4 105.9 -m 3 5 105.9 -m 3 6 105.9 -m 3 7 105.9 -m 3 8 105.9 -m 3 9 105.9 -m 3 10 105.9 -m 3 11 105.9 -m 3 12 105.9 -m 3 13 105.9 -m 3 14 105.9 -m 3 15 105.9 -m 3 16 105.9 -m 3 17 105.9 -m 3 18 105.9 -m 4 2 105.9 -m 4 3 105.9 -m 4 1 105.9 -m 4 5 105.9 -m 4 6 105.9 -m 4 7 105.9 -m 4 8 105.9 -m 4 9 105.9 -m 4 10 105.9 -m 4 11 105.9 -m 4 12 105.9 -m 4 13 105.9 -m 4 14 105.9 -m 4 15 105.9 -m 4 16 105.9 -m 4 17 105.9 -m 4 18 105.9 -m 5 2 105.9 -m 5 3 105.9 -m 5 4 105.9 -m 5 1 105.9 -m 5 6 105.9 -m 5 7 105.9 -m 5 8 105.9 -m 5 9 105.9 -m 5 10 105.9 -m 5 11 105.9 -m 5 12 105.9 -m 5 13 105.9 -m 5 14 105.9 -m 5 15 105.9 -m 5 16 105.9 -m 5 17 105.9 -m 5 18 105.9 -m 6 2 105.9 -m 6 3 105.9 -m 6 4 105.9 -m 6 5 105.9 -m 6 1 105.9 -m 6 7 105.9 -m 6 8 105.9 -m 6 9 105.9 -m 6 10 105.9 -m 6 11 105.9 -m 6 12 105.9 -m 6 13 105.9 -m 6 14 105.9 -m 6 15 105.9 -m 6 16 105.9 -m 6 17 105.9 -m 6 18 105.9 -m 7 2 105.9 -m 7 3 105.9 -m 7 4 105.9 -m 7 5 105.9 -m 7 6 105.9 -m 7 1 105.9 -m 7 8 105.9 -m 7 9 105.9 -m 7 10 105.9 -m 7 11 105.9 -m 7 12 105.9 -m 7 13 105.9 -m 7 14 105.9 -m 7 15 105.9 -m 7 16 105.9 -m 7 17 105.9 -m 7 18 105.9 -m 8 2 105.9 -m 8 3 105.9 -m 8 4 105.9 -m 8 5 105.9 -m 8 6 105.9 -m 8 7 105.9 -m 8 1 105.9 -m 8 9 105.9 -m 8 10 105.9 -m 8 11 105.9 -m 8 12 105.9 -m 8 13 105.9 -m 8 14 105.9 -m 8 15 105.9 -m 8 16 105.9 -m 8 17 105.9 -m 8 18 105.9 -m 9 2 105.9 -m 9 3 105.9 -m 9 4 105.9 -m 9 5 105.9 -m 9 6 105.9 -m 9 7 105.9 -m 9 8 105.9 -m 9 1 105.9 -m 9 10 105.9 -m 9 11 105.9 -m 9 12 105.9 -m 9 13 105.9 -m 9 14 105.9 -m 9 15 105.9 -m 9 16 105.9 -m 9 17 105.9 -m 9 18 105.9 -m 10 2 105.9 -m 10 3 105.9 -m 10 4 105.9 -m 10 5 105.9 -m 10 6 105.9 -m 10 7 105.9 -m 10 8 105.9 -m 10 9 105.9 -m 10 1 105.9 -m 10 11 105.9 -m 10 12 105.9 -m 10 13 105.9 -m 10 14 105.9 -m 10 15 105.9 -m 10 16 105.9 -m 10 17 105.9 -m 10 18 105.9 -m 11 2 105.9 -m 11 3 105.9 -m 11 4 105.9 -m 11 5 105.9 -m 11 6 105.9 -m 11 7 105.9 -m 11 8 105.9 -m 11 9 105.9 -m 11 10 105.9 -m 11 1 105.9 -m 11 12 105.9 -m 11 13 105.9 -m 11 14 105.9 -m 11 15 105.9 -m 11 16 105.9 -m 11 17 105.9 -m 11 18 105.9 -m 12 2 105.9 -m 12 3 105.9 -m 12 4 105.9 -m 12 5 105.9 -m 12 6 105.9 -m 12 7 105.9 -m 12 8 105.9 -m 12 9 105.9 -m 12 10 105.9 -m 12 11 105.9 -m 12 1 105.9 -m 12 13 105.9 -m 12 14 105.9 -m 12 15 105.9 -m 12 16 105.9 -m 12 17 105.9 -m 12 18 105.9 -m 13 2 105.9 -m 13 3 105.9 -m 13 4 105.9 -m 13 5 105.9 -m 13 6 105.9 -m 13 7 105.9 -m 13 8 105.9 -m 13 9 105.9 -m 13 10 105.9 -m 13 11 105.9 -m 13 12 105.9 -m 13 1 105.9 -m 13 14 105.9 -m 13 15 105.9 -m 13 16 105.9 -m 13 17 105.9 -m 13 18 105.9 -m 14 2 105.9 -m 14 3 105.9 -m 14 4 105.9 -m 14 5 105.9 -m 14 6 105.9 -m 14 7 105.9 -m 14 8 105.9 -m 14 9 105.9 -m 14 10 105.9 -m 14 11 105.9 -m 14 12 105.9 -m 14 13 105.9 -m 14 1 105.9 -m 14 15 105.9 -m 14 16 105.9 -m 14 17 105.9 -m 14 18 105.9 -m 15 2 105.9 -m 15 3 105.9 -m 15 4 105.9 -m 15 5 105.9 -m 15 6 105.9 -m 15 7 105.9 -m 15 8 105.9 -m 15 9 105.9 -m 15 10 105.9 -m 15 11 105.9 -m 15 12 105.9 -m 15 13 105.9 -m 15 14 105.9 -m 15 1 105.9 -m 15 16 105.9 -m 15 17 105.9 -m 15 18 105.9 -m 16 2 105.9 -m 16 3 105.9 -m 16 4 105.9 -m 16 5 105.9 -m 16 6 105.9 -m 16 7 105.9 -m 16 8 105.9 -m 16 9 105.9 -m 16 10 105.9 -m 16 11 105.9 -m 16 12 105.9 -m 16 13 105.9 -m 16 14 105.9 -m 16 15 105.9 -m 16 1 105.9 -m 16 17 105.9 -m 16 18 105.9 -m 17 2 105.9 -m 17 3 105.9 -m 17 4 105.9 -m 17 5 105.9 -m 17 6 105.9 -m 17 7 105.9 -m 17 8 105.9 -m 17 9 105.9 -m 17 10 105.9 -m 17 11 105.9 -m 17 12 105.9 -m 17 13 105.9 -m 17 14 105.9 -m 17 15 105.9 -m 17 16 105.9 -m 17 1 105.9 -m 17 18 105.9 -m 18 2 105.9 -m 18 3 105.9 -m 18 4 105.9 -m 18 5 105.9 -m 18 6 105.9 -m 18 7 105.9 -m 18 8 105.9 -m 18 9 105.9 -m 18 10 105.9 -m 18 11 105.9 -m 18 12 105.9 -m 18 13 105.9 -m 18 14 105.9 -m 18 15 105.9 -m 18 16 105.9 -m 18 17 105.9 -m 18 1 105.9 -m 19 20 75 -m 19 21 75 -m 19 22 75 -m 19 23 75 -m 19 24 75 -m 19 25 75 -m 19 26 75 -m 19 27 75 -m 19 28 75 -m 19 29 75 -m 19 30 75 -m 19 31 75 -m 19 32 75 -m 19 33 75 -m 19 34 75 -m 19 35 75 -m 19 36 75 -m 19 37 75 -m 19 38 75 -m 19 39 75 -m 19 40 75 -m 19 41 75 -m 19 42 75 -m 19 43 75 -m 20 19 75 -m 20 21 75 -m 20 22 75 -m 20 23 75 -m 20 24 75 -m 20 25 75 -m 20 26 75 -m 20 27 75 -m 20 28 75 -m 20 29 75 -m 20 30 75 -m 20 31 75 -m 20 32 75 -m 20 33 75 -m 20 34 75 -m 20 35 75 -m 20 36 75 -m 20 37 75 -m 20 38 75 -m 20 39 75 -m 20 40 75 -m 20 41 75 -m 20 42 75 -m 20 43 75 -m 21 20 75 -m 21 19 75 -m 21 22 75 -m 21 23 75 -m 21 24 75 -m 21 25 75 -m 21 26 75 -m 21 27 75 -m 21 28 75 -m 21 29 75 -m 21 30 75 -m 21 31 75 -m 21 32 75 -m 21 33 75 -m 21 34 75 -m 21 35 75 -m 21 36 75 -m 21 37 75 -m 21 38 75 -m 21 39 75 -m 21 40 75 -m 21 41 75 -m 21 42 75 -m 21 43 75 -m 22 20 75 -m 22 21 75 -m 22 19 75 -m 22 23 75 -m 22 24 75 -m 22 25 75 -m 22 26 75 -m 22 27 75 -m 22 28 75 -m 22 29 75 -m 22 30 75 -m 22 31 75 -m 22 32 75 -m 22 33 75 -m 22 34 75 -m 22 35 75 -m 22 36 75 -m 22 37 75 -m 22 38 75 -m 22 39 75 -m 22 40 75 -m 22 41 75 -m 22 42 75 -m 22 43 75 -m 23 20 75 -m 23 21 75 -m 23 22 75 -m 23 19 75 -m 23 24 75 -m 23 25 75 -m 23 26 75 -m 23 27 75 -m 23 28 75 -m 23 29 75 -m 23 30 75 -m 23 31 75 -m 23 32 75 -m 23 33 75 -m 23 34 75 -m 23 35 75 -m 23 36 75 -m 23 37 75 -m 23 38 75 -m 23 39 75 -m 23 40 75 -m 23 41 75 -m 23 42 75 -m 23 43 75 -m 24 20 75 -m 24 21 75 -m 24 22 75 -m 24 23 75 -m 24 19 75 -m 24 25 75 -m 24 26 75 -m 24 27 75 -m 24 28 75 -m 24 29 75 -m 24 30 75 -m 24 31 75 -m 24 32 75 -m 24 33 75 -m 24 34 75 -m 24 35 75 -m 24 36 75 -m 24 37 75 -m 24 38 75 -m 24 39 75 -m 24 40 75 -m 24 41 75 -m 24 42 75 -m 24 43 75 -m 25 20 75 -m 25 21 75 -m 25 22 75 -m 25 23 75 -m 25 24 75 -m 25 19 75 -m 25 26 75 -m 25 27 75 -m 25 28 75 -m 25 29 75 -m 25 30 75 -m 25 31 75 -m 25 32 75 -m 25 33 75 -m 25 34 75 -m 25 35 75 -m 25 36 75 -m 25 37 75 -m 25 38 75 -m 25 39 75 -m 25 40 75 -m 25 41 75 -m 25 42 75 -m 25 43 75 -m 26 20 75 -m 26 21 75 -m 26 22 75 -m 26 23 75 -m 26 24 75 -m 26 25 75 -m 26 19 75 -m 26 27 75 -m 26 28 75 -m 26 29 75 -m 26 30 75 -m 26 31 75 -m 26 32 75 -m 26 33 75 -m 26 34 75 -m 26 35 75 -m 26 36 75 -m 26 37 75 -m 26 38 75 -m 26 39 75 -m 26 40 75 -m 26 41 75 -m 26 42 75 -m 26 43 75 -m 27 20 75 -m 27 21 75 -m 27 22 75 -m 27 23 75 -m 27 24 75 -m 27 25 75 -m 27 26 75 -m 27 19 75 -m 27 28 75 -m 27 29 75 -m 27 30 75 -m 27 31 75 -m 27 32 75 -m 27 33 75 -m 27 34 75 -m 27 35 75 -m 27 36 75 -m 27 37 75 -m 27 38 75 -m 27 39 75 -m 27 40 75 -m 27 41 75 -m 27 42 75 -m 27 43 75 -m 28 20 75 -m 28 21 75 -m 28 22 75 -m 28 23 75 -m 28 24 75 -m 28 25 75 -m 28 26 75 -m 28 27 75 -m 28 19 75 -m 28 29 75 -m 28 30 75 -m 28 31 75 -m 28 32 75 -m 28 33 75 -m 28 34 75 -m 28 35 75 -m 28 36 75 -m 28 37 75 -m 28 38 75 -m 28 39 75 -m 28 40 75 -m 28 41 75 -m 28 42 75 -m 28 43 75 -m 29 20 75 -m 29 21 75 -m 29 22 75 -m 29 23 75 -m 29 24 75 -m 29 25 75 -m 29 26 75 -m 29 27 75 -m 29 28 75 -m 29 19 75 -m 29 30 75 -m 29 31 75 -m 29 32 75 -m 29 33 75 -m 29 34 75 -m 29 35 75 -m 29 36 75 -m 29 37 75 -m 29 38 75 -m 29 39 75 -m 29 40 75 -m 29 41 75 -m 29 42 75 -m 29 43 75 -m 30 20 75 -m 30 21 75 -m 30 22 75 -m 30 23 75 -m 30 24 75 -m 30 25 75 -m 30 26 75 -m 30 27 75 -m 30 28 75 -m 30 29 75 -m 30 19 75 -m 30 31 75 -m 30 32 75 -m 30 33 75 -m 30 34 75 -m 30 35 75 -m 30 36 75 -m 30 37 75 -m 30 38 75 -m 30 39 75 -m 30 40 75 -m 30 41 75 -m 30 42 75 -m 30 43 75 -m 31 20 75 -m 31 21 75 -m 31 22 75 -m 31 23 75 -m 31 24 75 -m 31 25 75 -m 31 26 75 -m 31 27 75 -m 31 28 75 -m 31 29 75 -m 31 30 75 -m 31 19 75 -m 31 32 75 -m 31 33 75 -m 31 34 75 -m 31 35 75 -m 31 36 75 -m 31 37 75 -m 31 38 75 -m 31 39 75 -m 31 40 75 -m 31 41 75 -m 31 42 75 -m 31 43 75 -m 32 20 75 -m 32 21 75 -m 32 22 75 -m 32 23 75 -m 32 24 75 -m 32 25 75 -m 32 26 75 -m 32 27 75 -m 32 28 75 -m 32 29 75 -m 32 30 75 -m 32 31 75 -m 32 19 75 -m 32 33 75 -m 32 34 75 -m 32 35 75 -m 32 36 75 -m 32 37 75 -m 32 38 75 -m 32 39 75 -m 32 40 75 -m 32 41 75 -m 32 42 75 -m 32 43 75 -m 33 20 75 -m 33 21 75 -m 33 22 75 -m 33 23 75 -m 33 24 75 -m 33 25 75 -m 33 26 75 -m 33 27 75 -m 33 28 75 -m 33 29 75 -m 33 30 75 -m 33 31 75 -m 33 32 75 -m 33 19 75 -m 33 34 75 -m 33 35 75 -m 33 36 75 -m 33 37 75 -m 33 38 75 -m 33 39 75 -m 33 40 75 -m 33 41 75 -m 33 42 75 -m 33 43 75 -m 34 20 75 -m 34 21 75 -m 34 22 75 -m 34 23 75 -m 34 24 75 -m 34 25 75 -m 34 26 75 -m 34 27 75 -m 34 28 75 -m 34 29 75 -m 34 30 75 -m 34 31 75 -m 34 32 75 -m 34 33 75 -m 34 19 75 -m 34 35 75 -m 34 36 75 -m 34 37 75 -m 34 38 75 -m 34 39 75 -m 34 40 75 -m 34 41 75 -m 34 42 75 -m 34 43 75 -m 35 20 75 -m 35 21 75 -m 35 22 75 -m 35 23 75 -m 35 24 75 -m 35 25 75 -m 35 26 75 -m 35 27 75 -m 35 28 75 -m 35 29 75 -m 35 30 75 -m 35 31 75 -m 35 32 75 -m 35 33 75 -m 35 34 75 -m 35 19 75 -m 35 36 75 -m 35 37 75 -m 35 38 75 -m 35 39 75 -m 35 40 75 -m 35 41 75 -m 35 42 75 -m 35 43 75 -m 36 20 75 -m 36 21 75 -m 36 22 75 -m 36 23 75 -m 36 24 75 -m 36 25 75 -m 36 26 75 -m 36 27 75 -m 36 28 75 -m 36 29 75 -m 36 30 75 -m 36 31 75 -m 36 32 75 -m 36 33 75 -m 36 34 75 -m 36 35 75 -m 36 19 75 -m 36 37 75 -m 36 38 75 -m 36 39 75 -m 36 40 75 -m 36 41 75 -m 36 42 75 -m 36 43 75 -m 37 20 75 -m 37 21 75 -m 37 22 75 -m 37 23 75 -m 37 24 75 -m 37 25 75 -m 37 26 75 -m 37 27 75 -m 37 28 75 -m 37 29 75 -m 37 30 75 -m 37 31 75 -m 37 32 75 -m 37 33 75 -m 37 34 75 -m 37 35 75 -m 37 36 75 -m 37 19 75 -m 37 38 75 -m 37 39 75 -m 37 40 75 -m 37 41 75 -m 37 42 75 -m 37 43 75 -m 38 20 75 -m 38 21 75 -m 38 22 75 -m 38 23 75 -m 38 24 75 -m 38 25 75 -m 38 26 75 -m 38 27 75 -m 38 28 75 -m 38 29 75 -m 38 30 75 -m 38 31 75 -m 38 32 75 -m 38 33 75 -m 38 34 75 -m 38 35 75 -m 38 36 75 -m 38 37 75 -m 38 19 75 -m 38 39 75 -m 38 40 75 -m 38 41 75 -m 38 42 75 -m 38 43 75 -m 39 20 75 -m 39 21 75 -m 39 22 75 -m 39 23 75 -m 39 24 75 -m 39 25 75 -m 39 26 75 -m 39 27 75 -m 39 28 75 -m 39 29 75 -m 39 30 75 -m 39 31 75 -m 39 32 75 -m 39 33 75 -m 39 34 75 -m 39 35 75 -m 39 36 75 -m 39 37 75 -m 39 38 75 -m 39 19 75 -m 39 40 75 -m 39 41 75 -m 39 42 75 -m 39 43 75 -m 40 20 75 -m 40 21 75 -m 40 22 75 -m 40 23 75 -m 40 24 75 -m 40 25 75 -m 40 26 75 -m 40 27 75 -m 40 28 75 -m 40 29 75 -m 40 30 75 -m 40 31 75 -m 40 32 75 -m 40 33 75 -m 40 34 75 -m 40 35 75 -m 40 36 75 -m 40 37 75 -m 40 38 75 -m 40 39 75 -m 40 19 75 -m 40 41 75 -m 40 42 75 -m 40 43 75 -m 41 20 75 -m 41 21 75 -m 41 22 75 -m 41 23 75 -m 41 24 75 -m 41 25 75 -m 41 26 75 -m 41 27 75 -m 41 28 75 -m 41 29 75 -m 41 30 75 -m 41 31 75 -m 41 32 75 -m 41 33 75 -m 41 34 75 -m 41 35 75 -m 41 36 75 -m 41 37 75 -m 41 38 75 -m 41 39 75 -m 41 40 75 -m 41 19 75 -m 41 42 75 -m 41 43 75 -m 42 20 75 -m 42 21 75 -m 42 22 75 -m 42 23 75 -m 42 24 75 -m 42 25 75 -m 42 26 75 -m 42 27 75 -m 42 28 75 -m 42 29 75 -m 42 30 75 -m 42 31 75 -m 42 32 75 -m 42 33 75 -m 42 34 75 -m 42 35 75 -m 42 36 75 -m 42 37 75 -m 42 38 75 -m 42 39 75 -m 42 40 75 -m 42 41 75 -m 42 19 75 -m 42 43 75 -m 43 20 75 -m 43 21 75 -m 43 22 75 -m 43 23 75 -m 43 24 75 -m 43 25 75 -m 43 26 75 -m 43 27 75 -m 43 28 75 -m 43 29 75 -m 43 30 75 -m 43 31 75 -m 43 32 75 -m 43 33 75 -m 43 34 75 -m 43 35 75 -m 43 36 75 -m 43 37 75 -m 43 38 75 -m 43 39 75 -m 43 40 75 -m 43 41 75 -m 43 42 75 -m 43 19 75 -n 1 0.0556 -n 2 0.0556 -n 3 0.0556 -n 4 0.0556 -n 5 0.0556 -n 6 0.0556 -n 7 0.0556 -n 8 0.0556 -n 9 0.0556 -n 10 0.0556 -n 11 0.0556 -n 12 0.0556 -n 13 0.0556 -n 14 0.0556 -n 15 0.0556 -n 16 0.0556 -n 17 0.0556 -n 18 0.0556 -n 19 0.006 -n 20 0.006 -n 21 0.006 -n 22 0.006 -n 23 0.006 -n 24 0.006 -n 25 0.006 -n 26 0.006 -n 27 0.006 -n 28 0.006 -n 29 0.006 -n 30 0.006 -n 31 0.006 -n 32 0.006 -n 33 0.006 -n 34 0.006 -n 35 0.006 -n 36 0.006 -n 37 0.006 -n 38 0.006 -n 39 0.006 -n 40 0.006 -n 41 0.006 -n 42 0.006 -n 43 0.006 -ej 0.005 18 1 -ej 0.005 17 1 -ej 0.005 16 1 -ej 0.005 15 1  -ej 0.005 14 1 -ej 0.005 13 1 -ej 0.005 12 1 -ej 0.005 11 1 -ej 0.005 10 1 -ej 0.005 9 1 -ej 0.005 8 1 -ej 0.005 7 1 -ej 0.005 6 1 -ej 0.005 5 1 -ej 0.005 4 1 -ej 0.005 3 1 -ej 0.005 2 1 -ej 0.005 43 19 -ej 0.005 42 19 -ej 0.005 41 19 -ej 0.005 40 19 -ej 0.005 39 19 -ej 0.005 38 19 -ej 0.005 37 19 -ej 0.005 36 19 -ej 0.005 35 19 -ej 0.005 34 19 -ej 0.005 33 19 -ej 0.005 32 19 -ej 0.005 31 19 -ej 0.005 30 19 -ej 0.005 29 19 -ej 0.005 28 19 -ej 0.005 27 19 -ej 0.005 26 19 -ej 0.005 25 19 -ej 0.005 24 19 -ej 0.005 23 19 -ej 0.005 22 19 -ej 0.005 21 19 -ej 0.005 20 19 -ej 0.0138 19 1 > Di1.2.txt
./ms 1192 1 -s 1000 -I 43 20 18 88 18 56 106 20 20 18 50 20 20 20 20 18 20 22 20 34 6 10 6 6 6 22 52 18 48 32 22 6 26 48 40 8 4 22 10 62 10 50 50 20 -m 1 2 105.9 -m 1 3 105.9 -m 1 4 105.9 -m 1 5 105.9 -m 1 6 105.9 -m 1 7 105.9 -m 1 8 105.9 -m 1 9 105.9 -m 1 10 105.9 -m 1 11 105.9 -m 1 12 105.9 -m 1 13 105.9 -m 1 14 105.9 -m 1 15 105.9 -m 1 16 105.9 -m 1 17 105.9 -m 1 18 105.9 -m 2 1 105.9 -m 2 3 105.9 -m 2 4 105.9 -m 2 5 105.9 -m 2 6 105.9 -m 2 7 105.9 -m 2 8 105.9 -m 2 9 105.9 -m 2 10 105.9 -m 2 11 105.9 -m 2 12 105.9 -m 2 13 105.9 -m 2 14 105.9 -m 2 15 105.9 -m 2 16 105.9 -m 2 17 105.9 -m 2 18 105.9 -m 3 2 105.9 -m 3 1 105.9 -m 3 4 105.9 -m 3 5 105.9 -m 3 6 105.9 -m 3 7 105.9 -m 3 8 105.9 -m 3 9 105.9 -m 3 10 105.9 -m 3 11 105.9 -m 3 12 105.9 -m 3 13 105.9 -m 3 14 105.9 -m 3 15 105.9 -m 3 16 105.9 -m 3 17 105.9 -m 3 18 105.9 -m 4 2 105.9 -m 4 3 105.9 -m 4 1 105.9 -m 4 5 105.9 -m 4 6 105.9 -m 4 7 105.9 -m 4 8 105.9 -m 4 9 105.9 -m 4 10 105.9 -m 4 11 105.9 -m 4 12 105.9 -m 4 13 105.9 -m 4 14 105.9 -m 4 15 105.9 -m 4 16 105.9 -m 4 17 105.9 -m 4 18 105.9 -m 5 2 105.9 -m 5 3 105.9 -m 5 4 105.9 -m 5 1 105.9 -m 5 6 105.9 -m 5 7 105.9 -m 5 8 105.9 -m 5 9 105.9 -m 5 10 105.9 -m 5 11 105.9 -m 5 12 105.9 -m 5 13 105.9 -m 5 14 105.9 -m 5 15 105.9 -m 5 16 105.9 -m 5 17 105.9 -m 5 18 105.9 -m 6 2 105.9 -m 6 3 105.9 -m 6 4 105.9 -m 6 5 105.9 -m 6 1 105.9 -m 6 7 105.9 -m 6 8 105.9 -m 6 9 105.9 -m 6 10 105.9 -m 6 11 105.9 -m 6 12 105.9 -m 6 13 105.9 -m 6 14 105.9 -m 6 15 105.9 -m 6 16 105.9 -m 6 17 105.9 -m 6 18 105.9 -m 7 2 105.9 -m 7 3 105.9 -m 7 4 105.9 -m 7 5 105.9 -m 7 6 105.9 -m 7 1 105.9 -m 7 8 105.9 -m 7 9 105.9 -m 7 10 105.9 -m 7 11 105.9 -m 7 12 105.9 -m 7 13 105.9 -m 7 14 105.9 -m 7 15 105.9 -m 7 16 105.9 -m 7 17 105.9 -m 7 18 105.9 -m 8 2 105.9 -m 8 3 105.9 -m 8 4 105.9 -m 8 5 105.9 -m 8 6 105.9 -m 8 7 105.9 -m 8 1 105.9 -m 8 9 105.9 -m 8 10 105.9 -m 8 11 105.9 -m 8 12 105.9 -m 8 13 105.9 -m 8 14 105.9 -m 8 15 105.9 -m 8 16 105.9 -m 8 17 105.9 -m 8 18 105.9 -m 9 2 105.9 -m 9 3 105.9 -m 9 4 105.9 -m 9 5 105.9 -m 9 6 105.9 -m 9 7 105.9 -m 9 8 105.9 -m 9 1 105.9 -m 9 10 105.9 -m 9 11 105.9 -m 9 12 105.9 -m 9 13 105.9 -m 9 14 105.9 -m 9 15 105.9 -m 9 16 105.9 -m 9 17 105.9 -m 9 18 105.9 -m 10 2 105.9 -m 10 3 105.9 -m 10 4 105.9 -m 10 5 105.9 -m 10 6 105.9 -m 10 7 105.9 -m 10 8 105.9 -m 10 9 105.9 -m 10 1 105.9 -m 10 11 105.9 -m 10 12 105.9 -m 10 13 105.9 -m 10 14 105.9 -m 10 15 105.9 -m 10 16 105.9 -m 10 17 105.9 -m 10 18 105.9 -m 11 2 105.9 -m 11 3 105.9 -m 11 4 105.9 -m 11 5 105.9 -m 11 6 105.9 -m 11 7 105.9 -m 11 8 105.9 -m 11 9 105.9 -m 11 10 105.9 -m 11 1 105.9 -m 11 12 105.9 -m 11 13 105.9 -m 11 14 105.9 -m 11 15 105.9 -m 11 16 105.9 -m 11 17 105.9 -m 11 18 105.9 -m 12 2 105.9 -m 12 3 105.9 -m 12 4 105.9 -m 12 5 105.9 -m 12 6 105.9 -m 12 7 105.9 -m 12 8 105.9 -m 12 9 105.9 -m 12 10 105.9 -m 12 11 105.9 -m 12 1 105.9 -m 12 13 105.9 -m 12 14 105.9 -m 12 15 105.9 -m 12 16 105.9 -m 12 17 105.9 -m 12 18 105.9 -m 13 2 105.9 -m 13 3 105.9 -m 13 4 105.9 -m 13 5 105.9 -m 13 6 105.9 -m 13 7 105.9 -m 13 8 105.9 -m 13 9 105.9 -m 13 10 105.9 -m 13 11 105.9 -m 13 12 105.9 -m 13 1 105.9 -m 13 14 105.9 -m 13 15 105.9 -m 13 16 105.9 -m 13 17 105.9 -m 13 18 105.9 -m 14 2 105.9 -m 14 3 105.9 -m 14 4 105.9 -m 14 5 105.9 -m 14 6 105.9 -m 14 7 105.9 -m 14 8 105.9 -m 14 9 105.9 -m 14 10 105.9 -m 14 11 105.9 -m 14 12 105.9 -m 14 13 105.9 -m 14 1 105.9 -m 14 15 105.9 -m 14 16 105.9 -m 14 17 105.9 -m 14 18 105.9 -m 15 2 105.9 -m 15 3 105.9 -m 15 4 105.9 -m 15 5 105.9 -m 15 6 105.9 -m 15 7 105.9 -m 15 8 105.9 -m 15 9 105.9 -m 15 10 105.9 -m 15 11 105.9 -m 15 12 105.9 -m 15 13 105.9 -m 15 14 105.9 -m 15 1 105.9 -m 15 16 105.9 -m 15 17 105.9 -m 15 18 105.9 -m 16 2 105.9 -m 16 3 105.9 -m 16 4 105.9 -m 16 5 105.9 -m 16 6 105.9 -m 16 7 105.9 -m 16 8 105.9 -m 16 9 105.9 -m 16 10 105.9 -m 16 11 105.9 -m 16 12 105.9 -m 16 13 105.9 -m 16 14 105.9 -m 16 15 105.9 -m 16 1 105.9 -m 16 17 105.9 -m 16 18 105.9 -m 17 2 105.9 -m 17 3 105.9 -m 17 4 105.9 -m 17 5 105.9 -m 17 6 105.9 -m 17 7 105.9 -m 17 8 105.9 -m 17 9 105.9 -m 17 10 105.9 -m 17 11 105.9 -m 17 12 105.9 -m 17 13 105.9 -m 17 14 105.9 -m 17 15 105.9 -m 17 16 105.9 -m 17 1 105.9 -m 17 18 105.9 -m 18 2 105.9 -m 18 3 105.9 -m 18 4 105.9 -m 18 5 105.9 -m 18 6 105.9 -m 18 7 105.9 -m 18 8 105.9 -m 18 9 105.9 -m 18 10 105.9 -m 18 11 105.9 -m 18 12 105.9 -m 18 13 105.9 -m 18 14 105.9 -m 18 15 105.9 -m 18 16 105.9 -m 18 17 105.9 -m 18 1 105.9 -m 19 20 75 -m 19 21 75 -m 19 22 75 -m 19 23 75 -m 19 24 75 -m 19 25 75 -m 19 26 75 -m 19 27 75 -m 19 28 75 -m 19 29 75 -m 19 30 75 -m 19 31 75 -m 19 32 75 -m 19 33 75 -m 19 34 75 -m 19 35 75 -m 19 36 75 -m 19 37 75 -m 19 38 75 -m 19 39 75 -m 19 40 75 -m 19 41 75 -m 19 42 75 -m 19 43 75 -m 20 19 75 -m 20 21 75 -m 20 22 75 -m 20 23 75 -m 20 24 75 -m 20 25 75 -m 20 26 75 -m 20 27 75 -m 20 28 75 -m 20 29 75 -m 20 30 75 -m 20 31 75 -m 20 32 75 -m 20 33 75 -m 20 34 75 -m 20 35 75 -m 20 36 75 -m 20 37 75 -m 20 38 75 -m 20 39 75 -m 20 40 75 -m 20 41 75 -m 20 42 75 -m 20 43 75 -m 21 20 75 -m 21 19 75 -m 21 22 75 -m 21 23 75 -m 21 24 75 -m 21 25 75 -m 21 26 75 -m 21 27 75 -m 21 28 75 -m 21 29 75 -m 21 30 75 -m 21 31 75 -m 21 32 75 -m 21 33 75 -m 21 34 75 -m 21 35 75 -m 21 36 75 -m 21 37 75 -m 21 38 75 -m 21 39 75 -m 21 40 75 -m 21 41 75 -m 21 42 75 -m 21 43 75 -m 22 20 75 -m 22 21 75 -m 22 19 75 -m 22 23 75 -m 22 24 75 -m 22 25 75 -m 22 26 75 -m 22 27 75 -m 22 28 75 -m 22 29 75 -m 22 30 75 -m 22 31 75 -m 22 32 75 -m 22 33 75 -m 22 34 75 -m 22 35 75 -m 22 36 75 -m 22 37 75 -m 22 38 75 -m 22 39 75 -m 22 40 75 -m 22 41 75 -m 22 42 75 -m 22 43 75 -m 23 20 75 -m 23 21 75 -m 23 22 75 -m 23 19 75 -m 23 24 75 -m 23 25 75 -m 23 26 75 -m 23 27 75 -m 23 28 75 -m 23 29 75 -m 23 30 75 -m 23 31 75 -m 23 32 75 -m 23 33 75 -m 23 34 75 -m 23 35 75 -m 23 36 75 -m 23 37 75 -m 23 38 75 -m 23 39 75 -m 23 40 75 -m 23 41 75 -m 23 42 75 -m 23 43 75 -m 24 20 75 -m 24 21 75 -m 24 22 75 -m 24 23 75 -m 24 19 75 -m 24 25 75 -m 24 26 75 -m 24 27 75 -m 24 28 75 -m 24 29 75 -m 24 30 75 -m 24 31 75 -m 24 32 75 -m 24 33 75 -m 24 34 75 -m 24 35 75 -m 24 36 75 -m 24 37 75 -m 24 38 75 -m 24 39 75 -m 24 40 75 -m 24 41 75 -m 24 42 75 -m 24 43 75 -m 25 20 75 -m 25 21 75 -m 25 22 75 -m 25 23 75 -m 25 24 75 -m 25 19 75 -m 25 26 75 -m 25 27 75 -m 25 28 75 -m 25 29 75 -m 25 30 75 -m 25 31 75 -m 25 32 75 -m 25 33 75 -m 25 34 75 -m 25 35 75 -m 25 36 75 -m 25 37 75 -m 25 38 75 -m 25 39 75 -m 25 40 75 -m 25 41 75 -m 25 42 75 -m 25 43 75 -m 26 20 75 -m 26 21 75 -m 26 22 75 -m 26 23 75 -m 26 24 75 -m 26 25 75 -m 26 19 75 -m 26 27 75 -m 26 28 75 -m 26 29 75 -m 26 30 75 -m 26 31 75 -m 26 32 75 -m 26 33 75 -m 26 34 75 -m 26 35 75 -m 26 36 75 -m 26 37 75 -m 26 38 75 -m 26 39 75 -m 26 40 75 -m 26 41 75 -m 26 42 75 -m 26 43 75 -m 27 20 75 -m 27 21 75 -m 27 22 75 -m 27 23 75 -m 27 24 75 -m 27 25 75 -m 27 26 75 -m 27 19 75 -m 27 28 75 -m 27 29 75 -m 27 30 75 -m 27 31 75 -m 27 32 75 -m 27 33 75 -m 27 34 75 -m 27 35 75 -m 27 36 75 -m 27 37 75 -m 27 38 75 -m 27 39 75 -m 27 40 75 -m 27 41 75 -m 27 42 75 -m 27 43 75 -m 28 20 75 -m 28 21 75 -m 28 22 75 -m 28 23 75 -m 28 24 75 -m 28 25 75 -m 28 26 75 -m 28 27 75 -m 28 19 75 -m 28 29 75 -m 28 30 75 -m 28 31 75 -m 28 32 75 -m 28 33 75 -m 28 34 75 -m 28 35 75 -m 28 36 75 -m 28 37 75 -m 28 38 75 -m 28 39 75 -m 28 40 75 -m 28 41 75 -m 28 42 75 -m 28 43 75 -m 29 20 75 -m 29 21 75 -m 29 22 75 -m 29 23 75 -m 29 24 75 -m 29 25 75 -m 29 26 75 -m 29 27 75 -m 29 28 75 -m 29 19 75 -m 29 30 75 -m 29 31 75 -m 29 32 75 -m 29 33 75 -m 29 34 75 -m 29 35 75 -m 29 36 75 -m 29 37 75 -m 29 38 75 -m 29 39 75 -m 29 40 75 -m 29 41 75 -m 29 42 75 -m 29 43 75 -m 30 20 75 -m 30 21 75 -m 30 22 75 -m 30 23 75 -m 30 24 75 -m 30 25 75 -m 30 26 75 -m 30 27 75 -m 30 28 75 -m 30 29 75 -m 30 19 75 -m 30 31 75 -m 30 32 75 -m 30 33 75 -m 30 34 75 -m 30 35 75 -m 30 36 75 -m 30 37 75 -m 30 38 75 -m 30 39 75 -m 30 40 75 -m 30 41 75 -m 30 42 75 -m 30 43 75 -m 31 20 75 -m 31 21 75 -m 31 22 75 -m 31 23 75 -m 31 24 75 -m 31 25 75 -m 31 26 75 -m 31 27 75 -m 31 28 75 -m 31 29 75 -m 31 30 75 -m 31 19 75 -m 31 32 75 -m 31 33 75 -m 31 34 75 -m 31 35 75 -m 31 36 75 -m 31 37 75 -m 31 38 75 -m 31 39 75 -m 31 40 75 -m 31 41 75 -m 31 42 75 -m 31 43 75 -m 32 20 75 -m 32 21 75 -m 32 22 75 -m 32 23 75 -m 32 24 75 -m 32 25 75 -m 32 26 75 -m 32 27 75 -m 32 28 75 -m 32 29 75 -m 32 30 75 -m 32 31 75 -m 32 19 75 -m 32 33 75 -m 32 34 75 -m 32 35 75 -m 32 36 75 -m 32 37 75 -m 32 38 75 -m 32 39 75 -m 32 40 75 -m 32 41 75 -m 32 42 75 -m 32 43 75 -m 33 20 75 -m 33 21 75 -m 33 22 75 -m 33 23 75 -m 33 24 75 -m 33 25 75 -m 33 26 75 -m 33 27 75 -m 33 28 75 -m 33 29 75 -m 33 30 75 -m 33 31 75 -m 33 32 75 -m 33 19 75 -m 33 34 75 -m 33 35 75 -m 33 36 75 -m 33 37 75 -m 33 38 75 -m 33 39 75 -m 33 40 75 -m 33 41 75 -m 33 42 75 -m 33 43 75 -m 34 20 75 -m 34 21 75 -m 34 22 75 -m 34 23 75 -m 34 24 75 -m 34 25 75 -m 34 26 75 -m 34 27 75 -m 34 28 75 -m 34 29 75 -m 34 30 75 -m 34 31 75 -m 34 32 75 -m 34 33 75 -m 34 19 75 -m 34 35 75 -m 34 36 75 -m 34 37 75 -m 34 38 75 -m 34 39 75 -m 34 40 75 -m 34 41 75 -m 34 42 75 -m 34 43 75 -m 35 20 75 -m 35 21 75 -m 35 22 75 -m 35 23 75 -m 35 24 75 -m 35 25 75 -m 35 26 75 -m 35 27 75 -m 35 28 75 -m 35 29 75 -m 35 30 75 -m 35 31 75 -m 35 32 75 -m 35 33 75 -m 35 34 75 -m 35 19 75 -m 35 36 75 -m 35 37 75 -m 35 38 75 -m 35 39 75 -m 35 40 75 -m 35 41 75 -m 35 42 75 -m 35 43 75 -m 36 20 75 -m 36 21 75 -m 36 22 75 -m 36 23 75 -m 36 24 75 -m 36 25 75 -m 36 26 75 -m 36 27 75 -m 36 28 75 -m 36 29 75 -m 36 30 75 -m 36 31 75 -m 36 32 75 -m 36 33 75 -m 36 34 75 -m 36 35 75 -m 36 19 75 -m 36 37 75 -m 36 38 75 -m 36 39 75 -m 36 40 75 -m 36 41 75 -m 36 42 75 -m 36 43 75 -m 37 20 75 -m 37 21 75 -m 37 22 75 -m 37 23 75 -m 37 24 75 -m 37 25 75 -m 37 26 75 -m 37 27 75 -m 37 28 75 -m 37 29 75 -m 37 30 75 -m 37 31 75 -m 37 32 75 -m 37 33 75 -m 37 34 75 -m 37 35 75 -m 37 36 75 -m 37 19 75 -m 37 38 75 -m 37 39 75 -m 37 40 75 -m 37 41 75 -m 37 42 75 -m 37 43 75 -m 38 20 75 -m 38 21 75 -m 38 22 75 -m 38 23 75 -m 38 24 75 -m 38 25 75 -m 38 26 75 -m 38 27 75 -m 38 28 75 -m 38 29 75 -m 38 30 75 -m 38 31 75 -m 38 32 75 -m 38 33 75 -m 38 34 75 -m 38 35 75 -m 38 36 75 -m 38 37 75 -m 38 19 75 -m 38 39 75 -m 38 40 75 -m 38 41 75 -m 38 42 75 -m 38 43 75 -m 39 20 75 -m 39 21 75 -m 39 22 75 -m 39 23 75 -m 39 24 75 -m 39 25 75 -m 39 26 75 -m 39 27 75 -m 39 28 75 -m 39 29 75 -m 39 30 75 -m 39 31 75 -m 39 32 75 -m 39 33 75 -m 39 34 75 -m 39 35 75 -m 39 36 75 -m 39 37 75 -m 39 38 75 -m 39 19 75 -m 39 40 75 -m 39 41 75 -m 39 42 75 -m 39 43 75 -m 40 20 75 -m 40 21 75 -m 40 22 75 -m 40 23 75 -m 40 24 75 -m 40 25 75 -m 40 26 75 -m 40 27 75 -m 40 28 75 -m 40 29 75 -m 40 30 75 -m 40 31 75 -m 40 32 75 -m 40 33 75 -m 40 34 75 -m 40 35 75 -m 40 36 75 -m 40 37 75 -m 40 38 75 -m 40 39 75 -m 40 19 75 -m 40 41 75 -m 40 42 75 -m 40 43 75 -m 41 20 75 -m 41 21 75 -m 41 22 75 -m 41 23 75 -m 41 24 75 -m 41 25 75 -m 41 26 75 -m 41 27 75 -m 41 28 75 -m 41 29 75 -m 41 30 75 -m 41 31 75 -m 41 32 75 -m 41 33 75 -m 41 34 75 -m 41 35 75 -m 41 36 75 -m 41 37 75 -m 41 38 75 -m 41 39 75 -m 41 40 75 -m 41 19 75 -m 41 42 75 -m 41 43 75 -m 42 20 75 -m 42 21 75 -m 42 22 75 -m 42 23 75 -m 42 24 75 -m 42 25 75 -m 42 26 75 -m 42 27 75 -m 42 28 75 -m 42 29 75 -m 42 30 75 -m 42 31 75 -m 42 32 75 -m 42 33 75 -m 42 34 75 -m 42 35 75 -m 42 36 75 -m 42 37 75 -m 42 38 75 -m 42 39 75 -m 42 40 75 -m 42 41 75 -m 42 19 75 -m 42 43 75 -m 43 20 75 -m 43 21 75 -m 43 22 75 -m 43 23 75 -m 43 24 75 -m 43 25 75 -m 43 26 75 -m 43 27 75 -m 43 28 75 -m 43 29 75 -m 43 30 75 -m 43 31 75 -m 43 32 75 -m 43 33 75 -m 43 34 75 -m 43 35 75 -m 43 36 75 -m 43 37 75 -m 43 38 75 -m 43 39 75 -m 43 40 75 -m 43 41 75 -m 43 42 75 -m 43 19 75 -n 1 0.0556 -n 2 0.0556 -n 3 0.0556 -n 4 0.0556 -n 5 0.0556 -n 6 0.0556 -n 7 0.0556 -n 8 0.0556 -n 9 0.0556 -n 10 0.0556 -n 11 0.0556 -n 12 0.0556 -n 13 0.0556 -n 14 0.0556 -n 15 0.0556 -n 16 0.0556 -n 17 0.0556 -n 18 0.0556 -n 19 0.006 -n 20 0.006 -n 21 0.006 -n 22 0.006 -n 23 0.006 -n 24 0.006 -n 25 0.006 -n 26 0.006 -n 27 0.006 -n 28 0.006 -n 29 0.006 -n 30 0.006 -n 31 0.006 -n 32 0.006 -n 33 0.006 -n 34 0.006 -n 35 0.006 -n 36 0.006 -n 37 0.006 -n 38 0.006 -n 39 0.006 -n 40 0.006 -n 41 0.006 -n 42 0.006 -n 43 0.006 -ej 0.008 18 1 -ej 0.008 17 1 -ej 0.008 16 1 -ej 0.008 15 1  -ej 0.008 14 1 -ej 0.008 13 1 -ej 0.008 12 1 -ej 0.008 11 1 -ej 0.008 10 1 -ej 0.008 9 1 -ej 0.008 8 1 -ej 0.008 7 1 -ej 0.008 6 1 -ej 0.008 5 1 -ej 0.008 4 1 -ej 0.008 3 1 -ej 0.008 2 1 -ej 0.008 43 19 -ej 0.008 42 19 -ej 0.008 41 19 -ej 0.008 40 19 -ej 0.008 39 19 -ej 0.008 38 19 -ej 0.008 37 19 -ej 0.008 36 19 -ej 0.008 35 19 -ej 0.008 34 19 -ej 0.008 33 19 -ej 0.008 32 19 -ej 0.008 31 19 -ej 0.008 30 19 -ej 0.008 29 19 -ej 0.008 28 19 -ej 0.008 27 19 -ej 0.008 26 19 -ej 0.008 25 19 -ej 0.008 24 19 -ej 0.008 23 19 -ej 0.008 22 19 -ej 0.008 21 19 -ej 0.008 20 19 -ej 0.0138 19 1 > Di1.3.txt
./ms 1192 1 -s 1000 -I 43 20 18 88 18 56 106 20 20 18 50 20 20 20 20 18 20 22 20 34 6 10 6 6 6 22 52 18 48 32 22 6 26 48 40 8 4 22 10 62 10 50 50 20 -m 1 2 105.9 -m 1 3 105.9 -m 1 4 105.9 -m 1 5 105.9 -m 1 6 105.9 -m 1 7 105.9 -m 1 8 105.9 -m 1 9 105.9 -m 1 10 105.9 -m 1 11 105.9 -m 1 12 105.9 -m 1 13 105.9 -m 1 14 105.9 -m 1 15 105.9 -m 1 16 105.9 -m 1 17 105.9 -m 1 18 105.9 -m 2 1 105.9 -m 2 3 105.9 -m 2 4 105.9 -m 2 5 105.9 -m 2 6 105.9 -m 2 7 105.9 -m 2 8 105.9 -m 2 9 105.9 -m 2 10 105.9 -m 2 11 105.9 -m 2 12 105.9 -m 2 13 105.9 -m 2 14 105.9 -m 2 15 105.9 -m 2 16 105.9 -m 2 17 105.9 -m 2 18 105.9 -m 3 2 105.9 -m 3 1 105.9 -m 3 4 105.9 -m 3 5 105.9 -m 3 6 105.9 -m 3 7 105.9 -m 3 8 105.9 -m 3 9 105.9 -m 3 10 105.9 -m 3 11 105.9 -m 3 12 105.9 -m 3 13 105.9 -m 3 14 105.9 -m 3 15 105.9 -m 3 16 105.9 -m 3 17 105.9 -m 3 18 105.9 -m 4 2 105.9 -m 4 3 105.9 -m 4 1 105.9 -m 4 5 105.9 -m 4 6 105.9 -m 4 7 105.9 -m 4 8 105.9 -m 4 9 105.9 -m 4 10 105.9 -m 4 11 105.9 -m 4 12 105.9 -m 4 13 105.9 -m 4 14 105.9 -m 4 15 105.9 -m 4 16 105.9 -m 4 17 105.9 -m 4 18 105.9 -m 5 2 105.9 -m 5 3 105.9 -m 5 4 105.9 -m 5 1 105.9 -m 5 6 105.9 -m 5 7 105.9 -m 5 8 105.9 -m 5 9 105.9 -m 5 10 105.9 -m 5 11 105.9 -m 5 12 105.9 -m 5 13 105.9 -m 5 14 105.9 -m 5 15 105.9 -m 5 16 105.9 -m 5 17 105.9 -m 5 18 105.9 -m 6 2 105.9 -m 6 3 105.9 -m 6 4 105.9 -m 6 5 105.9 -m 6 1 105.9 -m 6 7 105.9 -m 6 8 105.9 -m 6 9 105.9 -m 6 10 105.9 -m 6 11 105.9 -m 6 12 105.9 -m 6 13 105.9 -m 6 14 105.9 -m 6 15 105.9 -m 6 16 105.9 -m 6 17 105.9 -m 6 18 105.9 -m 7 2 105.9 -m 7 3 105.9 -m 7 4 105.9 -m 7 5 105.9 -m 7 6 105.9 -m 7 1 105.9 -m 7 8 105.9 -m 7 9 105.9 -m 7 10 105.9 -m 7 11 105.9 -m 7 12 105.9 -m 7 13 105.9 -m 7 14 105.9 -m 7 15 105.9 -m 7 16 105.9 -m 7 17 105.9 -m 7 18 105.9 -m 8 2 105.9 -m 8 3 105.9 -m 8 4 105.9 -m 8 5 105.9 -m 8 6 105.9 -m 8 7 105.9 -m 8 1 105.9 -m 8 9 105.9 -m 8 10 105.9 -m 8 11 105.9 -m 8 12 105.9 -m 8 13 105.9 -m 8 14 105.9 -m 8 15 105.9 -m 8 16 105.9 -m 8 17 105.9 -m 8 18 105.9 -m 9 2 105.9 -m 9 3 105.9 -m 9 4 105.9 -m 9 5 105.9 -m 9 6 105.9 -m 9 7 105.9 -m 9 8 105.9 -m 9 1 105.9 -m 9 10 105.9 -m 9 11 105.9 -m 9 12 105.9 -m 9 13 105.9 -m 9 14 105.9 -m 9 15 105.9 -m 9 16 105.9 -m 9 17 105.9 -m 9 18 105.9 -m 10 2 105.9 -m 10 3 105.9 -m 10 4 105.9 -m 10 5 105.9 -m 10 6 105.9 -m 10 7 105.9 -m 10 8 105.9 -m 10 9 105.9 -m 10 1 105.9 -m 10 11 105.9 -m 10 12 105.9 -m 10 13 105.9 -m 10 14 105.9 -m 10 15 105.9 -m 10 16 105.9 -m 10 17 105.9 -m 10 18 105.9 -m 11 2 105.9 -m 11 3 105.9 -m 11 4 105.9 -m 11 5 105.9 -m 11 6 105.9 -m 11 7 105.9 -m 11 8 105.9 -m 11 9 105.9 -m 11 10 105.9 -m 11 1 105.9 -m 11 12 105.9 -m 11 13 105.9 -m 11 14 105.9 -m 11 15 105.9 -m 11 16 105.9 -m 11 17 105.9 -m 11 18 105.9 -m 12 2 105.9 -m 12 3 105.9 -m 12 4 105.9 -m 12 5 105.9 -m 12 6 105.9 -m 12 7 105.9 -m 12 8 105.9 -m 12 9 105.9 -m 12 10 105.9 -m 12 11 105.9 -m 12 1 105.9 -m 12 13 105.9 -m 12 14 105.9 -m 12 15 105.9 -m 12 16 105.9 -m 12 17 105.9 -m 12 18 105.9 -m 13 2 105.9 -m 13 3 105.9 -m 13 4 105.9 -m 13 5 105.9 -m 13 6 105.9 -m 13 7 105.9 -m 13 8 105.9 -m 13 9 105.9 -m 13 10 105.9 -m 13 11 105.9 -m 13 12 105.9 -m 13 1 105.9 -m 13 14 105.9 -m 13 15 105.9 -m 13 16 105.9 -m 13 17 105.9 -m 13 18 105.9 -m 14 2 105.9 -m 14 3 105.9 -m 14 4 105.9 -m 14 5 105.9 -m 14 6 105.9 -m 14 7 105.9 -m 14 8 105.9 -m 14 9 105.9 -m 14 10 105.9 -m 14 11 105.9 -m 14 12 105.9 -m 14 13 105.9 -m 14 1 105.9 -m 14 15 105.9 -m 14 16 105.9 -m 14 17 105.9 -m 14 18 105.9 -m 15 2 105.9 -m 15 3 105.9 -m 15 4 105.9 -m 15 5 105.9 -m 15 6 105.9 -m 15 7 105.9 -m 15 8 105.9 -m 15 9 105.9 -m 15 10 105.9 -m 15 11 105.9 -m 15 12 105.9 -m 15 13 105.9 -m 15 14 105.9 -m 15 1 105.9 -m 15 16 105.9 -m 15 17 105.9 -m 15 18 105.9 -m 16 2 105.9 -m 16 3 105.9 -m 16 4 105.9 -m 16 5 105.9 -m 16 6 105.9 -m 16 7 105.9 -m 16 8 105.9 -m 16 9 105.9 -m 16 10 105.9 -m 16 11 105.9 -m 16 12 105.9 -m 16 13 105.9 -m 16 14 105.9 -m 16 15 105.9 -m 16 1 105.9 -m 16 17 105.9 -m 16 18 105.9 -m 17 2 105.9 -m 17 3 105.9 -m 17 4 105.9 -m 17 5 105.9 -m 17 6 105.9 -m 17 7 105.9 -m 17 8 105.9 -m 17 9 105.9 -m 17 10 105.9 -m 17 11 105.9 -m 17 12 105.9 -m 17 13 105.9 -m 17 14 105.9 -m 17 15 105.9 -m 17 16 105.9 -m 17 1 105.9 -m 17 18 105.9 -m 18 2 105.9 -m 18 3 105.9 -m 18 4 105.9 -m 18 5 105.9 -m 18 6 105.9 -m 18 7 105.9 -m 18 8 105.9 -m 18 9 105.9 -m 18 10 105.9 -m 18 11 105.9 -m 18 12 105.9 -m 18 13 105.9 -m 18 14 105.9 -m 18 15 105.9 -m 18 16 105.9 -m 18 17 105.9 -m 18 1 105.9 -m 19 20 75 -m 19 21 75 -m 19 22 75 -m 19 23 75 -m 19 24 75 -m 19 25 75 -m 19 26 75 -m 19 27 75 -m 19 28 75 -m 19 29 75 -m 19 30 75 -m 19 31 75 -m 19 32 75 -m 19 33 75 -m 19 34 75 -m 19 35 75 -m 19 36 75 -m 19 37 75 -m 19 38 75 -m 19 39 75 -m 19 40 75 -m 19 41 75 -m 19 42 75 -m 19 43 75 -m 20 19 75 -m 20 21 75 -m 20 22 75 -m 20 23 75 -m 20 24 75 -m 20 25 75 -m 20 26 75 -m 20 27 75 -m 20 28 75 -m 20 29 75 -m 20 30 75 -m 20 31 75 -m 20 32 75 -m 20 33 75 -m 20 34 75 -m 20 35 75 -m 20 36 75 -m 20 37 75 -m 20 38 75 -m 20 39 75 -m 20 40 75 -m 20 41 75 -m 20 42 75 -m 20 43 75 -m 21 20 75 -m 21 19 75 -m 21 22 75 -m 21 23 75 -m 21 24 75 -m 21 25 75 -m 21 26 75 -m 21 27 75 -m 21 28 75 -m 21 29 75 -m 21 30 75 -m 21 31 75 -m 21 32 75 -m 21 33 75 -m 21 34 75 -m 21 35 75 -m 21 36 75 -m 21 37 75 -m 21 38 75 -m 21 39 75 -m 21 40 75 -m 21 41 75 -m 21 42 75 -m 21 43 75 -m 22 20 75 -m 22 21 75 -m 22 19 75 -m 22 23 75 -m 22 24 75 -m 22 25 75 -m 22 26 75 -m 22 27 75 -m 22 28 75 -m 22 29 75 -m 22 30 75 -m 22 31 75 -m 22 32 75 -m 22 33 75 -m 22 34 75 -m 22 35 75 -m 22 36 75 -m 22 37 75 -m 22 38 75 -m 22 39 75 -m 22 40 75 -m 22 41 75 -m 22 42 75 -m 22 43 75 -m 23 20 75 -m 23 21 75 -m 23 22 75 -m 23 19 75 -m 23 24 75 -m 23 25 75 -m 23 26 75 -m 23 27 75 -m 23 28 75 -m 23 29 75 -m 23 30 75 -m 23 31 75 -m 23 32 75 -m 23 33 75 -m 23 34 75 -m 23 35 75 -m 23 36 75 -m 23 37 75 -m 23 38 75 -m 23 39 75 -m 23 40 75 -m 23 41 75 -m 23 42 75 -m 23 43 75 -m 24 20 75 -m 24 21 75 -m 24 22 75 -m 24 23 75 -m 24 19 75 -m 24 25 75 -m 24 26 75 -m 24 27 75 -m 24 28 75 -m 24 29 75 -m 24 30 75 -m 24 31 75 -m 24 32 75 -m 24 33 75 -m 24 34 75 -m 24 35 75 -m 24 36 75 -m 24 37 75 -m 24 38 75 -m 24 39 75 -m 24 40 75 -m 24 41 75 -m 24 42 75 -m 24 43 75 -m 25 20 75 -m 25 21 75 -m 25 22 75 -m 25 23 75 -m 25 24 75 -m 25 19 75 -m 25 26 75 -m 25 27 75 -m 25 28 75 -m 25 29 75 -m 25 30 75 -m 25 31 75 -m 25 32 75 -m 25 33 75 -m 25 34 75 -m 25 35 75 -m 25 36 75 -m 25 37 75 -m 25 38 75 -m 25 39 75 -m 25 40 75 -m 25 41 75 -m 25 42 75 -m 25 43 75 -m 26 20 75 -m 26 21 75 -m 26 22 75 -m 26 23 75 -m 26 24 75 -m 26 25 75 -m 26 19 75 -m 26 27 75 -m 26 28 75 -m 26 29 75 -m 26 30 75 -m 26 31 75 -m 26 32 75 -m 26 33 75 -m 26 34 75 -m 26 35 75 -m 26 36 75 -m 26 37 75 -m 26 38 75 -m 26 39 75 -m 26 40 75 -m 26 41 75 -m 26 42 75 -m 26 43 75 -m 27 20 75 -m 27 21 75 -m 27 22 75 -m 27 23 75 -m 27 24 75 -m 27 25 75 -m 27 26 75 -m 27 19 75 -m 27 28 75 -m 27 29 75 -m 27 30 75 -m 27 31 75 -m 27 32 75 -m 27 33 75 -m 27 34 75 -m 27 35 75 -m 27 36 75 -m 27 37 75 -m 27 38 75 -m 27 39 75 -m 27 40 75 -m 27 41 75 -m 27 42 75 -m 27 43 75 -m 28 20 75 -m 28 21 75 -m 28 22 75 -m 28 23 75 -m 28 24 75 -m 28 25 75 -m 28 26 75 -m 28 27 75 -m 28 19 75 -m 28 29 75 -m 28 30 75 -m 28 31 75 -m 28 32 75 -m 28 33 75 -m 28 34 75 -m 28 35 75 -m 28 36 75 -m 28 37 75 -m 28 38 75 -m 28 39 75 -m 28 40 75 -m 28 41 75 -m 28 42 75 -m 28 43 75 -m 29 20 75 -m 29 21 75 -m 29 22 75 -m 29 23 75 -m 29 24 75 -m 29 25 75 -m 29 26 75 -m 29 27 75 -m 29 28 75 -m 29 19 75 -m 29 30 75 -m 29 31 75 -m 29 32 75 -m 29 33 75 -m 29 34 75 -m 29 35 75 -m 29 36 75 -m 29 37 75 -m 29 38 75 -m 29 39 75 -m 29 40 75 -m 29 41 75 -m 29 42 75 -m 29 43 75 -m 30 20 75 -m 30 21 75 -m 30 22 75 -m 30 23 75 -m 30 24 75 -m 30 25 75 -m 30 26 75 -m 30 27 75 -m 30 28 75 -m 30 29 75 -m 30 19 75 -m 30 31 75 -m 30 32 75 -m 30 33 75 -m 30 34 75 -m 30 35 75 -m 30 36 75 -m 30 37 75 -m 30 38 75 -m 30 39 75 -m 30 40 75 -m 30 41 75 -m 30 42 75 -m 30 43 75 -m 31 20 75 -m 31 21 75 -m 31 22 75 -m 31 23 75 -m 31 24 75 -m 31 25 75 -m 31 26 75 -m 31 27 75 -m 31 28 75 -m 31 29 75 -m 31 30 75 -m 31 19 75 -m 31 32 75 -m 31 33 75 -m 31 34 75 -m 31 35 75 -m 31 36 75 -m 31 37 75 -m 31 38 75 -m 31 39 75 -m 31 40 75 -m 31 41 75 -m 31 42 75 -m 31 43 75 -m 32 20 75 -m 32 21 75 -m 32 22 75 -m 32 23 75 -m 32 24 75 -m 32 25 75 -m 32 26 75 -m 32 27 75 -m 32 28 75 -m 32 29 75 -m 32 30 75 -m 32 31 75 -m 32 19 75 -m 32 33 75 -m 32 34 75 -m 32 35 75 -m 32 36 75 -m 32 37 75 -m 32 38 75 -m 32 39 75 -m 32 40 75 -m 32 41 75 -m 32 42 75 -m 32 43 75 -m 33 20 75 -m 33 21 75 -m 33 22 75 -m 33 23 75 -m 33 24 75 -m 33 25 75 -m 33 26 75 -m 33 27 75 -m 33 28 75 -m 33 29 75 -m 33 30 75 -m 33 31 75 -m 33 32 75 -m 33 19 75 -m 33 34 75 -m 33 35 75 -m 33 36 75 -m 33 37 75 -m 33 38 75 -m 33 39 75 -m 33 40 75 -m 33 41 75 -m 33 42 75 -m 33 43 75 -m 34 20 75 -m 34 21 75 -m 34 22 75 -m 34 23 75 -m 34 24 75 -m 34 25 75 -m 34 26 75 -m 34 27 75 -m 34 28 75 -m 34 29 75 -m 34 30 75 -m 34 31 75 -m 34 32 75 -m 34 33 75 -m 34 19 75 -m 34 35 75 -m 34 36 75 -m 34 37 75 -m 34 38 75 -m 34 39 75 -m 34 40 75 -m 34 41 75 -m 34 42 75 -m 34 43 75 -m 35 20 75 -m 35 21 75 -m 35 22 75 -m 35 23 75 -m 35 24 75 -m 35 25 75 -m 35 26 75 -m 35 27 75 -m 35 28 75 -m 35 29 75 -m 35 30 75 -m 35 31 75 -m 35 32 75 -m 35 33 75 -m 35 34 75 -m 35 19 75 -m 35 36 75 -m 35 37 75 -m 35 38 75 -m 35 39 75 -m 35 40 75 -m 35 41 75 -m 35 42 75 -m 35 43 75 -m 36 20 75 -m 36 21 75 -m 36 22 75 -m 36 23 75 -m 36 24 75 -m 36 25 75 -m 36 26 75 -m 36 27 75 -m 36 28 75 -m 36 29 75 -m 36 30 75 -m 36 31 75 -m 36 32 75 -m 36 33 75 -m 36 34 75 -m 36 35 75 -m 36 19 75 -m 36 37 75 -m 36 38 75 -m 36 39 75 -m 36 40 75 -m 36 41 75 -m 36 42 75 -m 36 43 75 -m 37 20 75 -m 37 21 75 -m 37 22 75 -m 37 23 75 -m 37 24 75 -m 37 25 75 -m 37 26 75 -m 37 27 75 -m 37 28 75 -m 37 29 75 -m 37 30 75 -m 37 31 75 -m 37 32 75 -m 37 33 75 -m 37 34 75 -m 37 35 75 -m 37 36 75 -m 37 19 75 -m 37 38 75 -m 37 39 75 -m 37 40 75 -m 37 41 75 -m 37 42 75 -m 37 43 75 -m 38 20 75 -m 38 21 75 -m 38 22 75 -m 38 23 75 -m 38 24 75 -m 38 25 75 -m 38 26 75 -m 38 27 75 -m 38 28 75 -m 38 29 75 -m 38 30 75 -m 38 31 75 -m 38 32 75 -m 38 33 75 -m 38 34 75 -m 38 35 75 -m 38 36 75 -m 38 37 75 -m 38 19 75 -m 38 39 75 -m 38 40 75 -m 38 41 75 -m 38 42 75 -m 38 43 75 -m 39 20 75 -m 39 21 75 -m 39 22 75 -m 39 23 75 -m 39 24 75 -m 39 25 75 -m 39 26 75 -m 39 27 75 -m 39 28 75 -m 39 29 75 -m 39 30 75 -m 39 31 75 -m 39 32 75 -m 39 33 75 -m 39 34 75 -m 39 35 75 -m 39 36 75 -m 39 37 75 -m 39 38 75 -m 39 19 75 -m 39 40 75 -m 39 41 75 -m 39 42 75 -m 39 43 75 -m 40 20 75 -m 40 21 75 -m 40 22 75 -m 40 23 75 -m 40 24 75 -m 40 25 75 -m 40 26 75 -m 40 27 75 -m 40 28 75 -m 40 29 75 -m 40 30 75 -m 40 31 75 -m 40 32 75 -m 40 33 75 -m 40 34 75 -m 40 35 75 -m 40 36 75 -m 40 37 75 -m 40 38 75 -m 40 39 75 -m 40 19 75 -m 40 41 75 -m 40 42 75 -m 40 43 75 -m 41 20 75 -m 41 21 75 -m 41 22 75 -m 41 23 75 -m 41 24 75 -m 41 25 75 -m 41 26 75 -m 41 27 75 -m 41 28 75 -m 41 29 75 -m 41 30 75 -m 41 31 75 -m 41 32 75 -m 41 33 75 -m 41 34 75 -m 41 35 75 -m 41 36 75 -m 41 37 75 -m 41 38 75 -m 41 39 75 -m 41 40 75 -m 41 19 75 -m 41 42 75 -m 41 43 75 -m 42 20 75 -m 42 21 75 -m 42 22 75 -m 42 23 75 -m 42 24 75 -m 42 25 75 -m 42 26 75 -m 42 27 75 -m 42 28 75 -m 42 29 75 -m 42 30 75 -m 42 31 75 -m 42 32 75 -m 42 33 75 -m 42 34 75 -m 42 35 75 -m 42 36 75 -m 42 37 75 -m 42 38 75 -m 42 39 75 -m 42 40 75 -m 42 41 75 -m 42 19 75 -m 42 43 75 -m 43 20 75 -m 43 21 75 -m 43 22 75 -m 43 23 75 -m 43 24 75 -m 43 25 75 -m 43 26 75 -m 43 27 75 -m 43 28 75 -m 43 29 75 -m 43 30 75 -m 43 31 75 -m 43 32 75 -m 43 33 75 -m 43 34 75 -m 43 35 75 -m 43 36 75 -m 43 37 75 -m 43 38 75 -m 43 39 75 -m 43 40 75 -m 43 41 75 -m 43 42 75 -m 43 19 75 -n 1 0.0556 -n 2 0.0556 -n 3 0.0556 -n 4 0.0556 -n 5 0.0556 -n 6 0.0556 -n 7 0.0556 -n 8 0.0556 -n 9 0.0556 -n 10 0.0556 -n 11 0.0556 -n 12 0.0556 -n 13 0.0556 -n 14 0.0556 -n 15 0.0556 -n 16 0.0556 -n 17 0.0556 -n 18 0.0556 -n 19 0.006 -n 20 0.006 -n 21 0.006 -n 22 0.006 -n 23 0.006 -n 24 0.006 -n 25 0.006 -n 26 0.006 -n 27 0.006 -n 28 0.006 -n 29 0.006 -n 30 0.006 -n 31 0.006 -n 32 0.006 -n 33 0.006 -n 34 0.006 -n 35 0.006 -n 36 0.006 -n 37 0.006 -n 38 0.006 -n 39 0.006 -n 40 0.006 -n 41 0.006 -n 42 0.006 -n 43 0.006 -ej 0.002 18 1 -ej 0.002 17 1 -ej 0.002 16 1 -ej 0.002 15 1  -ej 0.002 14 1 -ej 0.002 13 1 -ej 0.002 12 1 -ej 0.002 11 1 -ej 0.002 10 1 -ej 0.002 9 1 -ej 0.002 8 1 -ej 0.002 7 1 -ej 0.002 6 1 -ej 0.002 5 1 -ej 0.002 4 1 -ej 0.002 3 1 -ej 0.002 2 1 -ej 0.002 43 19 -ej 0.002 42 19 -ej 0.002 41 19 -ej 0.002 40 19 -ej 0.002 39 19 -ej 0.002 38 19 -ej 0.002 37 19 -ej 0.002 36 19 -ej 0.002 35 19 -ej 0.002 34 19 -ej 0.002 33 19 -ej 0.002 32 19 -ej 0.002 31 19 -ej 0.002 30 19 -ej 0.002 29 19 -ej 0.002 28 19 -ej 0.002 27 19 -ej 0.002 26 19 -ej 0.002 25 19 -ej 0.002 24 19 -ej 0.002 23 19 -ej 0.002 22 19 -ej 0.002 21 19 -ej 0.002 20 19 -ej 0.0206 19 1 > Di2.1.txt
./ms 1192 1 -s 1000 -I 43 20 18 88 18 56 106 20 20 18 50 20 20 20 20 18 20 22 20 34 6 10 6 6 6 22 52 18 48 32 22 6 26 48 40 8 4 22 10 62 10 50 50 20 -m 1 2 105.9 -m 1 3 105.9 -m 1 4 105.9 -m 1 5 105.9 -m 1 6 105.9 -m 1 7 105.9 -m 1 8 105.9 -m 1 9 105.9 -m 1 10 105.9 -m 1 11 105.9 -m 1 12 105.9 -m 1 13 105.9 -m 1 14 105.9 -m 1 15 105.9 -m 1 16 105.9 -m 1 17 105.9 -m 1 18 105.9 -m 2 1 105.9 -m 2 3 105.9 -m 2 4 105.9 -m 2 5 105.9 -m 2 6 105.9 -m 2 7 105.9 -m 2 8 105.9 -m 2 9 105.9 -m 2 10 105.9 -m 2 11 105.9 -m 2 12 105.9 -m 2 13 105.9 -m 2 14 105.9 -m 2 15 105.9 -m 2 16 105.9 -m 2 17 105.9 -m 2 18 105.9 -m 3 2 105.9 -m 3 1 105.9 -m 3 4 105.9 -m 3 5 105.9 -m 3 6 105.9 -m 3 7 105.9 -m 3 8 105.9 -m 3 9 105.9 -m 3 10 105.9 -m 3 11 105.9 -m 3 12 105.9 -m 3 13 105.9 -m 3 14 105.9 -m 3 15 105.9 -m 3 16 105.9 -m 3 17 105.9 -m 3 18 105.9 -m 4 2 105.9 -m 4 3 105.9 -m 4 1 105.9 -m 4 5 105.9 -m 4 6 105.9 -m 4 7 105.9 -m 4 8 105.9 -m 4 9 105.9 -m 4 10 105.9 -m 4 11 105.9 -m 4 12 105.9 -m 4 13 105.9 -m 4 14 105.9 -m 4 15 105.9 -m 4 16 105.9 -m 4 17 105.9 -m 4 18 105.9 -m 5 2 105.9 -m 5 3 105.9 -m 5 4 105.9 -m 5 1 105.9 -m 5 6 105.9 -m 5 7 105.9 -m 5 8 105.9 -m 5 9 105.9 -m 5 10 105.9 -m 5 11 105.9 -m 5 12 105.9 -m 5 13 105.9 -m 5 14 105.9 -m 5 15 105.9 -m 5 16 105.9 -m 5 17 105.9 -m 5 18 105.9 -m 6 2 105.9 -m 6 3 105.9 -m 6 4 105.9 -m 6 5 105.9 -m 6 1 105.9 -m 6 7 105.9 -m 6 8 105.9 -m 6 9 105.9 -m 6 10 105.9 -m 6 11 105.9 -m 6 12 105.9 -m 6 13 105.9 -m 6 14 105.9 -m 6 15 105.9 -m 6 16 105.9 -m 6 17 105.9 -m 6 18 105.9 -m 7 2 105.9 -m 7 3 105.9 -m 7 4 105.9 -m 7 5 105.9 -m 7 6 105.9 -m 7 1 105.9 -m 7 8 105.9 -m 7 9 105.9 -m 7 10 105.9 -m 7 11 105.9 -m 7 12 105.9 -m 7 13 105.9 -m 7 14 105.9 -m 7 15 105.9 -m 7 16 105.9 -m 7 17 105.9 -m 7 18 105.9 -m 8 2 105.9 -m 8 3 105.9 -m 8 4 105.9 -m 8 5 105.9 -m 8 6 105.9 -m 8 7 105.9 -m 8 1 105.9 -m 8 9 105.9 -m 8 10 105.9 -m 8 11 105.9 -m 8 12 105.9 -m 8 13 105.9 -m 8 14 105.9 -m 8 15 105.9 -m 8 16 105.9 -m 8 17 105.9 -m 8 18 105.9 -m 9 2 105.9 -m 9 3 105.9 -m 9 4 105.9 -m 9 5 105.9 -m 9 6 105.9 -m 9 7 105.9 -m 9 8 105.9 -m 9 1 105.9 -m 9 10 105.9 -m 9 11 105.9 -m 9 12 105.9 -m 9 13 105.9 -m 9 14 105.9 -m 9 15 105.9 -m 9 16 105.9 -m 9 17 105.9 -m 9 18 105.9 -m 10 2 105.9 -m 10 3 105.9 -m 10 4 105.9 -m 10 5 105.9 -m 10 6 105.9 -m 10 7 105.9 -m 10 8 105.9 -m 10 9 105.9 -m 10 1 105.9 -m 10 11 105.9 -m 10 12 105.9 -m 10 13 105.9 -m 10 14 105.9 -m 10 15 105.9 -m 10 16 105.9 -m 10 17 105.9 -m 10 18 105.9 -m 11 2 105.9 -m 11 3 105.9 -m 11 4 105.9 -m 11 5 105.9 -m 11 6 105.9 -m 11 7 105.9 -m 11 8 105.9 -m 11 9 105.9 -m 11 10 105.9 -m 11 1 105.9 -m 11 12 105.9 -m 11 13 105.9 -m 11 14 105.9 -m 11 15 105.9 -m 11 16 105.9 -m 11 17 105.9 -m 11 18 105.9 -m 12 2 105.9 -m 12 3 105.9 -m 12 4 105.9 -m 12 5 105.9 -m 12 6 105.9 -m 12 7 105.9 -m 12 8 105.9 -m 12 9 105.9 -m 12 10 105.9 -m 12 11 105.9 -m 12 1 105.9 -m 12 13 105.9 -m 12 14 105.9 -m 12 15 105.9 -m 12 16 105.9 -m 12 17 105.9 -m 12 18 105.9 -m 13 2 105.9 -m 13 3 105.9 -m 13 4 105.9 -m 13 5 105.9 -m 13 6 105.9 -m 13 7 105.9 -m 13 8 105.9 -m 13 9 105.9 -m 13 10 105.9 -m 13 11 105.9 -m 13 12 105.9 -m 13 1 105.9 -m 13 14 105.9 -m 13 15 105.9 -m 13 16 105.9 -m 13 17 105.9 -m 13 18 105.9 -m 14 2 105.9 -m 14 3 105.9 -m 14 4 105.9 -m 14 5 105.9 -m 14 6 105.9 -m 14 7 105.9 -m 14 8 105.9 -m 14 9 105.9 -m 14 10 105.9 -m 14 11 105.9 -m 14 12 105.9 -m 14 13 105.9 -m 14 1 105.9 -m 14 15 105.9 -m 14 16 105.9 -m 14 17 105.9 -m 14 18 105.9 -m 15 2 105.9 -m 15 3 105.9 -m 15 4 105.9 -m 15 5 105.9 -m 15 6 105.9 -m 15 7 105.9 -m 15 8 105.9 -m 15 9 105.9 -m 15 10 105.9 -m 15 11 105.9 -m 15 12 105.9 -m 15 13 105.9 -m 15 14 105.9 -m 15 1 105.9 -m 15 16 105.9 -m 15 17 105.9 -m 15 18 105.9 -m 16 2 105.9 -m 16 3 105.9 -m 16 4 105.9 -m 16 5 105.9 -m 16 6 105.9 -m 16 7 105.9 -m 16 8 105.9 -m 16 9 105.9 -m 16 10 105.9 -m 16 11 105.9 -m 16 12 105.9 -m 16 13 105.9 -m 16 14 105.9 -m 16 15 105.9 -m 16 1 105.9 -m 16 17 105.9 -m 16 18 105.9 -m 17 2 105.9 -m 17 3 105.9 -m 17 4 105.9 -m 17 5 105.9 -m 17 6 105.9 -m 17 7 105.9 -m 17 8 105.9 -m 17 9 105.9 -m 17 10 105.9 -m 17 11 105.9 -m 17 12 105.9 -m 17 13 105.9 -m 17 14 105.9 -m 17 15 105.9 -m 17 16 105.9 -m 17 1 105.9 -m 17 18 105.9 -m 18 2 105.9 -m 18 3 105.9 -m 18 4 105.9 -m 18 5 105.9 -m 18 6 105.9 -m 18 7 105.9 -m 18 8 105.9 -m 18 9 105.9 -m 18 10 105.9 -m 18 11 105.9 -m 18 12 105.9 -m 18 13 105.9 -m 18 14 105.9 -m 18 15 105.9 -m 18 16 105.9 -m 18 17 105.9 -m 18 1 105.9 -m 19 20 75 -m 19 21 75 -m 19 22 75 -m 19 23 75 -m 19 24 75 -m 19 25 75 -m 19 26 75 -m 19 27 75 -m 19 28 75 -m 19 29 75 -m 19 30 75 -m 19 31 75 -m 19 32 75 -m 19 33 75 -m 19 34 75 -m 19 35 75 -m 19 36 75 -m 19 37 75 -m 19 38 75 -m 19 39 75 -m 19 40 75 -m 19 41 75 -m 19 42 75 -m 19 43 75 -m 20 19 75 -m 20 21 75 -m 20 22 75 -m 20 23 75 -m 20 24 75 -m 20 25 75 -m 20 26 75 -m 20 27 75 -m 20 28 75 -m 20 29 75 -m 20 30 75 -m 20 31 75 -m 20 32 75 -m 20 33 75 -m 20 34 75 -m 20 35 75 -m 20 36 75 -m 20 37 75 -m 20 38 75 -m 20 39 75 -m 20 40 75 -m 20 41 75 -m 20 42 75 -m 20 43 75 -m 21 20 75 -m 21 19 75 -m 21 22 75 -m 21 23 75 -m 21 24 75 -m 21 25 75 -m 21 26 75 -m 21 27 75 -m 21 28 75 -m 21 29 75 -m 21 30 75 -m 21 31 75 -m 21 32 75 -m 21 33 75 -m 21 34 75 -m 21 35 75 -m 21 36 75 -m 21 37 75 -m 21 38 75 -m 21 39 75 -m 21 40 75 -m 21 41 75 -m 21 42 75 -m 21 43 75 -m 22 20 75 -m 22 21 75 -m 22 19 75 -m 22 23 75 -m 22 24 75 -m 22 25 75 -m 22 26 75 -m 22 27 75 -m 22 28 75 -m 22 29 75 -m 22 30 75 -m 22 31 75 -m 22 32 75 -m 22 33 75 -m 22 34 75 -m 22 35 75 -m 22 36 75 -m 22 37 75 -m 22 38 75 -m 22 39 75 -m 22 40 75 -m 22 41 75 -m 22 42 75 -m 22 43 75 -m 23 20 75 -m 23 21 75 -m 23 22 75 -m 23 19 75 -m 23 24 75 -m 23 25 75 -m 23 26 75 -m 23 27 75 -m 23 28 75 -m 23 29 75 -m 23 30 75 -m 23 31 75 -m 23 32 75 -m 23 33 75 -m 23 34 75 -m 23 35 75 -m 23 36 75 -m 23 37 75 -m 23 38 75 -m 23 39 75 -m 23 40 75 -m 23 41 75 -m 23 42 75 -m 23 43 75 -m 24 20 75 -m 24 21 75 -m 24 22 75 -m 24 23 75 -m 24 19 75 -m 24 25 75 -m 24 26 75 -m 24 27 75 -m 24 28 75 -m 24 29 75 -m 24 30 75 -m 24 31 75 -m 24 32 75 -m 24 33 75 -m 24 34 75 -m 24 35 75 -m 24 36 75 -m 24 37 75 -m 24 38 75 -m 24 39 75 -m 24 40 75 -m 24 41 75 -m 24 42 75 -m 24 43 75 -m 25 20 75 -m 25 21 75 -m 25 22 75 -m 25 23 75 -m 25 24 75 -m 25 19 75 -m 25 26 75 -m 25 27 75 -m 25 28 75 -m 25 29 75 -m 25 30 75 -m 25 31 75 -m 25 32 75 -m 25 33 75 -m 25 34 75 -m 25 35 75 -m 25 36 75 -m 25 37 75 -m 25 38 75 -m 25 39 75 -m 25 40 75 -m 25 41 75 -m 25 42 75 -m 25 43 75 -m 26 20 75 -m 26 21 75 -m 26 22 75 -m 26 23 75 -m 26 24 75 -m 26 25 75 -m 26 19 75 -m 26 27 75 -m 26 28 75 -m 26 29 75 -m 26 30 75 -m 26 31 75 -m 26 32 75 -m 26 33 75 -m 26 34 75 -m 26 35 75 -m 26 36 75 -m 26 37 75 -m 26 38 75 -m 26 39 75 -m 26 40 75 -m 26 41 75 -m 26 42 75 -m 26 43 75 -m 27 20 75 -m 27 21 75 -m 27 22 75 -m 27 23 75 -m 27 24 75 -m 27 25 75 -m 27 26 75 -m 27 19 75 -m 27 28 75 -m 27 29 75 -m 27 30 75 -m 27 31 75 -m 27 32 75 -m 27 33 75 -m 27 34 75 -m 27 35 75 -m 27 36 75 -m 27 37 75 -m 27 38 75 -m 27 39 75 -m 27 40 75 -m 27 41 75 -m 27 42 75 -m 27 43 75 -m 28 20 75 -m 28 21 75 -m 28 22 75 -m 28 23 75 -m 28 24 75 -m 28 25 75 -m 28 26 75 -m 28 27 75 -m 28 19 75 -m 28 29 75 -m 28 30 75 -m 28 31 75 -m 28 32 75 -m 28 33 75 -m 28 34 75 -m 28 35 75 -m 28 36 75 -m 28 37 75 -m 28 38 75 -m 28 39 75 -m 28 40 75 -m 28 41 75 -m 28 42 75 -m 28 43 75 -m 29 20 75 -m 29 21 75 -m 29 22 75 -m 29 23 75 -m 29 24 75 -m 29 25 75 -m 29 26 75 -m 29 27 75 -m 29 28 75 -m 29 19 75 -m 29 30 75 -m 29 31 75 -m 29 32 75 -m 29 33 75 -m 29 34 75 -m 29 35 75 -m 29 36 75 -m 29 37 75 -m 29 38 75 -m 29 39 75 -m 29 40 75 -m 29 41 75 -m 29 42 75 -m 29 43 75 -m 30 20 75 -m 30 21 75 -m 30 22 75 -m 30 23 75 -m 30 24 75 -m 30 25 75 -m 30 26 75 -m 30 27 75 -m 30 28 75 -m 30 29 75 -m 30 19 75 -m 30 31 75 -m 30 32 75 -m 30 33 75 -m 30 34 75 -m 30 35 75 -m 30 36 75 -m 30 37 75 -m 30 38 75 -m 30 39 75 -m 30 40 75 -m 30 41 75 -m 30 42 75 -m 30 43 75 -m 31 20 75 -m 31 21 75 -m 31 22 75 -m 31 23 75 -m 31 24 75 -m 31 25 75 -m 31 26 75 -m 31 27 75 -m 31 28 75 -m 31 29 75 -m 31 30 75 -m 31 19 75 -m 31 32 75 -m 31 33 75 -m 31 34 75 -m 31 35 75 -m 31 36 75 -m 31 37 75 -m 31 38 75 -m 31 39 75 -m 31 40 75 -m 31 41 75 -m 31 42 75 -m 31 43 75 -m 32 20 75 -m 32 21 75 -m 32 22 75 -m 32 23 75 -m 32 24 75 -m 32 25 75 -m 32 26 75 -m 32 27 75 -m 32 28 75 -m 32 29 75 -m 32 30 75 -m 32 31 75 -m 32 19 75 -m 32 33 75 -m 32 34 75 -m 32 35 75 -m 32 36 75 -m 32 37 75 -m 32 38 75 -m 32 39 75 -m 32 40 75 -m 32 41 75 -m 32 42 75 -m 32 43 75 -m 33 20 75 -m 33 21 75 -m 33 22 75 -m 33 23 75 -m 33 24 75 -m 33 25 75 -m 33 26 75 -m 33 27 75 -m 33 28 75 -m 33 29 75 -m 33 30 75 -m 33 31 75 -m 33 32 75 -m 33 19 75 -m 33 34 75 -m 33 35 75 -m 33 36 75 -m 33 37 75 -m 33 38 75 -m 33 39 75 -m 33 40 75 -m 33 41 75 -m 33 42 75 -m 33 43 75 -m 34 20 75 -m 34 21 75 -m 34 22 75 -m 34 23 75 -m 34 24 75 -m 34 25 75 -m 34 26 75 -m 34 27 75 -m 34 28 75 -m 34 29 75 -m 34 30 75 -m 34 31 75 -m 34 32 75 -m 34 33 75 -m 34 19 75 -m 34 35 75 -m 34 36 75 -m 34 37 75 -m 34 38 75 -m 34 39 75 -m 34 40 75 -m 34 41 75 -m 34 42 75 -m 34 43 75 -m 35 20 75 -m 35 21 75 -m 35 22 75 -m 35 23 75 -m 35 24 75 -m 35 25 75 -m 35 26 75 -m 35 27 75 -m 35 28 75 -m 35 29 75 -m 35 30 75 -m 35 31 75 -m 35 32 75 -m 35 33 75 -m 35 34 75 -m 35 19 75 -m 35 36 75 -m 35 37 75 -m 35 38 75 -m 35 39 75 -m 35 40 75 -m 35 41 75 -m 35 42 75 -m 35 43 75 -m 36 20 75 -m 36 21 75 -m 36 22 75 -m 36 23 75 -m 36 24 75 -m 36 25 75 -m 36 26 75 -m 36 27 75 -m 36 28 75 -m 36 29 75 -m 36 30 75 -m 36 31 75 -m 36 32 75 -m 36 33 75 -m 36 34 75 -m 36 35 75 -m 36 19 75 -m 36 37 75 -m 36 38 75 -m 36 39 75 -m 36 40 75 -m 36 41 75 -m 36 42 75 -m 36 43 75 -m 37 20 75 -m 37 21 75 -m 37 22 75 -m 37 23 75 -m 37 24 75 -m 37 25 75 -m 37 26 75 -m 37 27 75 -m 37 28 75 -m 37 29 75 -m 37 30 75 -m 37 31 75 -m 37 32 75 -m 37 33 75 -m 37 34 75 -m 37 35 75 -m 37 36 75 -m 37 19 75 -m 37 38 75 -m 37 39 75 -m 37 40 75 -m 37 41 75 -m 37 42 75 -m 37 43 75 -m 38 20 75 -m 38 21 75 -m 38 22 75 -m 38 23 75 -m 38 24 75 -m 38 25 75 -m 38 26 75 -m 38 27 75 -m 38 28 75 -m 38 29 75 -m 38 30 75 -m 38 31 75 -m 38 32 75 -m 38 33 75 -m 38 34 75 -m 38 35 75 -m 38 36 75 -m 38 37 75 -m 38 19 75 -m 38 39 75 -m 38 40 75 -m 38 41 75 -m 38 42 75 -m 38 43 75 -m 39 20 75 -m 39 21 75 -m 39 22 75 -m 39 23 75 -m 39 24 75 -m 39 25 75 -m 39 26 75 -m 39 27 75 -m 39 28 75 -m 39 29 75 -m 39 30 75 -m 39 31 75 -m 39 32 75 -m 39 33 75 -m 39 34 75 -m 39 35 75 -m 39 36 75 -m 39 37 75 -m 39 38 75 -m 39 19 75 -m 39 40 75 -m 39 41 75 -m 39 42 75 -m 39 43 75 -m 40 20 75 -m 40 21 75 -m 40 22 75 -m 40 23 75 -m 40 24 75 -m 40 25 75 -m 40 26 75 -m 40 27 75 -m 40 28 75 -m 40 29 75 -m 40 30 75 -m 40 31 75 -m 40 32 75 -m 40 33 75 -m 40 34 75 -m 40 35 75 -m 40 36 75 -m 40 37 75 -m 40 38 75 -m 40 39 75 -m 40 19 75 -m 40 41 75 -m 40 42 75 -m 40 43 75 -m 41 20 75 -m 41 21 75 -m 41 22 75 -m 41 23 75 -m 41 24 75 -m 41 25 75 -m 41 26 75 -m 41 27 75 -m 41 28 75 -m 41 29 75 -m 41 30 75 -m 41 31 75 -m 41 32 75 -m 41 33 75 -m 41 34 75 -m 41 35 75 -m 41 36 75 -m 41 37 75 -m 41 38 75 -m 41 39 75 -m 41 40 75 -m 41 19 75 -m 41 42 75 -m 41 43 75 -m 42 20 75 -m 42 21 75 -m 42 22 75 -m 42 23 75 -m 42 24 75 -m 42 25 75 -m 42 26 75 -m 42 27 75 -m 42 28 75 -m 42 29 75 -m 42 30 75 -m 42 31 75 -m 42 32 75 -m 42 33 75 -m 42 34 75 -m 42 35 75 -m 42 36 75 -m 42 37 75 -m 42 38 75 -m 42 39 75 -m 42 40 75 -m 42 41 75 -m 42 19 75 -m 42 43 75 -m 43 20 75 -m 43 21 75 -m 43 22 75 -m 43 23 75 -m 43 24 75 -m 43 25 75 -m 43 26 75 -m 43 27 75 -m 43 28 75 -m 43 29 75 -m 43 30 75 -m 43 31 75 -m 43 32 75 -m 43 33 75 -m 43 34 75 -m 43 35 75 -m 43 36 75 -m 43 37 75 -m 43 38 75 -m 43 39 75 -m 43 40 75 -m 43 41 75 -m 43 42 75 -m 43 19 75 -n 1 0.0556 -n 2 0.0556 -n 3 0.0556 -n 4 0.0556 -n 5 0.0556 -n 6 0.0556 -n 7 0.0556 -n 8 0.0556 -n 9 0.0556 -n 10 0.0556 -n 11 0.0556 -n 12 0.0556 -n 13 0.0556 -n 14 0.0556 -n 15 0.0556 -n 16 0.0556 -n 17 0.0556 -n 18 0.0556 -n 19 0.006 -n 20 0.006 -n 21 0.006 -n 22 0.006 -n 23 0.006 -n 24 0.006 -n 25 0.006 -n 26 0.006 -n 27 0.006 -n 28 0.006 -n 29 0.006 -n 30 0.006 -n 31 0.006 -n 32 0.006 -n 33 0.006 -n 34 0.006 -n 35 0.006 -n 36 0.006 -n 37 0.006 -n 38 0.006 -n 39 0.006 -n 40 0.006 -n 41 0.006 -n 42 0.006 -n 43 0.006 -ej 0.005 18 1 -ej 0.005 17 1 -ej 0.005 16 1 -ej 0.005 15 1  -ej 0.005 14 1 -ej 0.005 13 1 -ej 0.005 12 1 -ej 0.005 11 1 -ej 0.005 10 1 -ej 0.005 9 1 -ej 0.005 8 1 -ej 0.005 7 1 -ej 0.005 6 1 -ej 0.005 5 1 -ej 0.005 4 1 -ej 0.005 3 1 -ej 0.005 2 1 -ej 0.005 43 19 -ej 0.005 42 19 -ej 0.005 41 19 -ej 0.005 40 19 -ej 0.005 39 19 -ej 0.005 38 19 -ej 0.005 37 19 -ej 0.005 36 19 -ej 0.005 35 19 -ej 0.005 34 19 -ej 0.005 33 19 -ej 0.005 32 19 -ej 0.005 31 19 -ej 0.005 30 19 -ej 0.005 29 19 -ej 0.005 28 19 -ej 0.005 27 19 -ej 0.005 26 19 -ej 0.005 25 19 -ej 0.005 24 19 -ej 0.005 23 19 -ej 0.005 22 19 -ej 0.005 21 19 -ej 0.005 20 19 -ej 0.0206 19 1 > Di2.2.txt
./ms 1192 1 -s 1000 -I 43 20 18 88 18 56 106 20 20 18 50 20 20 20 20 18 20 22 20 34 6 10 6 6 6 22 52 18 48 32 22 6 26 48 40 8 4 22 10 62 10 50 50 20 -m 1 2 105.9 -m 1 3 105.9 -m 1 4 105.9 -m 1 5 105.9 -m 1 6 105.9 -m 1 7 105.9 -m 1 8 105.9 -m 1 9 105.9 -m 1 10 105.9 -m 1 11 105.9 -m 1 12 105.9 -m 1 13 105.9 -m 1 14 105.9 -m 1 15 105.9 -m 1 16 105.9 -m 1 17 105.9 -m 1 18 105.9 -m 2 1 105.9 -m 2 3 105.9 -m 2 4 105.9 -m 2 5 105.9 -m 2 6 105.9 -m 2 7 105.9 -m 2 8 105.9 -m 2 9 105.9 -m 2 10 105.9 -m 2 11 105.9 -m 2 12 105.9 -m 2 13 105.9 -m 2 14 105.9 -m 2 15 105.9 -m 2 16 105.9 -m 2 17 105.9 -m 2 18 105.9 -m 3 2 105.9 -m 3 1 105.9 -m 3 4 105.9 -m 3 5 105.9 -m 3 6 105.9 -m 3 7 105.9 -m 3 8 105.9 -m 3 9 105.9 -m 3 10 105.9 -m 3 11 105.9 -m 3 12 105.9 -m 3 13 105.9 -m 3 14 105.9 -m 3 15 105.9 -m 3 16 105.9 -m 3 17 105.9 -m 3 18 105.9 -m 4 2 105.9 -m 4 3 105.9 -m 4 1 105.9 -m 4 5 105.9 -m 4 6 105.9 -m 4 7 105.9 -m 4 8 105.9 -m 4 9 105.9 -m 4 10 105.9 -m 4 11 105.9 -m 4 12 105.9 -m 4 13 105.9 -m 4 14 105.9 -m 4 15 105.9 -m 4 16 105.9 -m 4 17 105.9 -m 4 18 105.9 -m 5 2 105.9 -m 5 3 105.9 -m 5 4 105.9 -m 5 1 105.9 -m 5 6 105.9 -m 5 7 105.9 -m 5 8 105.9 -m 5 9 105.9 -m 5 10 105.9 -m 5 11 105.9 -m 5 12 105.9 -m 5 13 105.9 -m 5 14 105.9 -m 5 15 105.9 -m 5 16 105.9 -m 5 17 105.9 -m 5 18 105.9 -m 6 2 105.9 -m 6 3 105.9 -m 6 4 105.9 -m 6 5 105.9 -m 6 1 105.9 -m 6 7 105.9 -m 6 8 105.9 -m 6 9 105.9 -m 6 10 105.9 -m 6 11 105.9 -m 6 12 105.9 -m 6 13 105.9 -m 6 14 105.9 -m 6 15 105.9 -m 6 16 105.9 -m 6 17 105.9 -m 6 18 105.9 -m 7 2 105.9 -m 7 3 105.9 -m 7 4 105.9 -m 7 5 105.9 -m 7 6 105.9 -m 7 1 105.9 -m 7 8 105.9 -m 7 9 105.9 -m 7 10 105.9 -m 7 11 105.9 -m 7 12 105.9 -m 7 13 105.9 -m 7 14 105.9 -m 7 15 105.9 -m 7 16 105.9 -m 7 17 105.9 -m 7 18 105.9 -m 8 2 105.9 -m 8 3 105.9 -m 8 4 105.9 -m 8 5 105.9 -m 8 6 105.9 -m 8 7 105.9 -m 8 1 105.9 -m 8 9 105.9 -m 8 10 105.9 -m 8 11 105.9 -m 8 12 105.9 -m 8 13 105.9 -m 8 14 105.9 -m 8 15 105.9 -m 8 16 105.9 -m 8 17 105.9 -m 8 18 105.9 -m 9 2 105.9 -m 9 3 105.9 -m 9 4 105.9 -m 9 5 105.9 -m 9 6 105.9 -m 9 7 105.9 -m 9 8 105.9 -m 9 1 105.9 -m 9 10 105.9 -m 9 11 105.9 -m 9 12 105.9 -m 9 13 105.9 -m 9 14 105.9 -m 9 15 105.9 -m 9 16 105.9 -m 9 17 105.9 -m 9 18 105.9 -m 10 2 105.9 -m 10 3 105.9 -m 10 4 105.9 -m 10 5 105.9 -m 10 6 105.9 -m 10 7 105.9 -m 10 8 105.9 -m 10 9 105.9 -m 10 1 105.9 -m 10 11 105.9 -m 10 12 105.9 -m 10 13 105.9 -m 10 14 105.9 -m 10 15 105.9 -m 10 16 105.9 -m 10 17 105.9 -m 10 18 105.9 -m 11 2 105.9 -m 11 3 105.9 -m 11 4 105.9 -m 11 5 105.9 -m 11 6 105.9 -m 11 7 105.9 -m 11 8 105.9 -m 11 9 105.9 -m 11 10 105.9 -m 11 1 105.9 -m 11 12 105.9 -m 11 13 105.9 -m 11 14 105.9 -m 11 15 105.9 -m 11 16 105.9 -m 11 17 105.9 -m 11 18 105.9 -m 12 2 105.9 -m 12 3 105.9 -m 12 4 105.9 -m 12 5 105.9 -m 12 6 105.9 -m 12 7 105.9 -m 12 8 105.9 -m 12 9 105.9 -m 12 10 105.9 -m 12 11 105.9 -m 12 1 105.9 -m 12 13 105.9 -m 12 14 105.9 -m 12 15 105.9 -m 12 16 105.9 -m 12 17 105.9 -m 12 18 105.9 -m 13 2 105.9 -m 13 3 105.9 -m 13 4 105.9 -m 13 5 105.9 -m 13 6 105.9 -m 13 7 105.9 -m 13 8 105.9 -m 13 9 105.9 -m 13 10 105.9 -m 13 11 105.9 -m 13 12 105.9 -m 13 1 105.9 -m 13 14 105.9 -m 13 15 105.9 -m 13 16 105.9 -m 13 17 105.9 -m 13 18 105.9 -m 14 2 105.9 -m 14 3 105.9 -m 14 4 105.9 -m 14 5 105.9 -m 14 6 105.9 -m 14 7 105.9 -m 14 8 105.9 -m 14 9 105.9 -m 14 10 105.9 -m 14 11 105.9 -m 14 12 105.9 -m 14 13 105.9 -m 14 1 105.9 -m 14 15 105.9 -m 14 16 105.9 -m 14 17 105.9 -m 14 18 105.9 -m 15 2 105.9 -m 15 3 105.9 -m 15 4 105.9 -m 15 5 105.9 -m 15 6 105.9 -m 15 7 105.9 -m 15 8 105.9 -m 15 9 105.9 -m 15 10 105.9 -m 15 11 105.9 -m 15 12 105.9 -m 15 13 105.9 -m 15 14 105.9 -m 15 1 105.9 -m 15 16 105.9 -m 15 17 105.9 -m 15 18 105.9 -m 16 2 105.9 -m 16 3 105.9 -m 16 4 105.9 -m 16 5 105.9 -m 16 6 105.9 -m 16 7 105.9 -m 16 8 105.9 -m 16 9 105.9 -m 16 10 105.9 -m 16 11 105.9 -m 16 12 105.9 -m 16 13 105.9 -m 16 14 105.9 -m 16 15 105.9 -m 16 1 105.9 -m 16 17 105.9 -m 16 18 105.9 -m 17 2 105.9 -m 17 3 105.9 -m 17 4 105.9 -m 17 5 105.9 -m 17 6 105.9 -m 17 7 105.9 -m 17 8 105.9 -m 17 9 105.9 -m 17 10 105.9 -m 17 11 105.9 -m 17 12 105.9 -m 17 13 105.9 -m 17 14 105.9 -m 17 15 105.9 -m 17 16 105.9 -m 17 1 105.9 -m 17 18 105.9 -m 18 2 105.9 -m 18 3 105.9 -m 18 4 105.9 -m 18 5 105.9 -m 18 6 105.9 -m 18 7 105.9 -m 18 8 105.9 -m 18 9 105.9 -m 18 10 105.9 -m 18 11 105.9 -m 18 12 105.9 -m 18 13 105.9 -m 18 14 105.9 -m 18 15 105.9 -m 18 16 105.9 -m 18 17 105.9 -m 18 1 105.9 -m 19 20 75 -m 19 21 75 -m 19 22 75 -m 19 23 75 -m 19 24 75 -m 19 25 75 -m 19 26 75 -m 19 27 75 -m 19 28 75 -m 19 29 75 -m 19 30 75 -m 19 31 75 -m 19 32 75 -m 19 33 75 -m 19 34 75 -m 19 35 75 -m 19 36 75 -m 19 37 75 -m 19 38 75 -m 19 39 75 -m 19 40 75 -m 19 41 75 -m 19 42 75 -m 19 43 75 -m 20 19 75 -m 20 21 75 -m 20 22 75 -m 20 23 75 -m 20 24 75 -m 20 25 75 -m 20 26 75 -m 20 27 75 -m 20 28 75 -m 20 29 75 -m 20 30 75 -m 20 31 75 -m 20 32 75 -m 20 33 75 -m 20 34 75 -m 20 35 75 -m 20 36 75 -m 20 37 75 -m 20 38 75 -m 20 39 75 -m 20 40 75 -m 20 41 75 -m 20 42 75 -m 20 43 75 -m 21 20 75 -m 21 19 75 -m 21 22 75 -m 21 23 75 -m 21 24 75 -m 21 25 75 -m 21 26 75 -m 21 27 75 -m 21 28 75 -m 21 29 75 -m 21 30 75 -m 21 31 75 -m 21 32 75 -m 21 33 75 -m 21 34 75 -m 21 35 75 -m 21 36 75 -m 21 37 75 -m 21 38 75 -m 21 39 75 -m 21 40 75 -m 21 41 75 -m 21 42 75 -m 21 43 75 -m 22 20 75 -m 22 21 75 -m 22 19 75 -m 22 23 75 -m 22 24 75 -m 22 25 75 -m 22 26 75 -m 22 27 75 -m 22 28 75 -m 22 29 75 -m 22 30 75 -m 22 31 75 -m 22 32 75 -m 22 33 75 -m 22 34 75 -m 22 35 75 -m 22 36 75 -m 22 37 75 -m 22 38 75 -m 22 39 75 -m 22 40 75 -m 22 41 75 -m 22 42 75 -m 22 43 75 -m 23 20 75 -m 23 21 75 -m 23 22 75 -m 23 19 75 -m 23 24 75 -m 23 25 75 -m 23 26 75 -m 23 27 75 -m 23 28 75 -m 23 29 75 -m 23 30 75 -m 23 31 75 -m 23 32 75 -m 23 33 75 -m 23 34 75 -m 23 35 75 -m 23 36 75 -m 23 37 75 -m 23 38 75 -m 23 39 75 -m 23 40 75 -m 23 41 75 -m 23 42 75 -m 23 43 75 -m 24 20 75 -m 24 21 75 -m 24 22 75 -m 24 23 75 -m 24 19 75 -m 24 25 75 -m 24 26 75 -m 24 27 75 -m 24 28 75 -m 24 29 75 -m 24 30 75 -m 24 31 75 -m 24 32 75 -m 24 33 75 -m 24 34 75 -m 24 35 75 -m 24 36 75 -m 24 37 75 -m 24 38 75 -m 24 39 75 -m 24 40 75 -m 24 41 75 -m 24 42 75 -m 24 43 75 -m 25 20 75 -m 25 21 75 -m 25 22 75 -m 25 23 75 -m 25 24 75 -m 25 19 75 -m 25 26 75 -m 25 27 75 -m 25 28 75 -m 25 29 75 -m 25 30 75 -m 25 31 75 -m 25 32 75 -m 25 33 75 -m 25 34 75 -m 25 35 75 -m 25 36 75 -m 25 37 75 -m 25 38 75 -m 25 39 75 -m 25 40 75 -m 25 41 75 -m 25 42 75 -m 25 43 75 -m 26 20 75 -m 26 21 75 -m 26 22 75 -m 26 23 75 -m 26 24 75 -m 26 25 75 -m 26 19 75 -m 26 27 75 -m 26 28 75 -m 26 29 75 -m 26 30 75 -m 26 31 75 -m 26 32 75 -m 26 33 75 -m 26 34 75 -m 26 35 75 -m 26 36 75 -m 26 37 75 -m 26 38 75 -m 26 39 75 -m 26 40 75 -m 26 41 75 -m 26 42 75 -m 26 43 75 -m 27 20 75 -m 27 21 75 -m 27 22 75 -m 27 23 75 -m 27 24 75 -m 27 25 75 -m 27 26 75 -m 27 19 75 -m 27 28 75 -m 27 29 75 -m 27 30 75 -m 27 31 75 -m 27 32 75 -m 27 33 75 -m 27 34 75 -m 27 35 75 -m 27 36 75 -m 27 37 75 -m 27 38 75 -m 27 39 75 -m 27 40 75 -m 27 41 75 -m 27 42 75 -m 27 43 75 -m 28 20 75 -m 28 21 75 -m 28 22 75 -m 28 23 75 -m 28 24 75 -m 28 25 75 -m 28 26 75 -m 28 27 75 -m 28 19 75 -m 28 29 75 -m 28 30 75 -m 28 31 75 -m 28 32 75 -m 28 33 75 -m 28 34 75 -m 28 35 75 -m 28 36 75 -m 28 37 75 -m 28 38 75 -m 28 39 75 -m 28 40 75 -m 28 41 75 -m 28 42 75 -m 28 43 75 -m 29 20 75 -m 29 21 75 -m 29 22 75 -m 29 23 75 -m 29 24 75 -m 29 25 75 -m 29 26 75 -m 29 27 75 -m 29 28 75 -m 29 19 75 -m 29 30 75 -m 29 31 75 -m 29 32 75 -m 29 33 75 -m 29 34 75 -m 29 35 75 -m 29 36 75 -m 29 37 75 -m 29 38 75 -m 29 39 75 -m 29 40 75 -m 29 41 75 -m 29 42 75 -m 29 43 75 -m 30 20 75 -m 30 21 75 -m 30 22 75 -m 30 23 75 -m 30 24 75 -m 30 25 75 -m 30 26 75 -m 30 27 75 -m 30 28 75 -m 30 29 75 -m 30 19 75 -m 30 31 75 -m 30 32 75 -m 30 33 75 -m 30 34 75 -m 30 35 75 -m 30 36 75 -m 30 37 75 -m 30 38 75 -m 30 39 75 -m 30 40 75 -m 30 41 75 -m 30 42 75 -m 30 43 75 -m 31 20 75 -m 31 21 75 -m 31 22 75 -m 31 23 75 -m 31 24 75 -m 31 25 75 -m 31 26 75 -m 31 27 75 -m 31 28 75 -m 31 29 75 -m 31 30 75 -m 31 19 75 -m 31 32 75 -m 31 33 75 -m 31 34 75 -m 31 35 75 -m 31 36 75 -m 31 37 75 -m 31 38 75 -m 31 39 75 -m 31 40 75 -m 31 41 75 -m 31 42 75 -m 31 43 75 -m 32 20 75 -m 32 21 75 -m 32 22 75 -m 32 23 75 -m 32 24 75 -m 32 25 75 -m 32 26 75 -m 32 27 75 -m 32 28 75 -m 32 29 75 -m 32 30 75 -m 32 31 75 -m 32 19 75 -m 32 33 75 -m 32 34 75 -m 32 35 75 -m 32 36 75 -m 32 37 75 -m 32 38 75 -m 32 39 75 -m 32 40 75 -m 32 41 75 -m 32 42 75 -m 32 43 75 -m 33 20 75 -m 33 21 75 -m 33 22 75 -m 33 23 75 -m 33 24 75 -m 33 25 75 -m 33 26 75 -m 33 27 75 -m 33 28 75 -m 33 29 75 -m 33 30 75 -m 33 31 75 -m 33 32 75 -m 33 19 75 -m 33 34 75 -m 33 35 75 -m 33 36 75 -m 33 37 75 -m 33 38 75 -m 33 39 75 -m 33 40 75 -m 33 41 75 -m 33 42 75 -m 33 43 75 -m 34 20 75 -m 34 21 75 -m 34 22 75 -m 34 23 75 -m 34 24 75 -m 34 25 75 -m 34 26 75 -m 34 27 75 -m 34 28 75 -m 34 29 75 -m 34 30 75 -m 34 31 75 -m 34 32 75 -m 34 33 75 -m 34 19 75 -m 34 35 75 -m 34 36 75 -m 34 37 75 -m 34 38 75 -m 34 39 75 -m 34 40 75 -m 34 41 75 -m 34 42 75 -m 34 43 75 -m 35 20 75 -m 35 21 75 -m 35 22 75 -m 35 23 75 -m 35 24 75 -m 35 25 75 -m 35 26 75 -m 35 27 75 -m 35 28 75 -m 35 29 75 -m 35 30 75 -m 35 31 75 -m 35 32 75 -m 35 33 75 -m 35 34 75 -m 35 19 75 -m 35 36 75 -m 35 37 75 -m 35 38 75 -m 35 39 75 -m 35 40 75 -m 35 41 75 -m 35 42 75 -m 35 43 75 -m 36 20 75 -m 36 21 75 -m 36 22 75 -m 36 23 75 -m 36 24 75 -m 36 25 75 -m 36 26 75 -m 36 27 75 -m 36 28 75 -m 36 29 75 -m 36 30 75 -m 36 31 75 -m 36 32 75 -m 36 33 75 -m 36 34 75 -m 36 35 75 -m 36 19 75 -m 36 37 75 -m 36 38 75 -m 36 39 75 -m 36 40 75 -m 36 41 75 -m 36 42 75 -m 36 43 75 -m 37 20 75 -m 37 21 75 -m 37 22 75 -m 37 23 75 -m 37 24 75 -m 37 25 75 -m 37 26 75 -m 37 27 75 -m 37 28 75 -m 37 29 75 -m 37 30 75 -m 37 31 75 -m 37 32 75 -m 37 33 75 -m 37 34 75 -m 37 35 75 -m 37 36 75 -m 37 19 75 -m 37 38 75 -m 37 39 75 -m 37 40 75 -m 37 41 75 -m 37 42 75 -m 37 43 75 -m 38 20 75 -m 38 21 75 -m 38 22 75 -m 38 23 75 -m 38 24 75 -m 38 25 75 -m 38 26 75 -m 38 27 75 -m 38 28 75 -m 38 29 75 -m 38 30 75 -m 38 31 75 -m 38 32 75 -m 38 33 75 -m 38 34 75 -m 38 35 75 -m 38 36 75 -m 38 37 75 -m 38 19 75 -m 38 39 75 -m 38 40 75 -m 38 41 75 -m 38 42 75 -m 38 43 75 -m 39 20 75 -m 39 21 75 -m 39 22 75 -m 39 23 75 -m 39 24 75 -m 39 25 75 -m 39 26 75 -m 39 27 75 -m 39 28 75 -m 39 29 75 -m 39 30 75 -m 39 31 75 -m 39 32 75 -m 39 33 75 -m 39 34 75 -m 39 35 75 -m 39 36 75 -m 39 37 75 -m 39 38 75 -m 39 19 75 -m 39 40 75 -m 39 41 75 -m 39 42 75 -m 39 43 75 -m 40 20 75 -m 40 21 75 -m 40 22 75 -m 40 23 75 -m 40 24 75 -m 40 25 75 -m 40 26 75 -m 40 27 75 -m 40 28 75 -m 40 29 75 -m 40 30 75 -m 40 31 75 -m 40 32 75 -m 40 33 75 -m 40 34 75 -m 40 35 75 -m 40 36 75 -m 40 37 75 -m 40 38 75 -m 40 39 75 -m 40 19 75 -m 40 41 75 -m 40 42 75 -m 40 43 75 -m 41 20 75 -m 41 21 75 -m 41 22 75 -m 41 23 75 -m 41 24 75 -m 41 25 75 -m 41 26 75 -m 41 27 75 -m 41 28 75 -m 41 29 75 -m 41 30 75 -m 41 31 75 -m 41 32 75 -m 41 33 75 -m 41 34 75 -m 41 35 75 -m 41 36 75 -m 41 37 75 -m 41 38 75 -m 41 39 75 -m 41 40 75 -m 41 19 75 -m 41 42 75 -m 41 43 75 -m 42 20 75 -m 42 21 75 -m 42 22 75 -m 42 23 75 -m 42 24 75 -m 42 25 75 -m 42 26 75 -m 42 27 75 -m 42 28 75 -m 42 29 75 -m 42 30 75 -m 42 31 75 -m 42 32 75 -m 42 33 75 -m 42 34 75 -m 42 35 75 -m 42 36 75 -m 42 37 75 -m 42 38 75 -m 42 39 75 -m 42 40 75 -m 42 41 75 -m 42 19 75 -m 42 43 75 -m 43 20 75 -m 43 21 75 -m 43 22 75 -m 43 23 75 -m 43 24 75 -m 43 25 75 -m 43 26 75 -m 43 27 75 -m 43 28 75 -m 43 29 75 -m 43 30 75 -m 43 31 75 -m 43 32 75 -m 43 33 75 -m 43 34 75 -m 43 35 75 -m 43 36 75 -m 43 37 75 -m 43 38 75 -m 43 39 75 -m 43 40 75 -m 43 41 75 -m 43 42 75 -m 43 19 75 -n 1 0.0556 -n 2 0.0556 -n 3 0.0556 -n 4 0.0556 -n 5 0.0556 -n 6 0.0556 -n 7 0.0556 -n 8 0.0556 -n 9 0.0556 -n 10 0.0556 -n 11 0.0556 -n 12 0.0556 -n 13 0.0556 -n 14 0.0556 -n 15 0.0556 -n 16 0.0556 -n 17 0.0556 -n 18 0.0556 -n 19 0.006 -n 20 0.006 -n 21 0.006 -n 22 0.006 -n 23 0.006 -n 24 0.006 -n 25 0.006 -n 26 0.006 -n 27 0.006 -n 28 0.006 -n 29 0.006 -n 30 0.006 -n 31 0.006 -n 32 0.006 -n 33 0.006 -n 34 0.006 -n 35 0.006 -n 36 0.006 -n 37 0.006 -n 38 0.006 -n 39 0.006 -n 40 0.006 -n 41 0.006 -n 42 0.006 -n 43 0.006 -ej 0.008 18 1 -ej 0.008 17 1 -ej 0.008 16 1 -ej 0.008 15 1  -ej 0.008 14 1 -ej 0.008 13 1 -ej 0.008 12 1 -ej 0.008 11 1 -ej 0.008 10 1 -ej 0.008 9 1 -ej 0.008 8 1 -ej 0.008 7 1 -ej 0.008 6 1 -ej 0.008 5 1 -ej 0.008 4 1 -ej 0.008 3 1 -ej 0.008 2 1 -ej 0.008 43 19 -ej 0.008 42 19 -ej 0.008 41 19 -ej 0.008 40 19 -ej 0.008 39 19 -ej 0.008 38 19 -ej 0.008 37 19 -ej 0.008 36 19 -ej 0.008 35 19 -ej 0.008 34 19 -ej 0.008 33 19 -ej 0.008 32 19 -ej 0.008 31 19 -ej 0.008 30 19 -ej 0.008 29 19 -ej 0.008 28 19 -ej 0.008 27 19 -ej 0.008 26 19 -ej 0.008 25 19 -ej 0.008 24 19 -ej 0.008 23 19 -ej 0.008 22 19 -ej 0.008 21 19 -ej 0.008 20 19 -ej 0.0206 19 1 > Di2.3.txt
./ms 1192 1 -s 1000 -I 43 20 18 88 18 56 106 20 20 18 50 20 20 20 20 18 20 22 20 34 6 10 6 6 6 22 52 18 48 32 22 6 26 48 40 8 4 22 10 62 10 50 50 20 -m 1 2 105.9 -m 1 3 105.9 -m 1 4 105.9 -m 1 5 105.9 -m 1 6 105.9 -m 1 7 105.9 -m 1 8 105.9 -m 1 9 105.9 -m 1 10 105.9 -m 1 11 105.9 -m 1 12 105.9 -m 1 13 105.9 -m 1 14 105.9 -m 1 15 105.9 -m 1 16 105.9 -m 1 17 105.9 -m 1 18 105.9 -m 2 1 105.9 -m 2 3 105.9 -m 2 4 105.9 -m 2 5 105.9 -m 2 6 105.9 -m 2 7 105.9 -m 2 8 105.9 -m 2 9 105.9 -m 2 10 105.9 -m 2 11 105.9 -m 2 12 105.9 -m 2 13 105.9 -m 2 14 105.9 -m 2 15 105.9 -m 2 16 105.9 -m 2 17 105.9 -m 2 18 105.9 -m 3 2 105.9 -m 3 1 105.9 -m 3 4 105.9 -m 3 5 105.9 -m 3 6 105.9 -m 3 7 105.9 -m 3 8 105.9 -m 3 9 105.9 -m 3 10 105.9 -m 3 11 105.9 -m 3 12 105.9 -m 3 13 105.9 -m 3 14 105.9 -m 3 15 105.9 -m 3 16 105.9 -m 3 17 105.9 -m 3 18 105.9 -m 4 2 105.9 -m 4 3 105.9 -m 4 1 105.9 -m 4 5 105.9 -m 4 6 105.9 -m 4 7 105.9 -m 4 8 105.9 -m 4 9 105.9 -m 4 10 105.9 -m 4 11 105.9 -m 4 12 105.9 -m 4 13 105.9 -m 4 14 105.9 -m 4 15 105.9 -m 4 16 105.9 -m 4 17 105.9 -m 4 18 105.9 -m 5 2 105.9 -m 5 3 105.9 -m 5 4 105.9 -m 5 1 105.9 -m 5 6 105.9 -m 5 7 105.9 -m 5 8 105.9 -m 5 9 105.9 -m 5 10 105.9 -m 5 11 105.9 -m 5 12 105.9 -m 5 13 105.9 -m 5 14 105.9 -m 5 15 105.9 -m 5 16 105.9 -m 5 17 105.9 -m 5 18 105.9 -m 6 2 105.9 -m 6 3 105.9 -m 6 4 105.9 -m 6 5 105.9 -m 6 1 105.9 -m 6 7 105.9 -m 6 8 105.9 -m 6 9 105.9 -m 6 10 105.9 -m 6 11 105.9 -m 6 12 105.9 -m 6 13 105.9 -m 6 14 105.9 -m 6 15 105.9 -m 6 16 105.9 -m 6 17 105.9 -m 6 18 105.9 -m 7 2 105.9 -m 7 3 105.9 -m 7 4 105.9 -m 7 5 105.9 -m 7 6 105.9 -m 7 1 105.9 -m 7 8 105.9 -m 7 9 105.9 -m 7 10 105.9 -m 7 11 105.9 -m 7 12 105.9 -m 7 13 105.9 -m 7 14 105.9 -m 7 15 105.9 -m 7 16 105.9 -m 7 17 105.9 -m 7 18 105.9 -m 8 2 105.9 -m 8 3 105.9 -m 8 4 105.9 -m 8 5 105.9 -m 8 6 105.9 -m 8 7 105.9 -m 8 1 105.9 -m 8 9 105.9 -m 8 10 105.9 -m 8 11 105.9 -m 8 12 105.9 -m 8 13 105.9 -m 8 14 105.9 -m 8 15 105.9 -m 8 16 105.9 -m 8 17 105.9 -m 8 18 105.9 -m 9 2 105.9 -m 9 3 105.9 -m 9 4 105.9 -m 9 5 105.9 -m 9 6 105.9 -m 9 7 105.9 -m 9 8 105.9 -m 9 1 105.9 -m 9 10 105.9 -m 9 11 105.9 -m 9 12 105.9 -m 9 13 105.9 -m 9 14 105.9 -m 9 15 105.9 -m 9 16 105.9 -m 9 17 105.9 -m 9 18 105.9 -m 10 2 105.9 -m 10 3 105.9 -m 10 4 105.9 -m 10 5 105.9 -m 10 6 105.9 -m 10 7 105.9 -m 10 8 105.9 -m 10 9 105.9 -m 10 1 105.9 -m 10 11 105.9 -m 10 12 105.9 -m 10 13 105.9 -m 10 14 105.9 -m 10 15 105.9 -m 10 16 105.9 -m 10 17 105.9 -m 10 18 105.9 -m 11 2 105.9 -m 11 3 105.9 -m 11 4 105.9 -m 11 5 105.9 -m 11 6 105.9 -m 11 7 105.9 -m 11 8 105.9 -m 11 9 105.9 -m 11 10 105.9 -m 11 1 105.9 -m 11 12 105.9 -m 11 13 105.9 -m 11 14 105.9 -m 11 15 105.9 -m 11 16 105.9 -m 11 17 105.9 -m 11 18 105.9 -m 12 2 105.9 -m 12 3 105.9 -m 12 4 105.9 -m 12 5 105.9 -m 12 6 105.9 -m 12 7 105.9 -m 12 8 105.9 -m 12 9 105.9 -m 12 10 105.9 -m 12 11 105.9 -m 12 1 105.9 -m 12 13 105.9 -m 12 14 105.9 -m 12 15 105.9 -m 12 16 105.9 -m 12 17 105.9 -m 12 18 105.9 -m 13 2 105.9 -m 13 3 105.9 -m 13 4 105.9 -m 13 5 105.9 -m 13 6 105.9 -m 13 7 105.9 -m 13 8 105.9 -m 13 9 105.9 -m 13 10 105.9 -m 13 11 105.9 -m 13 12 105.9 -m 13 1 105.9 -m 13 14 105.9 -m 13 15 105.9 -m 13 16 105.9 -m 13 17 105.9 -m 13 18 105.9 -m 14 2 105.9 -m 14 3 105.9 -m 14 4 105.9 -m 14 5 105.9 -m 14 6 105.9 -m 14 7 105.9 -m 14 8 105.9 -m 14 9 105.9 -m 14 10 105.9 -m 14 11 105.9 -m 14 12 105.9 -m 14 13 105.9 -m 14 1 105.9 -m 14 15 105.9 -m 14 16 105.9 -m 14 17 105.9 -m 14 18 105.9 -m 15 2 105.9 -m 15 3 105.9 -m 15 4 105.9 -m 15 5 105.9 -m 15 6 105.9 -m 15 7 105.9 -m 15 8 105.9 -m 15 9 105.9 -m 15 10 105.9 -m 15 11 105.9 -m 15 12 105.9 -m 15 13 105.9 -m 15 14 105.9 -m 15 1 105.9 -m 15 16 105.9 -m 15 17 105.9 -m 15 18 105.9 -m 16 2 105.9 -m 16 3 105.9 -m 16 4 105.9 -m 16 5 105.9 -m 16 6 105.9 -m 16 7 105.9 -m 16 8 105.9 -m 16 9 105.9 -m 16 10 105.9 -m 16 11 105.9 -m 16 12 105.9 -m 16 13 105.9 -m 16 14 105.9 -m 16 15 105.9 -m 16 1 105.9 -m 16 17 105.9 -m 16 18 105.9 -m 17 2 105.9 -m 17 3 105.9 -m 17 4 105.9 -m 17 5 105.9 -m 17 6 105.9 -m 17 7 105.9 -m 17 8 105.9 -m 17 9 105.9 -m 17 10 105.9 -m 17 11 105.9 -m 17 12 105.9 -m 17 13 105.9 -m 17 14 105.9 -m 17 15 105.9 -m 17 16 105.9 -m 17 1 105.9 -m 17 18 105.9 -m 18 2 105.9 -m 18 3 105.9 -m 18 4 105.9 -m 18 5 105.9 -m 18 6 105.9 -m 18 7 105.9 -m 18 8 105.9 -m 18 9 105.9 -m 18 10 105.9 -m 18 11 105.9 -m 18 12 105.9 -m 18 13 105.9 -m 18 14 105.9 -m 18 15 105.9 -m 18 16 105.9 -m 18 17 105.9 -m 18 1 105.9 -m 19 20 75 -m 19 21 75 -m 19 22 75 -m 19 23 75 -m 19 24 75 -m 19 25 75 -m 19 26 75 -m 19 27 75 -m 19 28 75 -m 19 29 75 -m 19 30 75 -m 19 31 75 -m 19 32 75 -m 19 33 75 -m 19 34 75 -m 19 35 75 -m 19 36 75 -m 19 37 75 -m 19 38 75 -m 19 39 75 -m 19 40 75 -m 19 41 75 -m 19 42 75 -m 19 43 75 -m 20 19 75 -m 20 21 75 -m 20 22 75 -m 20 23 75 -m 20 24 75 -m 20 25 75 -m 20 26 75 -m 20 27 75 -m 20 28 75 -m 20 29 75 -m 20 30 75 -m 20 31 75 -m 20 32 75 -m 20 33 75 -m 20 34 75 -m 20 35 75 -m 20 36 75 -m 20 37 75 -m 20 38 75 -m 20 39 75 -m 20 40 75 -m 20 41 75 -m 20 42 75 -m 20 43 75 -m 21 20 75 -m 21 19 75 -m 21 22 75 -m 21 23 75 -m 21 24 75 -m 21 25 75 -m 21 26 75 -m 21 27 75 -m 21 28 75 -m 21 29 75 -m 21 30 75 -m 21 31 75 -m 21 32 75 -m 21 33 75 -m 21 34 75 -m 21 35 75 -m 21 36 75 -m 21 37 75 -m 21 38 75 -m 21 39 75 -m 21 40 75 -m 21 41 75 -m 21 42 75 -m 21 43 75 -m 22 20 75 -m 22 21 75 -m 22 19 75 -m 22 23 75 -m 22 24 75 -m 22 25 75 -m 22 26 75 -m 22 27 75 -m 22 28 75 -m 22 29 75 -m 22 30 75 -m 22 31 75 -m 22 32 75 -m 22 33 75 -m 22 34 75 -m 22 35 75 -m 22 36 75 -m 22 37 75 -m 22 38 75 -m 22 39 75 -m 22 40 75 -m 22 41 75 -m 22 42 75 -m 22 43 75 -m 23 20 75 -m 23 21 75 -m 23 22 75 -m 23 19 75 -m 23 24 75 -m 23 25 75 -m 23 26 75 -m 23 27 75 -m 23 28 75 -m 23 29 75 -m 23 30 75 -m 23 31 75 -m 23 32 75 -m 23 33 75 -m 23 34 75 -m 23 35 75 -m 23 36 75 -m 23 37 75 -m 23 38 75 -m 23 39 75 -m 23 40 75 -m 23 41 75 -m 23 42 75 -m 23 43 75 -m 24 20 75 -m 24 21 75 -m 24 22 75 -m 24 23 75 -m 24 19 75 -m 24 25 75 -m 24 26 75 -m 24 27 75 -m 24 28 75 -m 24 29 75 -m 24 30 75 -m 24 31 75 -m 24 32 75 -m 24 33 75 -m 24 34 75 -m 24 35 75 -m 24 36 75 -m 24 37 75 -m 24 38 75 -m 24 39 75 -m 24 40 75 -m 24 41 75 -m 24 42 75 -m 24 43 75 -m 25 20 75 -m 25 21 75 -m 25 22 75 -m 25 23 75 -m 25 24 75 -m 25 19 75 -m 25 26 75 -m 25 27 75 -m 25 28 75 -m 25 29 75 -m 25 30 75 -m 25 31 75 -m 25 32 75 -m 25 33 75 -m 25 34 75 -m 25 35 75 -m 25 36 75 -m 25 37 75 -m 25 38 75 -m 25 39 75 -m 25 40 75 -m 25 41 75 -m 25 42 75 -m 25 43 75 -m 26 20 75 -m 26 21 75 -m 26 22 75 -m 26 23 75 -m 26 24 75 -m 26 25 75 -m 26 19 75 -m 26 27 75 -m 26 28 75 -m 26 29 75 -m 26 30 75 -m 26 31 75 -m 26 32 75 -m 26 33 75 -m 26 34 75 -m 26 35 75 -m 26 36 75 -m 26 37 75 -m 26 38 75 -m 26 39 75 -m 26 40 75 -m 26 41 75 -m 26 42 75 -m 26 43 75 -m 27 20 75 -m 27 21 75 -m 27 22 75 -m 27 23 75 -m 27 24 75 -m 27 25 75 -m 27 26 75 -m 27 19 75 -m 27 28 75 -m 27 29 75 -m 27 30 75 -m 27 31 75 -m 27 32 75 -m 27 33 75 -m 27 34 75 -m 27 35 75 -m 27 36 75 -m 27 37 75 -m 27 38 75 -m 27 39 75 -m 27 40 75 -m 27 41 75 -m 27 42 75 -m 27 43 75 -m 28 20 75 -m 28 21 75 -m 28 22 75 -m 28 23 75 -m 28 24 75 -m 28 25 75 -m 28 26 75 -m 28 27 75 -m 28 19 75 -m 28 29 75 -m 28 30 75 -m 28 31 75 -m 28 32 75 -m 28 33 75 -m 28 34 75 -m 28 35 75 -m 28 36 75 -m 28 37 75 -m 28 38 75 -m 28 39 75 -m 28 40 75 -m 28 41 75 -m 28 42 75 -m 28 43 75 -m 29 20 75 -m 29 21 75 -m 29 22 75 -m 29 23 75 -m 29 24 75 -m 29 25 75 -m 29 26 75 -m 29 27 75 -m 29 28 75 -m 29 19 75 -m 29 30 75 -m 29 31 75 -m 29 32 75 -m 29 33 75 -m 29 34 75 -m 29 35 75 -m 29 36 75 -m 29 37 75 -m 29 38 75 -m 29 39 75 -m 29 40 75 -m 29 41 75 -m 29 42 75 -m 29 43 75 -m 30 20 75 -m 30 21 75 -m 30 22 75 -m 30 23 75 -m 30 24 75 -m 30 25 75 -m 30 26 75 -m 30 27 75 -m 30 28 75 -m 30 29 75 -m 30 19 75 -m 30 31 75 -m 30 32 75 -m 30 33 75 -m 30 34 75 -m 30 35 75 -m 30 36 75 -m 30 37 75 -m 30 38 75 -m 30 39 75 -m 30 40 75 -m 30 41 75 -m 30 42 75 -m 30 43 75 -m 31 20 75 -m 31 21 75 -m 31 22 75 -m 31 23 75 -m 31 24 75 -m 31 25 75 -m 31 26 75 -m 31 27 75 -m 31 28 75 -m 31 29 75 -m 31 30 75 -m 31 19 75 -m 31 32 75 -m 31 33 75 -m 31 34 75 -m 31 35 75 -m 31 36 75 -m 31 37 75 -m 31 38 75 -m 31 39 75 -m 31 40 75 -m 31 41 75 -m 31 42 75 -m 31 43 75 -m 32 20 75 -m 32 21 75 -m 32 22 75 -m 32 23 75 -m 32 24 75 -m 32 25 75 -m 32 26 75 -m 32 27 75 -m 32 28 75 -m 32 29 75 -m 32 30 75 -m 32 31 75 -m 32 19 75 -m 32 33 75 -m 32 34 75 -m 32 35 75 -m 32 36 75 -m 32 37 75 -m 32 38 75 -m 32 39 75 -m 32 40 75 -m 32 41 75 -m 32 42 75 -m 32 43 75 -m 33 20 75 -m 33 21 75 -m 33 22 75 -m 33 23 75 -m 33 24 75 -m 33 25 75 -m 33 26 75 -m 33 27 75 -m 33 28 75 -m 33 29 75 -m 33 30 75 -m 33 31 75 -m 33 32 75 -m 33 19 75 -m 33 34 75 -m 33 35 75 -m 33 36 75 -m 33 37 75 -m 33 38 75 -m 33 39 75 -m 33 40 75 -m 33 41 75 -m 33 42 75 -m 33 43 75 -m 34 20 75 -m 34 21 75 -m 34 22 75 -m 34 23 75 -m 34 24 75 -m 34 25 75 -m 34 26 75 -m 34 27 75 -m 34 28 75 -m 34 29 75 -m 34 30 75 -m 34 31 75 -m 34 32 75 -m 34 33 75 -m 34 19 75 -m 34 35 75 -m 34 36 75 -m 34 37 75 -m 34 38 75 -m 34 39 75 -m 34 40 75 -m 34 41 75 -m 34 42 75 -m 34 43 75 -m 35 20 75 -m 35 21 75 -m 35 22 75 -m 35 23 75 -m 35 24 75 -m 35 25 75 -m 35 26 75 -m 35 27 75 -m 35 28 75 -m 35 29 75 -m 35 30 75 -m 35 31 75 -m 35 32 75 -m 35 33 75 -m 35 34 75 -m 35 19 75 -m 35 36 75 -m 35 37 75 -m 35 38 75 -m 35 39 75 -m 35 40 75 -m 35 41 75 -m 35 42 75 -m 35 43 75 -m 36 20 75 -m 36 21 75 -m 36 22 75 -m 36 23 75 -m 36 24 75 -m 36 25 75 -m 36 26 75 -m 36 27 75 -m 36 28 75 -m 36 29 75 -m 36 30 75 -m 36 31 75 -m 36 32 75 -m 36 33 75 -m 36 34 75 -m 36 35 75 -m 36 19 75 -m 36 37 75 -m 36 38 75 -m 36 39 75 -m 36 40 75 -m 36 41 75 -m 36 42 75 -m 36 43 75 -m 37 20 75 -m 37 21 75 -m 37 22 75 -m 37 23 75 -m 37 24 75 -m 37 25 75 -m 37 26 75 -m 37 27 75 -m 37 28 75 -m 37 29 75 -m 37 30 75 -m 37 31 75 -m 37 32 75 -m 37 33 75 -m 37 34 75 -m 37 35 75 -m 37 36 75 -m 37 19 75 -m 37 38 75 -m 37 39 75 -m 37 40 75 -m 37 41 75 -m 37 42 75 -m 37 43 75 -m 38 20 75 -m 38 21 75 -m 38 22 75 -m 38 23 75 -m 38 24 75 -m 38 25 75 -m 38 26 75 -m 38 27 75 -m 38 28 75 -m 38 29 75 -m 38 30 75 -m 38 31 75 -m 38 32 75 -m 38 33 75 -m 38 34 75 -m 38 35 75 -m 38 36 75 -m 38 37 75 -m 38 19 75 -m 38 39 75 -m 38 40 75 -m 38 41 75 -m 38 42 75 -m 38 43 75 -m 39 20 75 -m 39 21 75 -m 39 22 75 -m 39 23 75 -m 39 24 75 -m 39 25 75 -m 39 26 75 -m 39 27 75 -m 39 28 75 -m 39 29 75 -m 39 30 75 -m 39 31 75 -m 39 32 75 -m 39 33 75 -m 39 34 75 -m 39 35 75 -m 39 36 75 -m 39 37 75 -m 39 38 75 -m 39 19 75 -m 39 40 75 -m 39 41 75 -m 39 42 75 -m 39 43 75 -m 40 20 75 -m 40 21 75 -m 40 22 75 -m 40 23 75 -m 40 24 75 -m 40 25 75 -m 40 26 75 -m 40 27 75 -m 40 28 75 -m 40 29 75 -m 40 30 75 -m 40 31 75 -m 40 32 75 -m 40 33 75 -m 40 34 75 -m 40 35 75 -m 40 36 75 -m 40 37 75 -m 40 38 75 -m 40 39 75 -m 40 19 75 -m 40 41 75 -m 40 42 75 -m 40 43 75 -m 41 20 75 -m 41 21 75 -m 41 22 75 -m 41 23 75 -m 41 24 75 -m 41 25 75 -m 41 26 75 -m 41 27 75 -m 41 28 75 -m 41 29 75 -m 41 30 75 -m 41 31 75 -m 41 32 75 -m 41 33 75 -m 41 34 75 -m 41 35 75 -m 41 36 75 -m 41 37 75 -m 41 38 75 -m 41 39 75 -m 41 40 75 -m 41 19 75 -m 41 42 75 -m 41 43 75 -m 42 20 75 -m 42 21 75 -m 42 22 75 -m 42 23 75 -m 42 24 75 -m 42 25 75 -m 42 26 75 -m 42 27 75 -m 42 28 75 -m 42 29 75 -m 42 30 75 -m 42 31 75 -m 42 32 75 -m 42 33 75 -m 42 34 75 -m 42 35 75 -m 42 36 75 -m 42 37 75 -m 42 38 75 -m 42 39 75 -m 42 40 75 -m 42 41 75 -m 42 19 75 -m 42 43 75 -m 43 20 75 -m 43 21 75 -m 43 22 75 -m 43 23 75 -m 43 24 75 -m 43 25 75 -m 43 26 75 -m 43 27 75 -m 43 28 75 -m 43 29 75 -m 43 30 75 -m 43 31 75 -m 43 32 75 -m 43 33 75 -m 43 34 75 -m 43 35 75 -m 43 36 75 -m 43 37 75 -m 43 38 75 -m 43 39 75 -m 43 40 75 -m 43 41 75 -m 43 42 75 -m 43 19 75 -n 1 0.0556 -n 2 0.0556 -n 3 0.0556 -n 4 0.0556 -n 5 0.0556 -n 6 0.0556 -n 7 0.0556 -n 8 0.0556 -n 9 0.0556 -n 10 0.0556 -n 11 0.0556 -n 12 0.0556 -n 13 0.0556 -n 14 0.0556 -n 15 0.0556 -n 16 0.0556 -n 17 0.0556 -n 18 0.0556 -n 19 0.006 -n 20 0.006 -n 21 0.006 -n 22 0.006 -n 23 0.006 -n 24 0.006 -n 25 0.006 -n 26 0.006 -n 27 0.006 -n 28 0.006 -n 29 0.006 -n 30 0.006 -n 31 0.006 -n 32 0.006 -n 33 0.006 -n 34 0.006 -n 35 0.006 -n 36 0.006 -n 37 0.006 -n 38 0.006 -n 39 0.006 -n 40 0.006 -n 41 0.006 -n 42 0.006 -n 43 0.006 -ej 0.002 18 1 -ej 0.002 17 1 -ej 0.002 16 1 -ej 0.002 15 1  -ej 0.002 14 1 -ej 0.002 13 1 -ej 0.002 12 1 -ej 0.002 11 1 -ej 0.002 10 1 -ej 0.002 9 1 -ej 0.002 8 1 -ej 0.002 7 1 -ej 0.002 6 1 -ej 0.002 5 1 -ej 0.002 4 1 -ej 0.002 3 1 -ej 0.002 2 1 -ej 0.002 43 19 -ej 0.002 42 19 -ej 0.002 41 19 -ej 0.002 40 19 -ej 0.002 39 19 -ej 0.002 38 19 -ej 0.002 37 19 -ej 0.002 36 19 -ej 0.002 35 19 -ej 0.002 34 19 -ej 0.002 33 19 -ej 0.002 32 19 -ej 0.002 31 19 -ej 0.002 30 19 -ej 0.002 29 19 -ej 0.002 28 19 -ej 0.002 27 19 -ej 0.002 26 19 -ej 0.002 25 19 -ej 0.002 24 19 -ej 0.002 23 19 -ej 0.002 22 19 -ej 0.002 21 19 -ej 0.002 20 19 -ej 0.0278 19 1 > Di3.1.txt
./ms 1192 1 -s 1000 -I 43 20 18 88 18 56 106 20 20 18 50 20 20 20 20 18 20 22 20 34 6 10 6 6 6 22 52 18 48 32 22 6 26 48 40 8 4 22 10 62 10 50 50 20 -m 1 2 105.9 -m 1 3 105.9 -m 1 4 105.9 -m 1 5 105.9 -m 1 6 105.9 -m 1 7 105.9 -m 1 8 105.9 -m 1 9 105.9 -m 1 10 105.9 -m 1 11 105.9 -m 1 12 105.9 -m 1 13 105.9 -m 1 14 105.9 -m 1 15 105.9 -m 1 16 105.9 -m 1 17 105.9 -m 1 18 105.9 -m 2 1 105.9 -m 2 3 105.9 -m 2 4 105.9 -m 2 5 105.9 -m 2 6 105.9 -m 2 7 105.9 -m 2 8 105.9 -m 2 9 105.9 -m 2 10 105.9 -m 2 11 105.9 -m 2 12 105.9 -m 2 13 105.9 -m 2 14 105.9 -m 2 15 105.9 -m 2 16 105.9 -m 2 17 105.9 -m 2 18 105.9 -m 3 2 105.9 -m 3 1 105.9 -m 3 4 105.9 -m 3 5 105.9 -m 3 6 105.9 -m 3 7 105.9 -m 3 8 105.9 -m 3 9 105.9 -m 3 10 105.9 -m 3 11 105.9 -m 3 12 105.9 -m 3 13 105.9 -m 3 14 105.9 -m 3 15 105.9 -m 3 16 105.9 -m 3 17 105.9 -m 3 18 105.9 -m 4 2 105.9 -m 4 3 105.9 -m 4 1 105.9 -m 4 5 105.9 -m 4 6 105.9 -m 4 7 105.9 -m 4 8 105.9 -m 4 9 105.9 -m 4 10 105.9 -m 4 11 105.9 -m 4 12 105.9 -m 4 13 105.9 -m 4 14 105.9 -m 4 15 105.9 -m 4 16 105.9 -m 4 17 105.9 -m 4 18 105.9 -m 5 2 105.9 -m 5 3 105.9 -m 5 4 105.9 -m 5 1 105.9 -m 5 6 105.9 -m 5 7 105.9 -m 5 8 105.9 -m 5 9 105.9 -m 5 10 105.9 -m 5 11 105.9 -m 5 12 105.9 -m 5 13 105.9 -m 5 14 105.9 -m 5 15 105.9 -m 5 16 105.9 -m 5 17 105.9 -m 5 18 105.9 -m 6 2 105.9 -m 6 3 105.9 -m 6 4 105.9 -m 6 5 105.9 -m 6 1 105.9 -m 6 7 105.9 -m 6 8 105.9 -m 6 9 105.9 -m 6 10 105.9 -m 6 11 105.9 -m 6 12 105.9 -m 6 13 105.9 -m 6 14 105.9 -m 6 15 105.9 -m 6 16 105.9 -m 6 17 105.9 -m 6 18 105.9 -m 7 2 105.9 -m 7 3 105.9 -m 7 4 105.9 -m 7 5 105.9 -m 7 6 105.9 -m 7 1 105.9 -m 7 8 105.9 -m 7 9 105.9 -m 7 10 105.9 -m 7 11 105.9 -m 7 12 105.9 -m 7 13 105.9 -m 7 14 105.9 -m 7 15 105.9 -m 7 16 105.9 -m 7 17 105.9 -m 7 18 105.9 -m 8 2 105.9 -m 8 3 105.9 -m 8 4 105.9 -m 8 5 105.9 -m 8 6 105.9 -m 8 7 105.9 -m 8 1 105.9 -m 8 9 105.9 -m 8 10 105.9 -m 8 11 105.9 -m 8 12 105.9 -m 8 13 105.9 -m 8 14 105.9 -m 8 15 105.9 -m 8 16 105.9 -m 8 17 105.9 -m 8 18 105.9 -m 9 2 105.9 -m 9 3 105.9 -m 9 4 105.9 -m 9 5 105.9 -m 9 6 105.9 -m 9 7 105.9 -m 9 8 105.9 -m 9 1 105.9 -m 9 10 105.9 -m 9 11 105.9 -m 9 12 105.9 -m 9 13 105.9 -m 9 14 105.9 -m 9 15 105.9 -m 9 16 105.9 -m 9 17 105.9 -m 9 18 105.9 -m 10 2 105.9 -m 10 3 105.9 -m 10 4 105.9 -m 10 5 105.9 -m 10 6 105.9 -m 10 7 105.9 -m 10 8 105.9 -m 10 9 105.9 -m 10 1 105.9 -m 10 11 105.9 -m 10 12 105.9 -m 10 13 105.9 -m 10 14 105.9 -m 10 15 105.9 -m 10 16 105.9 -m 10 17 105.9 -m 10 18 105.9 -m 11 2 105.9 -m 11 3 105.9 -m 11 4 105.9 -m 11 5 105.9 -m 11 6 105.9 -m 11 7 105.9 -m 11 8 105.9 -m 11 9 105.9 -m 11 10 105.9 -m 11 1 105.9 -m 11 12 105.9 -m 11 13 105.9 -m 11 14 105.9 -m 11 15 105.9 -m 11 16 105.9 -m 11 17 105.9 -m 11 18 105.9 -m 12 2 105.9 -m 12 3 105.9 -m 12 4 105.9 -m 12 5 105.9 -m 12 6 105.9 -m 12 7 105.9 -m 12 8 105.9 -m 12 9 105.9 -m 12 10 105.9 -m 12 11 105.9 -m 12 1 105.9 -m 12 13 105.9 -m 12 14 105.9 -m 12 15 105.9 -m 12 16 105.9 -m 12 17 105.9 -m 12 18 105.9 -m 13 2 105.9 -m 13 3 105.9 -m 13 4 105.9 -m 13 5 105.9 -m 13 6 105.9 -m 13 7 105.9 -m 13 8 105.9 -m 13 9 105.9 -m 13 10 105.9 -m 13 11 105.9 -m 13 12 105.9 -m 13 1 105.9 -m 13 14 105.9 -m 13 15 105.9 -m 13 16 105.9 -m 13 17 105.9 -m 13 18 105.9 -m 14 2 105.9 -m 14 3 105.9 -m 14 4 105.9 -m 14 5 105.9 -m 14 6 105.9 -m 14 7 105.9 -m 14 8 105.9 -m 14 9 105.9 -m 14 10 105.9 -m 14 11 105.9 -m 14 12 105.9 -m 14 13 105.9 -m 14 1 105.9 -m 14 15 105.9 -m 14 16 105.9 -m 14 17 105.9 -m 14 18 105.9 -m 15 2 105.9 -m 15 3 105.9 -m 15 4 105.9 -m 15 5 105.9 -m 15 6 105.9 -m 15 7 105.9 -m 15 8 105.9 -m 15 9 105.9 -m 15 10 105.9 -m 15 11 105.9 -m 15 12 105.9 -m 15 13 105.9 -m 15 14 105.9 -m 15 1 105.9 -m 15 16 105.9 -m 15 17 105.9 -m 15 18 105.9 -m 16 2 105.9 -m 16 3 105.9 -m 16 4 105.9 -m 16 5 105.9 -m 16 6 105.9 -m 16 7 105.9 -m 16 8 105.9 -m 16 9 105.9 -m 16 10 105.9 -m 16 11 105.9 -m 16 12 105.9 -m 16 13 105.9 -m 16 14 105.9 -m 16 15 105.9 -m 16 1 105.9 -m 16 17 105.9 -m 16 18 105.9 -m 17 2 105.9 -m 17 3 105.9 -m 17 4 105.9 -m 17 5 105.9 -m 17 6 105.9 -m 17 7 105.9 -m 17 8 105.9 -m 17 9 105.9 -m 17 10 105.9 -m 17 11 105.9 -m 17 12 105.9 -m 17 13 105.9 -m 17 14 105.9 -m 17 15 105.9 -m 17 16 105.9 -m 17 1 105.9 -m 17 18 105.9 -m 18 2 105.9 -m 18 3 105.9 -m 18 4 105.9 -m 18 5 105.9 -m 18 6 105.9 -m 18 7 105.9 -m 18 8 105.9 -m 18 9 105.9 -m 18 10 105.9 -m 18 11 105.9 -m 18 12 105.9 -m 18 13 105.9 -m 18 14 105.9 -m 18 15 105.9 -m 18 16 105.9 -m 18 17 105.9 -m 18 1 105.9 -m 19 20 75 -m 19 21 75 -m 19 22 75 -m 19 23 75 -m 19 24 75 -m 19 25 75 -m 19 26 75 -m 19 27 75 -m 19 28 75 -m 19 29 75 -m 19 30 75 -m 19 31 75 -m 19 32 75 -m 19 33 75 -m 19 34 75 -m 19 35 75 -m 19 36 75 -m 19 37 75 -m 19 38 75 -m 19 39 75 -m 19 40 75 -m 19 41 75 -m 19 42 75 -m 19 43 75 -m 20 19 75 -m 20 21 75 -m 20 22 75 -m 20 23 75 -m 20 24 75 -m 20 25 75 -m 20 26 75 -m 20 27 75 -m 20 28 75 -m 20 29 75 -m 20 30 75 -m 20 31 75 -m 20 32 75 -m 20 33 75 -m 20 34 75 -m 20 35 75 -m 20 36 75 -m 20 37 75 -m 20 38 75 -m 20 39 75 -m 20 40 75 -m 20 41 75 -m 20 42 75 -m 20 43 75 -m 21 20 75 -m 21 19 75 -m 21 22 75 -m 21 23 75 -m 21 24 75 -m 21 25 75 -m 21 26 75 -m 21 27 75 -m 21 28 75 -m 21 29 75 -m 21 30 75 -m 21 31 75 -m 21 32 75 -m 21 33 75 -m 21 34 75 -m 21 35 75 -m 21 36 75 -m 21 37 75 -m 21 38 75 -m 21 39 75 -m 21 40 75 -m 21 41 75 -m 21 42 75 -m 21 43 75 -m 22 20 75 -m 22 21 75 -m 22 19 75 -m 22 23 75 -m 22 24 75 -m 22 25 75 -m 22 26 75 -m 22 27 75 -m 22 28 75 -m 22 29 75 -m 22 30 75 -m 22 31 75 -m 22 32 75 -m 22 33 75 -m 22 34 75 -m 22 35 75 -m 22 36 75 -m 22 37 75 -m 22 38 75 -m 22 39 75 -m 22 40 75 -m 22 41 75 -m 22 42 75 -m 22 43 75 -m 23 20 75 -m 23 21 75 -m 23 22 75 -m 23 19 75 -m 23 24 75 -m 23 25 75 -m 23 26 75 -m 23 27 75 -m 23 28 75 -m 23 29 75 -m 23 30 75 -m 23 31 75 -m 23 32 75 -m 23 33 75 -m 23 34 75 -m 23 35 75 -m 23 36 75 -m 23 37 75 -m 23 38 75 -m 23 39 75 -m 23 40 75 -m 23 41 75 -m 23 42 75 -m 23 43 75 -m 24 20 75 -m 24 21 75 -m 24 22 75 -m 24 23 75 -m 24 19 75 -m 24 25 75 -m 24 26 75 -m 24 27 75 -m 24 28 75 -m 24 29 75 -m 24 30 75 -m 24 31 75 -m 24 32 75 -m 24 33 75 -m 24 34 75 -m 24 35 75 -m 24 36 75 -m 24 37 75 -m 24 38 75 -m 24 39 75 -m 24 40 75 -m 24 41 75 -m 24 42 75 -m 24 43 75 -m 25 20 75 -m 25 21 75 -m 25 22 75 -m 25 23 75 -m 25 24 75 -m 25 19 75 -m 25 26 75 -m 25 27 75 -m 25 28 75 -m 25 29 75 -m 25 30 75 -m 25 31 75 -m 25 32 75 -m 25 33 75 -m 25 34 75 -m 25 35 75 -m 25 36 75 -m 25 37 75 -m 25 38 75 -m 25 39 75 -m 25 40 75 -m 25 41 75 -m 25 42 75 -m 25 43 75 -m 26 20 75 -m 26 21 75 -m 26 22 75 -m 26 23 75 -m 26 24 75 -m 26 25 75 -m 26 19 75 -m 26 27 75 -m 26 28 75 -m 26 29 75 -m 26 30 75 -m 26 31 75 -m 26 32 75 -m 26 33 75 -m 26 34 75 -m 26 35 75 -m 26 36 75 -m 26 37 75 -m 26 38 75 -m 26 39 75 -m 26 40 75 -m 26 41 75 -m 26 42 75 -m 26 43 75 -m 27 20 75 -m 27 21 75 -m 27 22 75 -m 27 23 75 -m 27 24 75 -m 27 25 75 -m 27 26 75 -m 27 19 75 -m 27 28 75 -m 27 29 75 -m 27 30 75 -m 27 31 75 -m 27 32 75 -m 27 33 75 -m 27 34 75 -m 27 35 75 -m 27 36 75 -m 27 37 75 -m 27 38 75 -m 27 39 75 -m 27 40 75 -m 27 41 75 -m 27 42 75 -m 27 43 75 -m 28 20 75 -m 28 21 75 -m 28 22 75 -m 28 23 75 -m 28 24 75 -m 28 25 75 -m 28 26 75 -m 28 27 75 -m 28 19 75 -m 28 29 75 -m 28 30 75 -m 28 31 75 -m 28 32 75 -m 28 33 75 -m 28 34 75 -m 28 35 75 -m 28 36 75 -m 28 37 75 -m 28 38 75 -m 28 39 75 -m 28 40 75 -m 28 41 75 -m 28 42 75 -m 28 43 75 -m 29 20 75 -m 29 21 75 -m 29 22 75 -m 29 23 75 -m 29 24 75 -m 29 25 75 -m 29 26 75 -m 29 27 75 -m 29 28 75 -m 29 19 75 -m 29 30 75 -m 29 31 75 -m 29 32 75 -m 29 33 75 -m 29 34 75 -m 29 35 75 -m 29 36 75 -m 29 37 75 -m 29 38 75 -m 29 39 75 -m 29 40 75 -m 29 41 75 -m 29 42 75 -m 29 43 75 -m 30 20 75 -m 30 21 75 -m 30 22 75 -m 30 23 75 -m 30 24 75 -m 30 25 75 -m 30 26 75 -m 30 27 75 -m 30 28 75 -m 30 29 75 -m 30 19 75 -m 30 31 75 -m 30 32 75 -m 30 33 75 -m 30 34 75 -m 30 35 75 -m 30 36 75 -m 30 37 75 -m 30 38 75 -m 30 39 75 -m 30 40 75 -m 30 41 75 -m 30 42 75 -m 30 43 75 -m 31 20 75 -m 31 21 75 -m 31 22 75 -m 31 23 75 -m 31 24 75 -m 31 25 75 -m 31 26 75 -m 31 27 75 -m 31 28 75 -m 31 29 75 -m 31 30 75 -m 31 19 75 -m 31 32 75 -m 31 33 75 -m 31 34 75 -m 31 35 75 -m 31 36 75 -m 31 37 75 -m 31 38 75 -m 31 39 75 -m 31 40 75 -m 31 41 75 -m 31 42 75 -m 31 43 75 -m 32 20 75 -m 32 21 75 -m 32 22 75 -m 32 23 75 -m 32 24 75 -m 32 25 75 -m 32 26 75 -m 32 27 75 -m 32 28 75 -m 32 29 75 -m 32 30 75 -m 32 31 75 -m 32 19 75 -m 32 33 75 -m 32 34 75 -m 32 35 75 -m 32 36 75 -m 32 37 75 -m 32 38 75 -m 32 39 75 -m 32 40 75 -m 32 41 75 -m 32 42 75 -m 32 43 75 -m 33 20 75 -m 33 21 75 -m 33 22 75 -m 33 23 75 -m 33 24 75 -m 33 25 75 -m 33 26 75 -m 33 27 75 -m 33 28 75 -m 33 29 75 -m 33 30 75 -m 33 31 75 -m 33 32 75 -m 33 19 75 -m 33 34 75 -m 33 35 75 -m 33 36 75 -m 33 37 75 -m 33 38 75 -m 33 39 75 -m 33 40 75 -m 33 41 75 -m 33 42 75 -m 33 43 75 -m 34 20 75 -m 34 21 75 -m 34 22 75 -m 34 23 75 -m 34 24 75 -m 34 25 75 -m 34 26 75 -m 34 27 75 -m 34 28 75 -m 34 29 75 -m 34 30 75 -m 34 31 75 -m 34 32 75 -m 34 33 75 -m 34 19 75 -m 34 35 75 -m 34 36 75 -m 34 37 75 -m 34 38 75 -m 34 39 75 -m 34 40 75 -m 34 41 75 -m 34 42 75 -m 34 43 75 -m 35 20 75 -m 35 21 75 -m 35 22 75 -m 35 23 75 -m 35 24 75 -m 35 25 75 -m 35 26 75 -m 35 27 75 -m 35 28 75 -m 35 29 75 -m 35 30 75 -m 35 31 75 -m 35 32 75 -m 35 33 75 -m 35 34 75 -m 35 19 75 -m 35 36 75 -m 35 37 75 -m 35 38 75 -m 35 39 75 -m 35 40 75 -m 35 41 75 -m 35 42 75 -m 35 43 75 -m 36 20 75 -m 36 21 75 -m 36 22 75 -m 36 23 75 -m 36 24 75 -m 36 25 75 -m 36 26 75 -m 36 27 75 -m 36 28 75 -m 36 29 75 -m 36 30 75 -m 36 31 75 -m 36 32 75 -m 36 33 75 -m 36 34 75 -m 36 35 75 -m 36 19 75 -m 36 37 75 -m 36 38 75 -m 36 39 75 -m 36 40 75 -m 36 41 75 -m 36 42 75 -m 36 43 75 -m 37 20 75 -m 37 21 75 -m 37 22 75 -m 37 23 75 -m 37 24 75 -m 37 25 75 -m 37 26 75 -m 37 27 75 -m 37 28 75 -m 37 29 75 -m 37 30 75 -m 37 31 75 -m 37 32 75 -m 37 33 75 -m 37 34 75 -m 37 35 75 -m 37 36 75 -m 37 19 75 -m 37 38 75 -m 37 39 75 -m 37 40 75 -m 37 41 75 -m 37 42 75 -m 37 43 75 -m 38 20 75 -m 38 21 75 -m 38 22 75 -m 38 23 75 -m 38 24 75 -m 38 25 75 -m 38 26 75 -m 38 27 75 -m 38 28 75 -m 38 29 75 -m 38 30 75 -m 38 31 75 -m 38 32 75 -m 38 33 75 -m 38 34 75 -m 38 35 75 -m 38 36 75 -m 38 37 75 -m 38 19 75 -m 38 39 75 -m 38 40 75 -m 38 41 75 -m 38 42 75 -m 38 43 75 -m 39 20 75 -m 39 21 75 -m 39 22 75 -m 39 23 75 -m 39 24 75 -m 39 25 75 -m 39 26 75 -m 39 27 75 -m 39 28 75 -m 39 29 75 -m 39 30 75 -m 39 31 75 -m 39 32 75 -m 39 33 75 -m 39 34 75 -m 39 35 75 -m 39 36 75 -m 39 37 75 -m 39 38 75 -m 39 19 75 -m 39 40 75 -m 39 41 75 -m 39 42 75 -m 39 43 75 -m 40 20 75 -m 40 21 75 -m 40 22 75 -m 40 23 75 -m 40 24 75 -m 40 25 75 -m 40 26 75 -m 40 27 75 -m 40 28 75 -m 40 29 75 -m 40 30 75 -m 40 31 75 -m 40 32 75 -m 40 33 75 -m 40 34 75 -m 40 35 75 -m 40 36 75 -m 40 37 75 -m 40 38 75 -m 40 39 75 -m 40 19 75 -m 40 41 75 -m 40 42 75 -m 40 43 75 -m 41 20 75 -m 41 21 75 -m 41 22 75 -m 41 23 75 -m 41 24 75 -m 41 25 75 -m 41 26 75 -m 41 27 75 -m 41 28 75 -m 41 29 75 -m 41 30 75 -m 41 31 75 -m 41 32 75 -m 41 33 75 -m 41 34 75 -m 41 35 75 -m 41 36 75 -m 41 37 75 -m 41 38 75 -m 41 39 75 -m 41 40 75 -m 41 19 75 -m 41 42 75 -m 41 43 75 -m 42 20 75 -m 42 21 75 -m 42 22 75 -m 42 23 75 -m 42 24 75 -m 42 25 75 -m 42 26 75 -m 42 27 75 -m 42 28 75 -m 42 29 75 -m 42 30 75 -m 42 31 75 -m 42 32 75 -m 42 33 75 -m 42 34 75 -m 42 35 75 -m 42 36 75 -m 42 37 75 -m 42 38 75 -m 42 39 75 -m 42 40 75 -m 42 41 75 -m 42 19 75 -m 42 43 75 -m 43 20 75 -m 43 21 75 -m 43 22 75 -m 43 23 75 -m 43 24 75 -m 43 25 75 -m 43 26 75 -m 43 27 75 -m 43 28 75 -m 43 29 75 -m 43 30 75 -m 43 31 75 -m 43 32 75 -m 43 33 75 -m 43 34 75 -m 43 35 75 -m 43 36 75 -m 43 37 75 -m 43 38 75 -m 43 39 75 -m 43 40 75 -m 43 41 75 -m 43 42 75 -m 43 19 75 -n 1 0.0556 -n 2 0.0556 -n 3 0.0556 -n 4 0.0556 -n 5 0.0556 -n 6 0.0556 -n 7 0.0556 -n 8 0.0556 -n 9 0.0556 -n 10 0.0556 -n 11 0.0556 -n 12 0.0556 -n 13 0.0556 -n 14 0.0556 -n 15 0.0556 -n 16 0.0556 -n 17 0.0556 -n 18 0.0556 -n 19 0.006 -n 20 0.006 -n 21 0.006 -n 22 0.006 -n 23 0.006 -n 24 0.006 -n 25 0.006 -n 26 0.006 -n 27 0.006 -n 28 0.006 -n 29 0.006 -n 30 0.006 -n 31 0.006 -n 32 0.006 -n 33 0.006 -n 34 0.006 -n 35 0.006 -n 36 0.006 -n 37 0.006 -n 38 0.006 -n 39 0.006 -n 40 0.006 -n 41 0.006 -n 42 0.006 -n 43 0.006 -ej 0.005 18 1 -ej 0.005 17 1 -ej 0.005 16 1 -ej 0.005 15 1  -ej 0.005 14 1 -ej 0.005 13 1 -ej 0.005 12 1 -ej 0.005 11 1 -ej 0.005 10 1 -ej 0.005 9 1 -ej 0.005 8 1 -ej 0.005 7 1 -ej 0.005 6 1 -ej 0.005 5 1 -ej 0.005 4 1 -ej 0.005 3 1 -ej 0.005 2 1 -ej 0.005 43 19 -ej 0.005 42 19 -ej 0.005 41 19 -ej 0.005 40 19 -ej 0.005 39 19 -ej 0.005 38 19 -ej 0.005 37 19 -ej 0.005 36 19 -ej 0.005 35 19 -ej 0.005 34 19 -ej 0.005 33 19 -ej 0.005 32 19 -ej 0.005 31 19 -ej 0.005 30 19 -ej 0.005 29 19 -ej 0.005 28 19 -ej 0.005 27 19 -ej 0.005 26 19 -ej 0.005 25 19 -ej 0.005 24 19 -ej 0.005 23 19 -ej 0.005 22 19 -ej 0.005 21 19 -ej 0.005 20 19 -ej 0.0278 19 1 > Di3.2.txt
./ms 1192 1 -s 1000 -I 43 20 18 88 18 56 106 20 20 18 50 20 20 20 20 18 20 22 20 34 6 10 6 6 6 22 52 18 48 32 22 6 26 48 40 8 4 22 10 62 10 50 50 20 -m 1 2 105.9 -m 1 3 105.9 -m 1 4 105.9 -m 1 5 105.9 -m 1 6 105.9 -m 1 7 105.9 -m 1 8 105.9 -m 1 9 105.9 -m 1 10 105.9 -m 1 11 105.9 -m 1 12 105.9 -m 1 13 105.9 -m 1 14 105.9 -m 1 15 105.9 -m 1 16 105.9 -m 1 17 105.9 -m 1 18 105.9 -m 2 1 105.9 -m 2 3 105.9 -m 2 4 105.9 -m 2 5 105.9 -m 2 6 105.9 -m 2 7 105.9 -m 2 8 105.9 -m 2 9 105.9 -m 2 10 105.9 -m 2 11 105.9 -m 2 12 105.9 -m 2 13 105.9 -m 2 14 105.9 -m 2 15 105.9 -m 2 16 105.9 -m 2 17 105.9 -m 2 18 105.9 -m 3 2 105.9 -m 3 1 105.9 -m 3 4 105.9 -m 3 5 105.9 -m 3 6 105.9 -m 3 7 105.9 -m 3 8 105.9 -m 3 9 105.9 -m 3 10 105.9 -m 3 11 105.9 -m 3 12 105.9 -m 3 13 105.9 -m 3 14 105.9 -m 3 15 105.9 -m 3 16 105.9 -m 3 17 105.9 -m 3 18 105.9 -m 4 2 105.9 -m 4 3 105.9 -m 4 1 105.9 -m 4 5 105.9 -m 4 6 105.9 -m 4 7 105.9 -m 4 8 105.9 -m 4 9 105.9 -m 4 10 105.9 -m 4 11 105.9 -m 4 12 105.9 -m 4 13 105.9 -m 4 14 105.9 -m 4 15 105.9 -m 4 16 105.9 -m 4 17 105.9 -m 4 18 105.9 -m 5 2 105.9 -m 5 3 105.9 -m 5 4 105.9 -m 5 1 105.9 -m 5 6 105.9 -m 5 7 105.9 -m 5 8 105.9 -m 5 9 105.9 -m 5 10 105.9 -m 5 11 105.9 -m 5 12 105.9 -m 5 13 105.9 -m 5 14 105.9 -m 5 15 105.9 -m 5 16 105.9 -m 5 17 105.9 -m 5 18 105.9 -m 6 2 105.9 -m 6 3 105.9 -m 6 4 105.9 -m 6 5 105.9 -m 6 1 105.9 -m 6 7 105.9 -m 6 8 105.9 -m 6 9 105.9 -m 6 10 105.9 -m 6 11 105.9 -m 6 12 105.9 -m 6 13 105.9 -m 6 14 105.9 -m 6 15 105.9 -m 6 16 105.9 -m 6 17 105.9 -m 6 18 105.9 -m 7 2 105.9 -m 7 3 105.9 -m 7 4 105.9 -m 7 5 105.9 -m 7 6 105.9 -m 7 1 105.9 -m 7 8 105.9 -m 7 9 105.9 -m 7 10 105.9 -m 7 11 105.9 -m 7 12 105.9 -m 7 13 105.9 -m 7 14 105.9 -m 7 15 105.9 -m 7 16 105.9 -m 7 17 105.9 -m 7 18 105.9 -m 8 2 105.9 -m 8 3 105.9 -m 8 4 105.9 -m 8 5 105.9 -m 8 6 105.9 -m 8 7 105.9 -m 8 1 105.9 -m 8 9 105.9 -m 8 10 105.9 -m 8 11 105.9 -m 8 12 105.9 -m 8 13 105.9 -m 8 14 105.9 -m 8 15 105.9 -m 8 16 105.9 -m 8 17 105.9 -m 8 18 105.9 -m 9 2 105.9 -m 9 3 105.9 -m 9 4 105.9 -m 9 5 105.9 -m 9 6 105.9 -m 9 7 105.9 -m 9 8 105.9 -m 9 1 105.9 -m 9 10 105.9 -m 9 11 105.9 -m 9 12 105.9 -m 9 13 105.9 -m 9 14 105.9 -m 9 15 105.9 -m 9 16 105.9 -m 9 17 105.9 -m 9 18 105.9 -m 10 2 105.9 -m 10 3 105.9 -m 10 4 105.9 -m 10 5 105.9 -m 10 6 105.9 -m 10 7 105.9 -m 10 8 105.9 -m 10 9 105.9 -m 10 1 105.9 -m 10 11 105.9 -m 10 12 105.9 -m 10 13 105.9 -m 10 14 105.9 -m 10 15 105.9 -m 10 16 105.9 -m 10 17 105.9 -m 10 18 105.9 -m 11 2 105.9 -m 11 3 105.9 -m 11 4 105.9 -m 11 5 105.9 -m 11 6 105.9 -m 11 7 105.9 -m 11 8 105.9 -m 11 9 105.9 -m 11 10 105.9 -m 11 1 105.9 -m 11 12 105.9 -m 11 13 105.9 -m 11 14 105.9 -m 11 15 105.9 -m 11 16 105.9 -m 11 17 105.9 -m 11 18 105.9 -m 12 2 105.9 -m 12 3 105.9 -m 12 4 105.9 -m 12 5 105.9 -m 12 6 105.9 -m 12 7 105.9 -m 12 8 105.9 -m 12 9 105.9 -m 12 10 105.9 -m 12 11 105.9 -m 12 1 105.9 -m 12 13 105.9 -m 12 14 105.9 -m 12 15 105.9 -m 12 16 105.9 -m 12 17 105.9 -m 12 18 105.9 -m 13 2 105.9 -m 13 3 105.9 -m 13 4 105.9 -m 13 5 105.9 -m 13 6 105.9 -m 13 7 105.9 -m 13 8 105.9 -m 13 9 105.9 -m 13 10 105.9 -m 13 11 105.9 -m 13 12 105.9 -m 13 1 105.9 -m 13 14 105.9 -m 13 15 105.9 -m 13 16 105.9 -m 13 17 105.9 -m 13 18 105.9 -m 14 2 105.9 -m 14 3 105.9 -m 14 4 105.9 -m 14 5 105.9 -m 14 6 105.9 -m 14 7 105.9 -m 14 8 105.9 -m 14 9 105.9 -m 14 10 105.9 -m 14 11 105.9 -m 14 12 105.9 -m 14 13 105.9 -m 14 1 105.9 -m 14 15 105.9 -m 14 16 105.9 -m 14 17 105.9 -m 14 18 105.9 -m 15 2 105.9 -m 15 3 105.9 -m 15 4 105.9 -m 15 5 105.9 -m 15 6 105.9 -m 15 7 105.9 -m 15 8 105.9 -m 15 9 105.9 -m 15 10 105.9 -m 15 11 105.9 -m 15 12 105.9 -m 15 13 105.9 -m 15 14 105.9 -m 15 1 105.9 -m 15 16 105.9 -m 15 17 105.9 -m 15 18 105.9 -m 16 2 105.9 -m 16 3 105.9 -m 16 4 105.9 -m 16 5 105.9 -m 16 6 105.9 -m 16 7 105.9 -m 16 8 105.9 -m 16 9 105.9 -m 16 10 105.9 -m 16 11 105.9 -m 16 12 105.9 -m 16 13 105.9 -m 16 14 105.9 -m 16 15 105.9 -m 16 1 105.9 -m 16 17 105.9 -m 16 18 105.9 -m 17 2 105.9 -m 17 3 105.9 -m 17 4 105.9 -m 17 5 105.9 -m 17 6 105.9 -m 17 7 105.9 -m 17 8 105.9 -m 17 9 105.9 -m 17 10 105.9 -m 17 11 105.9 -m 17 12 105.9 -m 17 13 105.9 -m 17 14 105.9 -m 17 15 105.9 -m 17 16 105.9 -m 17 1 105.9 -m 17 18 105.9 -m 18 2 105.9 -m 18 3 105.9 -m 18 4 105.9 -m 18 5 105.9 -m 18 6 105.9 -m 18 7 105.9 -m 18 8 105.9 -m 18 9 105.9 -m 18 10 105.9 -m 18 11 105.9 -m 18 12 105.9 -m 18 13 105.9 -m 18 14 105.9 -m 18 15 105.9 -m 18 16 105.9 -m 18 17 105.9 -m 18 1 105.9 -m 19 20 75 -m 19 21 75 -m 19 22 75 -m 19 23 75 -m 19 24 75 -m 19 25 75 -m 19 26 75 -m 19 27 75 -m 19 28 75 -m 19 29 75 -m 19 30 75 -m 19 31 75 -m 19 32 75 -m 19 33 75 -m 19 34 75 -m 19 35 75 -m 19 36 75 -m 19 37 75 -m 19 38 75 -m 19 39 75 -m 19 40 75 -m 19 41 75 -m 19 42 75 -m 19 43 75 -m 20 19 75 -m 20 21 75 -m 20 22 75 -m 20 23 75 -m 20 24 75 -m 20 25 75 -m 20 26 75 -m 20 27 75 -m 20 28 75 -m 20 29 75 -m 20 30 75 -m 20 31 75 -m 20 32 75 -m 20 33 75 -m 20 34 75 -m 20 35 75 -m 20 36 75 -m 20 37 75 -m 20 38 75 -m 20 39 75 -m 20 40 75 -m 20 41 75 -m 20 42 75 -m 20 43 75 -m 21 20 75 -m 21 19 75 -m 21 22 75 -m 21 23 75 -m 21 24 75 -m 21 25 75 -m 21 26 75 -m 21 27 75 -m 21 28 75 -m 21 29 75 -m 21 30 75 -m 21 31 75 -m 21 32 75 -m 21 33 75 -m 21 34 75 -m 21 35 75 -m 21 36 75 -m 21 37 75 -m 21 38 75 -m 21 39 75 -m 21 40 75 -m 21 41 75 -m 21 42 75 -m 21 43 75 -m 22 20 75 -m 22 21 75 -m 22 19 75 -m 22 23 75 -m 22 24 75 -m 22 25 75 -m 22 26 75 -m 22 27 75 -m 22 28 75 -m 22 29 75 -m 22 30 75 -m 22 31 75 -m 22 32 75 -m 22 33 75 -m 22 34 75 -m 22 35 75 -m 22 36 75 -m 22 37 75 -m 22 38 75 -m 22 39 75 -m 22 40 75 -m 22 41 75 -m 22 42 75 -m 22 43 75 -m 23 20 75 -m 23 21 75 -m 23 22 75 -m 23 19 75 -m 23 24 75 -m 23 25 75 -m 23 26 75 -m 23 27 75 -m 23 28 75 -m 23 29 75 -m 23 30 75 -m 23 31 75 -m 23 32 75 -m 23 33 75 -m 23 34 75 -m 23 35 75 -m 23 36 75 -m 23 37 75 -m 23 38 75 -m 23 39 75 -m 23 40 75 -m 23 41 75 -m 23 42 75 -m 23 43 75 -m 24 20 75 -m 24 21 75 -m 24 22 75 -m 24 23 75 -m 24 19 75 -m 24 25 75 -m 24 26 75 -m 24 27 75 -m 24 28 75 -m 24 29 75 -m 24 30 75 -m 24 31 75 -m 24 32 75 -m 24 33 75 -m 24 34 75 -m 24 35 75 -m 24 36 75 -m 24 37 75 -m 24 38 75 -m 24 39 75 -m 24 40 75 -m 24 41 75 -m 24 42 75 -m 24 43 75 -m 25 20 75 -m 25 21 75 -m 25 22 75 -m 25 23 75 -m 25 24 75 -m 25 19 75 -m 25 26 75 -m 25 27 75 -m 25 28 75 -m 25 29 75 -m 25 30 75 -m 25 31 75 -m 25 32 75 -m 25 33 75 -m 25 34 75 -m 25 35 75 -m 25 36 75 -m 25 37 75 -m 25 38 75 -m 25 39 75 -m 25 40 75 -m 25 41 75 -m 25 42 75 -m 25 43 75 -m 26 20 75 -m 26 21 75 -m 26 22 75 -m 26 23 75 -m 26 24 75 -m 26 25 75 -m 26 19 75 -m 26 27 75 -m 26 28 75 -m 26 29 75 -m 26 30 75 -m 26 31 75 -m 26 32 75 -m 26 33 75 -m 26 34 75 -m 26 35 75 -m 26 36 75 -m 26 37 75 -m 26 38 75 -m 26 39 75 -m 26 40 75 -m 26 41 75 -m 26 42 75 -m 26 43 75 -m 27 20 75 -m 27 21 75 -m 27 22 75 -m 27 23 75 -m 27 24 75 -m 27 25 75 -m 27 26 75 -m 27 19 75 -m 27 28 75 -m 27 29 75 -m 27 30 75 -m 27 31 75 -m 27 32 75 -m 27 33 75 -m 27 34 75 -m 27 35 75 -m 27 36 75 -m 27 37 75 -m 27 38 75 -m 27 39 75 -m 27 40 75 -m 27 41 75 -m 27 42 75 -m 27 43 75 -m 28 20 75 -m 28 21 75 -m 28 22 75 -m 28 23 75 -m 28 24 75 -m 28 25 75 -m 28 26 75 -m 28 27 75 -m 28 19 75 -m 28 29 75 -m 28 30 75 -m 28 31 75 -m 28 32 75 -m 28 33 75 -m 28 34 75 -m 28 35 75 -m 28 36 75 -m 28 37 75 -m 28 38 75 -m 28 39 75 -m 28 40 75 -m 28 41 75 -m 28 42 75 -m 28 43 75 -m 29 20 75 -m 29 21 75 -m 29 22 75 -m 29 23 75 -m 29 24 75 -m 29 25 75 -m 29 26 75 -m 29 27 75 -m 29 28 75 -m 29 19 75 -m 29 30 75 -m 29 31 75 -m 29 32 75 -m 29 33 75 -m 29 34 75 -m 29 35 75 -m 29 36 75 -m 29 37 75 -m 29 38 75 -m 29 39 75 -m 29 40 75 -m 29 41 75 -m 29 42 75 -m 29 43 75 -m 30 20 75 -m 30 21 75 -m 30 22 75 -m 30 23 75 -m 30 24 75 -m 30 25 75 -m 30 26 75 -m 30 27 75 -m 30 28 75 -m 30 29 75 -m 30 19 75 -m 30 31 75 -m 30 32 75 -m 30 33 75 -m 30 34 75 -m 30 35 75 -m 30 36 75 -m 30 37 75 -m 30 38 75 -m 30 39 75 -m 30 40 75 -m 30 41 75 -m 30 42 75 -m 30 43 75 -m 31 20 75 -m 31 21 75 -m 31 22 75 -m 31 23 75 -m 31 24 75 -m 31 25 75 -m 31 26 75 -m 31 27 75 -m 31 28 75 -m 31 29 75 -m 31 30 75 -m 31 19 75 -m 31 32 75 -m 31 33 75 -m 31 34 75 -m 31 35 75 -m 31 36 75 -m 31 37 75 -m 31 38 75 -m 31 39 75 -m 31 40 75 -m 31 41 75 -m 31 42 75 -m 31 43 75 -m 32 20 75 -m 32 21 75 -m 32 22 75 -m 32 23 75 -m 32 24 75 -m 32 25 75 -m 32 26 75 -m 32 27 75 -m 32 28 75 -m 32 29 75 -m 32 30 75 -m 32 31 75 -m 32 19 75 -m 32 33 75 -m 32 34 75 -m 32 35 75 -m 32 36 75 -m 32 37 75 -m 32 38 75 -m 32 39 75 -m 32 40 75 -m 32 41 75 -m 32 42 75 -m 32 43 75 -m 33 20 75 -m 33 21 75 -m 33 22 75 -m 33 23 75 -m 33 24 75 -m 33 25 75 -m 33 26 75 -m 33 27 75 -m 33 28 75 -m 33 29 75 -m 33 30 75 -m 33 31 75 -m 33 32 75 -m 33 19 75 -m 33 34 75 -m 33 35 75 -m 33 36 75 -m 33 37 75 -m 33 38 75 -m 33 39 75 -m 33 40 75 -m 33 41 75 -m 33 42 75 -m 33 43 75 -m 34 20 75 -m 34 21 75 -m 34 22 75 -m 34 23 75 -m 34 24 75 -m 34 25 75 -m 34 26 75 -m 34 27 75 -m 34 28 75 -m 34 29 75 -m 34 30 75 -m 34 31 75 -m 34 32 75 -m 34 33 75 -m 34 19 75 -m 34 35 75 -m 34 36 75 -m 34 37 75 -m 34 38 75 -m 34 39 75 -m 34 40 75 -m 34 41 75 -m 34 42 75 -m 34 43 75 -m 35 20 75 -m 35 21 75 -m 35 22 75 -m 35 23 75 -m 35 24 75 -m 35 25 75 -m 35 26 75 -m 35 27 75 -m 35 28 75 -m 35 29 75 -m 35 30 75 -m 35 31 75 -m 35 32 75 -m 35 33 75 -m 35 34 75 -m 35 19 75 -m 35 36 75 -m 35 37 75 -m 35 38 75 -m 35 39 75 -m 35 40 75 -m 35 41 75 -m 35 42 75 -m 35 43 75 -m 36 20 75 -m 36 21 75 -m 36 22 75 -m 36 23 75 -m 36 24 75 -m 36 25 75 -m 36 26 75 -m 36 27 75 -m 36 28 75 -m 36 29 75 -m 36 30 75 -m 36 31 75 -m 36 32 75 -m 36 33 75 -m 36 34 75 -m 36 35 75 -m 36 19 75 -m 36 37 75 -m 36 38 75 -m 36 39 75 -m 36 40 75 -m 36 41 75 -m 36 42 75 -m 36 43 75 -m 37 20 75 -m 37 21 75 -m 37 22 75 -m 37 23 75 -m 37 24 75 -m 37 25 75 -m 37 26 75 -m 37 27 75 -m 37 28 75 -m 37 29 75 -m 37 30 75 -m 37 31 75 -m 37 32 75 -m 37 33 75 -m 37 34 75 -m 37 35 75 -m 37 36 75 -m 37 19 75 -m 37 38 75 -m 37 39 75 -m 37 40 75 -m 37 41 75 -m 37 42 75 -m 37 43 75 -m 38 20 75 -m 38 21 75 -m 38 22 75 -m 38 23 75 -m 38 24 75 -m 38 25 75 -m 38 26 75 -m 38 27 75 -m 38 28 75 -m 38 29 75 -m 38 30 75 -m 38 31 75 -m 38 32 75 -m 38 33 75 -m 38 34 75 -m 38 35 75 -m 38 36 75 -m 38 37 75 -m 38 19 75 -m 38 39 75 -m 38 40 75 -m 38 41 75 -m 38 42 75 -m 38 43 75 -m 39 20 75 -m 39 21 75 -m 39 22 75 -m 39 23 75 -m 39 24 75 -m 39 25 75 -m 39 26 75 -m 39 27 75 -m 39 28 75 -m 39 29 75 -m 39 30 75 -m 39 31 75 -m 39 32 75 -m 39 33 75 -m 39 34 75 -m 39 35 75 -m 39 36 75 -m 39 37 75 -m 39 38 75 -m 39 19 75 -m 39 40 75 -m 39 41 75 -m 39 42 75 -m 39 43 75 -m 40 20 75 -m 40 21 75 -m 40 22 75 -m 40 23 75 -m 40 24 75 -m 40 25 75 -m 40 26 75 -m 40 27 75 -m 40 28 75 -m 40 29 75 -m 40 30 75 -m 40 31 75 -m 40 32 75 -m 40 33 75 -m 40 34 75 -m 40 35 75 -m 40 36 75 -m 40 37 75 -m 40 38 75 -m 40 39 75 -m 40 19 75 -m 40 41 75 -m 40 42 75 -m 40 43 75 -m 41 20 75 -m 41 21 75 -m 41 22 75 -m 41 23 75 -m 41 24 75 -m 41 25 75 -m 41 26 75 -m 41 27 75 -m 41 28 75 -m 41 29 75 -m 41 30 75 -m 41 31 75 -m 41 32 75 -m 41 33 75 -m 41 34 75 -m 41 35 75 -m 41 36 75 -m 41 37 75 -m 41 38 75 -m 41 39 75 -m 41 40 75 -m 41 19 75 -m 41 42 75 -m 41 43 75 -m 42 20 75 -m 42 21 75 -m 42 22 75 -m 42 23 75 -m 42 24 75 -m 42 25 75 -m 42 26 75 -m 42 27 75 -m 42 28 75 -m 42 29 75 -m 42 30 75 -m 42 31 75 -m 42 32 75 -m 42 33 75 -m 42 34 75 -m 42 35 75 -m 42 36 75 -m 42 37 75 -m 42 38 75 -m 42 39 75 -m 42 40 75 -m 42 41 75 -m 42 19 75 -m 42 43 75 -m 43 20 75 -m 43 21 75 -m 43 22 75 -m 43 23 75 -m 43 24 75 -m 43 25 75 -m 43 26 75 -m 43 27 75 -m 43 28 75 -m 43 29 75 -m 43 30 75 -m 43 31 75 -m 43 32 75 -m 43 33 75 -m 43 34 75 -m 43 35 75 -m 43 36 75 -m 43 37 75 -m 43 38 75 -m 43 39 75 -m 43 40 75 -m 43 41 75 -m 43 42 75 -m 43 19 75 -n 1 0.0556 -n 2 0.0556 -n 3 0.0556 -n 4 0.0556 -n 5 0.0556 -n 6 0.0556 -n 7 0.0556 -n 8 0.0556 -n 9 0.0556 -n 10 0.0556 -n 11 0.0556 -n 12 0.0556 -n 13 0.0556 -n 14 0.0556 -n 15 0.0556 -n 16 0.0556 -n 17 0.0556 -n 18 0.0556 -n 19 0.006 -n 20 0.006 -n 21 0.006 -n 22 0.006 -n 23 0.006 -n 24 0.006 -n 25 0.006 -n 26 0.006 -n 27 0.006 -n 28 0.006 -n 29 0.006 -n 30 0.006 -n 31 0.006 -n 32 0.006 -n 33 0.006 -n 34 0.006 -n 35 0.006 -n 36 0.006 -n 37 0.006 -n 38 0.006 -n 39 0.006 -n 40 0.006 -n 41 0.006 -n 42 0.006 -n 43 0.006 -ej 0.008 18 1 -ej 0.008 17 1 -ej 0.008 16 1 -ej 0.008 15 1  -ej 0.008 14 1 -ej 0.008 13 1 -ej 0.008 12 1 -ej 0.008 11 1 -ej 0.008 10 1 -ej 0.008 9 1 -ej 0.008 8 1 -ej 0.008 7 1 -ej 0.008 6 1 -ej 0.008 5 1 -ej 0.008 4 1 -ej 0.008 3 1 -ej 0.008 2 1 -ej 0.008 43 19 -ej 0.008 42 19 -ej 0.008 41 19 -ej 0.008 40 19 -ej 0.008 39 19 -ej 0.008 38 19 -ej 0.008 37 19 -ej 0.008 36 19 -ej 0.008 35 19 -ej 0.008 34 19 -ej 0.008 33 19 -ej 0.008 32 19 -ej 0.008 31 19 -ej 0.008 30 19 -ej 0.008 29 19 -ej 0.008 28 19 -ej 0.008 27 19 -ej 0.008 26 19 -ej 0.008 25 19 -ej 0.008 24 19 -ej 0.008 23 19 -ej 0.008 22 19 -ej 0.008 21 19 -ej 0.008 20 19 -ej 0.0278 19 1 > Di3.3.txt
echo "model D island with circumartic migration"
./ms 1192 1 -s 1000 -I 43 20 18 88 18 56 106 20 20 18 50 20 20 20 20 18 20 22 20 34 6 10 6 6 6 22 52 18 48 32 22 6 26 48 40 8 4 22 10 62 10 50 50 20 -m 18 19 105.9 -m 19 18 75 -m 1 2 105.9 -m 1 3 105.9 -m 1 4 105.9 -m 1 5 105.9 -m 1 6 105.9 -m 1 7 105.9 -m 1 8 105.9 -m 1 9 105.9 -m 1 10 105.9 -m 1 11 105.9 -m 1 12 105.9 -m 1 13 105.9 -m 1 14 105.9 -m 1 15 105.9 -m 1 16 105.9 -m 1 17 105.9 -m 1 18 105.9 -m 2 1 105.9 -m 2 3 105.9 -m 2 4 105.9 -m 2 5 105.9 -m 2 6 105.9 -m 2 7 105.9 -m 2 8 105.9 -m 2 9 105.9 -m 2 10 105.9 -m 2 11 105.9 -m 2 12 105.9 -m 2 13 105.9 -m 2 14 105.9 -m 2 15 105.9 -m 2 16 105.9 -m 2 17 105.9 -m 2 18 105.9 -m 3 2 105.9 -m 3 1 105.9 -m 3 4 105.9 -m 3 5 105.9 -m 3 6 105.9 -m 3 7 105.9 -m 3 8 105.9 -m 3 9 105.9 -m 3 10 105.9 -m 3 11 105.9 -m 3 12 105.9 -m 3 13 105.9 -m 3 14 105.9 -m 3 15 105.9 -m 3 16 105.9 -m 3 17 105.9 -m 3 18 105.9 -m 4 2 105.9 -m 4 3 105.9 -m 4 1 105.9 -m 4 5 105.9 -m 4 6 105.9 -m 4 7 105.9 -m 4 8 105.9 -m 4 9 105.9 -m 4 10 105.9 -m 4 11 105.9 -m 4 12 105.9 -m 4 13 105.9 -m 4 14 105.9 -m 4 15 105.9 -m 4 16 105.9 -m 4 17 105.9 -m 4 18 105.9 -m 5 2 105.9 -m 5 3 105.9 -m 5 4 105.9 -m 5 1 105.9 -m 5 6 105.9 -m 5 7 105.9 -m 5 8 105.9 -m 5 9 105.9 -m 5 10 105.9 -m 5 11 105.9 -m 5 12 105.9 -m 5 13 105.9 -m 5 14 105.9 -m 5 15 105.9 -m 5 16 105.9 -m 5 17 105.9 -m 5 18 105.9 -m 6 2 105.9 -m 6 3 105.9 -m 6 4 105.9 -m 6 5 105.9 -m 6 1 105.9 -m 6 7 105.9 -m 6 8 105.9 -m 6 9 105.9 -m 6 10 105.9 -m 6 11 105.9 -m 6 12 105.9 -m 6 13 105.9 -m 6 14 105.9 -m 6 15 105.9 -m 6 16 105.9 -m 6 17 105.9 -m 6 18 105.9 -m 7 2 105.9 -m 7 3 105.9 -m 7 4 105.9 -m 7 5 105.9 -m 7 6 105.9 -m 7 1 105.9 -m 7 8 105.9 -m 7 9 105.9 -m 7 10 105.9 -m 7 11 105.9 -m 7 12 105.9 -m 7 13 105.9 -m 7 14 105.9 -m 7 15 105.9 -m 7 16 105.9 -m 7 17 105.9 -m 7 18 105.9 -m 8 2 105.9 -m 8 3 105.9 -m 8 4 105.9 -m 8 5 105.9 -m 8 6 105.9 -m 8 7 105.9 -m 8 1 105.9 -m 8 9 105.9 -m 8 10 105.9 -m 8 11 105.9 -m 8 12 105.9 -m 8 13 105.9 -m 8 14 105.9 -m 8 15 105.9 -m 8 16 105.9 -m 8 17 105.9 -m 8 18 105.9 -m 9 2 105.9 -m 9 3 105.9 -m 9 4 105.9 -m 9 5 105.9 -m 9 6 105.9 -m 9 7 105.9 -m 9 8 105.9 -m 9 1 105.9 -m 9 10 105.9 -m 9 11 105.9 -m 9 12 105.9 -m 9 13 105.9 -m 9 14 105.9 -m 9 15 105.9 -m 9 16 105.9 -m 9 17 105.9 -m 9 18 105.9 -m 10 2 105.9 -m 10 3 105.9 -m 10 4 105.9 -m 10 5 105.9 -m 10 6 105.9 -m 10 7 105.9 -m 10 8 105.9 -m 10 9 105.9 -m 10 1 105.9 -m 10 11 105.9 -m 10 12 105.9 -m 10 13 105.9 -m 10 14 105.9 -m 10 15 105.9 -m 10 16 105.9 -m 10 17 105.9 -m 10 18 105.9 -m 11 2 105.9 -m 11 3 105.9 -m 11 4 105.9 -m 11 5 105.9 -m 11 6 105.9 -m 11 7 105.9 -m 11 8 105.9 -m 11 9 105.9 -m 11 10 105.9 -m 11 1 105.9 -m 11 12 105.9 -m 11 13 105.9 -m 11 14 105.9 -m 11 15 105.9 -m 11 16 105.9 -m 11 17 105.9 -m 11 18 105.9 -m 12 2 105.9 -m 12 3 105.9 -m 12 4 105.9 -m 12 5 105.9 -m 12 6 105.9 -m 12 7 105.9 -m 12 8 105.9 -m 12 9 105.9 -m 12 10 105.9 -m 12 11 105.9 -m 12 1 105.9 -m 12 13 105.9 -m 12 14 105.9 -m 12 15 105.9 -m 12 16 105.9 -m 12 17 105.9 -m 12 18 105.9 -m 13 2 105.9 -m 13 3 105.9 -m 13 4 105.9 -m 13 5 105.9 -m 13 6 105.9 -m 13 7 105.9 -m 13 8 105.9 -m 13 9 105.9 -m 13 10 105.9 -m 13 11 105.9 -m 13 12 105.9 -m 13 1 105.9 -m 13 14 105.9 -m 13 15 105.9 -m 13 16 105.9 -m 13 17 105.9 -m 13 18 105.9 -m 14 2 105.9 -m 14 3 105.9 -m 14 4 105.9 -m 14 5 105.9 -m 14 6 105.9 -m 14 7 105.9 -m 14 8 105.9 -m 14 9 105.9 -m 14 10 105.9 -m 14 11 105.9 -m 14 12 105.9 -m 14 13 105.9 -m 14 1 105.9 -m 14 15 105.9 -m 14 16 105.9 -m 14 17 105.9 -m 14 18 105.9 -m 15 2 105.9 -m 15 3 105.9 -m 15 4 105.9 -m 15 5 105.9 -m 15 6 105.9 -m 15 7 105.9 -m 15 8 105.9 -m 15 9 105.9 -m 15 10 105.9 -m 15 11 105.9 -m 15 12 105.9 -m 15 13 105.9 -m 15 14 105.9 -m 15 1 105.9 -m 15 16 105.9 -m 15 17 105.9 -m 15 18 105.9 -m 16 2 105.9 -m 16 3 105.9 -m 16 4 105.9 -m 16 5 105.9 -m 16 6 105.9 -m 16 7 105.9 -m 16 8 105.9 -m 16 9 105.9 -m 16 10 105.9 -m 16 11 105.9 -m 16 12 105.9 -m 16 13 105.9 -m 16 14 105.9 -m 16 15 105.9 -m 16 1 105.9 -m 16 17 105.9 -m 16 18 105.9 -m 17 2 105.9 -m 17 3 105.9 -m 17 4 105.9 -m 17 5 105.9 -m 17 6 105.9 -m 17 7 105.9 -m 17 8 105.9 -m 17 9 105.9 -m 17 10 105.9 -m 17 11 105.9 -m 17 12 105.9 -m 17 13 105.9 -m 17 14 105.9 -m 17 15 105.9 -m 17 16 105.9 -m 17 1 105.9 -m 17 18 105.9 -m 18 2 105.9 -m 18 3 105.9 -m 18 4 105.9 -m 18 5 105.9 -m 18 6 105.9 -m 18 7 105.9 -m 18 8 105.9 -m 18 9 105.9 -m 18 10 105.9 -m 18 11 105.9 -m 18 12 105.9 -m 18 13 105.9 -m 18 14 105.9 -m 18 15 105.9 -m 18 16 105.9 -m 18 17 105.9 -m 18 1 105.9 -m 19 20 75 -m 19 21 75 -m 19 22 75 -m 19 23 75 -m 19 24 75 -m 19 25 75 -m 19 26 75 -m 19 27 75 -m 19 28 75 -m 19 29 75 -m 19 30 75 -m 19 31 75 -m 19 32 75 -m 19 33 75 -m 19 34 75 -m 19 35 75 -m 19 36 75 -m 19 37 75 -m 19 38 75 -m 19 39 75 -m 19 40 75 -m 19 41 75 -m 19 42 75 -m 19 43 75 -m 20 19 75 -m 20 21 75 -m 20 22 75 -m 20 23 75 -m 20 24 75 -m 20 25 75 -m 20 26 75 -m 20 27 75 -m 20 28 75 -m 20 29 75 -m 20 30 75 -m 20 31 75 -m 20 32 75 -m 20 33 75 -m 20 34 75 -m 20 35 75 -m 20 36 75 -m 20 37 75 -m 20 38 75 -m 20 39 75 -m 20 40 75 -m 20 41 75 -m 20 42 75 -m 20 43 75 -m 21 20 75 -m 21 19 75 -m 21 22 75 -m 21 23 75 -m 21 24 75 -m 21 25 75 -m 21 26 75 -m 21 27 75 -m 21 28 75 -m 21 29 75 -m 21 30 75 -m 21 31 75 -m 21 32 75 -m 21 33 75 -m 21 34 75 -m 21 35 75 -m 21 36 75 -m 21 37 75 -m 21 38 75 -m 21 39 75 -m 21 40 75 -m 21 41 75 -m 21 42 75 -m 21 43 75 -m 22 20 75 -m 22 21 75 -m 22 19 75 -m 22 23 75 -m 22 24 75 -m 22 25 75 -m 22 26 75 -m 22 27 75 -m 22 28 75 -m 22 29 75 -m 22 30 75 -m 22 31 75 -m 22 32 75 -m 22 33 75 -m 22 34 75 -m 22 35 75 -m 22 36 75 -m 22 37 75 -m 22 38 75 -m 22 39 75 -m 22 40 75 -m 22 41 75 -m 22 42 75 -m 22 43 75 -m 23 20 75 -m 23 21 75 -m 23 22 75 -m 23 19 75 -m 23 24 75 -m 23 25 75 -m 23 26 75 -m 23 27 75 -m 23 28 75 -m 23 29 75 -m 23 30 75 -m 23 31 75 -m 23 32 75 -m 23 33 75 -m 23 34 75 -m 23 35 75 -m 23 36 75 -m 23 37 75 -m 23 38 75 -m 23 39 75 -m 23 40 75 -m 23 41 75 -m 23 42 75 -m 23 43 75 -m 24 20 75 -m 24 21 75 -m 24 22 75 -m 24 23 75 -m 24 19 75 -m 24 25 75 -m 24 26 75 -m 24 27 75 -m 24 28 75 -m 24 29 75 -m 24 30 75 -m 24 31 75 -m 24 32 75 -m 24 33 75 -m 24 34 75 -m 24 35 75 -m 24 36 75 -m 24 37 75 -m 24 38 75 -m 24 39 75 -m 24 40 75 -m 24 41 75 -m 24 42 75 -m 24 43 75 -m 25 20 75 -m 25 21 75 -m 25 22 75 -m 25 23 75 -m 25 24 75 -m 25 19 75 -m 25 26 75 -m 25 27 75 -m 25 28 75 -m 25 29 75 -m 25 30 75 -m 25 31 75 -m 25 32 75 -m 25 33 75 -m 25 34 75 -m 25 35 75 -m 25 36 75 -m 25 37 75 -m 25 38 75 -m 25 39 75 -m 25 40 75 -m 25 41 75 -m 25 42 75 -m 25 43 75 -m 26 20 75 -m 26 21 75 -m 26 22 75 -m 26 23 75 -m 26 24 75 -m 26 25 75 -m 26 19 75 -m 26 27 75 -m 26 28 75 -m 26 29 75 -m 26 30 75 -m 26 31 75 -m 26 32 75 -m 26 33 75 -m 26 34 75 -m 26 35 75 -m 26 36 75 -m 26 37 75 -m 26 38 75 -m 26 39 75 -m 26 40 75 -m 26 41 75 -m 26 42 75 -m 26 43 75 -m 27 20 75 -m 27 21 75 -m 27 22 75 -m 27 23 75 -m 27 24 75 -m 27 25 75 -m 27 26 75 -m 27 19 75 -m 27 28 75 -m 27 29 75 -m 27 30 75 -m 27 31 75 -m 27 32 75 -m 27 33 75 -m 27 34 75 -m 27 35 75 -m 27 36 75 -m 27 37 75 -m 27 38 75 -m 27 39 75 -m 27 40 75 -m 27 41 75 -m 27 42 75 -m 27 43 75 -m 28 20 75 -m 28 21 75 -m 28 22 75 -m 28 23 75 -m 28 24 75 -m 28 25 75 -m 28 26 75 -m 28 27 75 -m 28 19 75 -m 28 29 75 -m 28 30 75 -m 28 31 75 -m 28 32 75 -m 28 33 75 -m 28 34 75 -m 28 35 75 -m 28 36 75 -m 28 37 75 -m 28 38 75 -m 28 39 75 -m 28 40 75 -m 28 41 75 -m 28 42 75 -m 28 43 75 -m 29 20 75 -m 29 21 75 -m 29 22 75 -m 29 23 75 -m 29 24 75 -m 29 25 75 -m 29 26 75 -m 29 27 75 -m 29 28 75 -m 29 19 75 -m 29 30 75 -m 29 31 75 -m 29 32 75 -m 29 33 75 -m 29 34 75 -m 29 35 75 -m 29 36 75 -m 29 37 75 -m 29 38 75 -m 29 39 75 -m 29 40 75 -m 29 41 75 -m 29 42 75 -m 29 43 75 -m 30 20 75 -m 30 21 75 -m 30 22 75 -m 30 23 75 -m 30 24 75 -m 30 25 75 -m 30 26 75 -m 30 27 75 -m 30 28 75 -m 30 29 75 -m 30 19 75 -m 30 31 75 -m 30 32 75 -m 30 33 75 -m 30 34 75 -m 30 35 75 -m 30 36 75 -m 30 37 75 -m 30 38 75 -m 30 39 75 -m 30 40 75 -m 30 41 75 -m 30 42 75 -m 30 43 75 -m 31 20 75 -m 31 21 75 -m 31 22 75 -m 31 23 75 -m 31 24 75 -m 31 25 75 -m 31 26 75 -m 31 27 75 -m 31 28 75 -m 31 29 75 -m 31 30 75 -m 31 19 75 -m 31 32 75 -m 31 33 75 -m 31 34 75 -m 31 35 75 -m 31 36 75 -m 31 37 75 -m 31 38 75 -m 31 39 75 -m 31 40 75 -m 31 41 75 -m 31 42 75 -m 31 43 75 -m 32 20 75 -m 32 21 75 -m 32 22 75 -m 32 23 75 -m 32 24 75 -m 32 25 75 -m 32 26 75 -m 32 27 75 -m 32 28 75 -m 32 29 75 -m 32 30 75 -m 32 31 75 -m 32 19 75 -m 32 33 75 -m 32 34 75 -m 32 35 75 -m 32 36 75 -m 32 37 75 -m 32 38 75 -m 32 39 75 -m 32 40 75 -m 32 41 75 -m 32 42 75 -m 32 43 75 -m 33 20 75 -m 33 21 75 -m 33 22 75 -m 33 23 75 -m 33 24 75 -m 33 25 75 -m 33 26 75 -m 33 27 75 -m 33 28 75 -m 33 29 75 -m 33 30 75 -m 33 31 75 -m 33 32 75 -m 33 19 75 -m 33 34 75 -m 33 35 75 -m 33 36 75 -m 33 37 75 -m 33 38 75 -m 33 39 75 -m 33 40 75 -m 33 41 75 -m 33 42 75 -m 33 43 75 -m 34 20 75 -m 34 21 75 -m 34 22 75 -m 34 23 75 -m 34 24 75 -m 34 25 75 -m 34 26 75 -m 34 27 75 -m 34 28 75 -m 34 29 75 -m 34 30 75 -m 34 31 75 -m 34 32 75 -m 34 33 75 -m 34 19 75 -m 34 35 75 -m 34 36 75 -m 34 37 75 -m 34 38 75 -m 34 39 75 -m 34 40 75 -m 34 41 75 -m 34 42 75 -m 34 43 75 -m 35 20 75 -m 35 21 75 -m 35 22 75 -m 35 23 75 -m 35 24 75 -m 35 25 75 -m 35 26 75 -m 35 27 75 -m 35 28 75 -m 35 29 75 -m 35 30 75 -m 35 31 75 -m 35 32 75 -m 35 33 75 -m 35 34 75 -m 35 19 75 -m 35 36 75 -m 35 37 75 -m 35 38 75 -m 35 39 75 -m 35 40 75 -m 35 41 75 -m 35 42 75 -m 35 43 75 -m 36 20 75 -m 36 21 75 -m 36 22 75 -m 36 23 75 -m 36 24 75 -m 36 25 75 -m 36 26 75 -m 36 27 75 -m 36 28 75 -m 36 29 75 -m 36 30 75 -m 36 31 75 -m 36 32 75 -m 36 33 75 -m 36 34 75 -m 36 35 75 -m 36 19 75 -m 36 37 75 -m 36 38 75 -m 36 39 75 -m 36 40 75 -m 36 41 75 -m 36 42 75 -m 36 43 75 -m 37 20 75 -m 37 21 75 -m 37 22 75 -m 37 23 75 -m 37 24 75 -m 37 25 75 -m 37 26 75 -m 37 27 75 -m 37 28 75 -m 37 29 75 -m 37 30 75 -m 37 31 75 -m 37 32 75 -m 37 33 75 -m 37 34 75 -m 37 35 75 -m 37 36 75 -m 37 19 75 -m 37 38 75 -m 37 39 75 -m 37 40 75 -m 37 41 75 -m 37 42 75 -m 37 43 75 -m 38 20 75 -m 38 21 75 -m 38 22 75 -m 38 23 75 -m 38 24 75 -m 38 25 75 -m 38 26 75 -m 38 27 75 -m 38 28 75 -m 38 29 75 -m 38 30 75 -m 38 31 75 -m 38 32 75 -m 38 33 75 -m 38 34 75 -m 38 35 75 -m 38 36 75 -m 38 37 75 -m 38 19 75 -m 38 39 75 -m 38 40 75 -m 38 41 75 -m 38 42 75 -m 38 43 75 -m 39 20 75 -m 39 21 75 -m 39 22 75 -m 39 23 75 -m 39 24 75 -m 39 25 75 -m 39 26 75 -m 39 27 75 -m 39 28 75 -m 39 29 75 -m 39 30 75 -m 39 31 75 -m 39 32 75 -m 39 33 75 -m 39 34 75 -m 39 35 75 -m 39 36 75 -m 39 37 75 -m 39 38 75 -m 39 19 75 -m 39 40 75 -m 39 41 75 -m 39 42 75 -m 39 43 75 -m 40 20 75 -m 40 21 75 -m 40 22 75 -m 40 23 75 -m 40 24 75 -m 40 25 75 -m 40 26 75 -m 40 27 75 -m 40 28 75 -m 40 29 75 -m 40 30 75 -m 40 31 75 -m 40 32 75 -m 40 33 75 -m 40 34 75 -m 40 35 75 -m 40 36 75 -m 40 37 75 -m 40 38 75 -m 40 39 75 -m 40 19 75 -m 40 41 75 -m 40 42 75 -m 40 43 75 -m 41 20 75 -m 41 21 75 -m 41 22 75 -m 41 23 75 -m 41 24 75 -m 41 25 75 -m 41 26 75 -m 41 27 75 -m 41 28 75 -m 41 29 75 -m 41 30 75 -m 41 31 75 -m 41 32 75 -m 41 33 75 -m 41 34 75 -m 41 35 75 -m 41 36 75 -m 41 37 75 -m 41 38 75 -m 41 39 75 -m 41 40 75 -m 41 19 75 -m 41 42 75 -m 41 43 75 -m 42 20 75 -m 42 21 75 -m 42 22 75 -m 42 23 75 -m 42 24 75 -m 42 25 75 -m 42 26 75 -m 42 27 75 -m 42 28 75 -m 42 29 75 -m 42 30 75 -m 42 31 75 -m 42 32 75 -m 42 33 75 -m 42 34 75 -m 42 35 75 -m 42 36 75 -m 42 37 75 -m 42 38 75 -m 42 39 75 -m 42 40 75 -m 42 41 75 -m 42 19 75 -m 42 43 75 -m 43 20 75 -m 43 21 75 -m 43 22 75 -m 43 23 75 -m 43 24 75 -m 43 25 75 -m 43 26 75 -m 43 27 75 -m 43 28 75 -m 43 29 75 -m 43 30 75 -m 43 31 75 -m 43 32 75 -m 43 33 75 -m 43 34 75 -m 43 35 75 -m 43 36 75 -m 43 37 75 -m 43 38 75 -m 43 39 75 -m 43 40 75 -m 43 41 75 -m 43 42 75 -m 43 19 75 -n 1 0.0556 -n 2 0.0556 -n 3 0.0556 -n 4 0.0556 -n 5 0.0556 -n 6 0.0556 -n 7 0.0556 -n 8 0.0556 -n 9 0.0556 -n 10 0.0556 -n 11 0.0556 -n 12 0.0556 -n 13 0.0556 -n 14 0.0556 -n 15 0.0556 -n 16 0.0556 -n 17 0.0556 -n 18 0.0556 -n 19 0.006 -n 20 0.006 -n 21 0.006 -n 22 0.006 -n 23 0.006 -n 24 0.006 -n 25 0.006 -n 26 0.006 -n 27 0.006 -n 28 0.006 -n 29 0.006 -n 30 0.006 -n 31 0.006 -n 32 0.006 -n 33 0.006 -n 34 0.006 -n 35 0.006 -n 36 0.006 -n 37 0.006 -n 38 0.006 -n 39 0.006 -n 40 0.006 -n 41 0.006 -n 42 0.006 -n 43 0.006 -ej 0.002 18 1 -ej 0.002 17 1 -ej 0.002 16 1 -ej 0.002 15 1  -ej 0.002 14 1 -ej 0.002 13 1 -ej 0.002 12 1 -ej 0.002 11 1 -ej 0.002 10 1 -ej 0.002 9 1 -ej 0.002 8 1 -ej 0.002 7 1 -ej 0.002 6 1 -ej 0.002 5 1 -ej 0.002 4 1 -ej 0.002 3 1 -ej 0.002 2 1 -ej 0.002 43 19 -ej 0.002 42 19 -ej 0.002 41 19 -ej 0.002 40 19 -ej 0.002 39 19 -ej 0.002 38 19 -ej 0.002 37 19 -ej 0.002 36 19 -ej 0.002 35 19 -ej 0.002 34 19 -ej 0.002 33 19 -ej 0.002 32 19 -ej 0.002 31 19 -ej 0.002 30 19 -ej 0.002 29 19 -ej 0.002 28 19 -ej 0.002 27 19 -ej 0.002 26 19 -ej 0.002 25 19 -ej 0.002 24 19 -ej 0.002 23 19 -ej 0.002 22 19 -ej 0.002 21 19 -ej 0.002 20 19 -ej 0.0138 19 1 > Di1.1circ.txt
./ms 1192 1 -s 1000 -I 43 20 18 88 18 56 106 20 20 18 50 20 20 20 20 18 20 22 20 34 6 10 6 6 6 22 52 18 48 32 22 6 26 48 40 8 4 22 10 62 10 50 50 20 -m 18 19 105.9 -m 19 18 75 -m 1 2 105.9 -m 1 3 105.9 -m 1 4 105.9 -m 1 5 105.9 -m 1 6 105.9 -m 1 7 105.9 -m 1 8 105.9 -m 1 9 105.9 -m 1 10 105.9 -m 1 11 105.9 -m 1 12 105.9 -m 1 13 105.9 -m 1 14 105.9 -m 1 15 105.9 -m 1 16 105.9 -m 1 17 105.9 -m 1 18 105.9 -m 2 1 105.9 -m 2 3 105.9 -m 2 4 105.9 -m 2 5 105.9 -m 2 6 105.9 -m 2 7 105.9 -m 2 8 105.9 -m 2 9 105.9 -m 2 10 105.9 -m 2 11 105.9 -m 2 12 105.9 -m 2 13 105.9 -m 2 14 105.9 -m 2 15 105.9 -m 2 16 105.9 -m 2 17 105.9 -m 2 18 105.9 -m 3 2 105.9 -m 3 1 105.9 -m 3 4 105.9 -m 3 5 105.9 -m 3 6 105.9 -m 3 7 105.9 -m 3 8 105.9 -m 3 9 105.9 -m 3 10 105.9 -m 3 11 105.9 -m 3 12 105.9 -m 3 13 105.9 -m 3 14 105.9 -m 3 15 105.9 -m 3 16 105.9 -m 3 17 105.9 -m 3 18 105.9 -m 4 2 105.9 -m 4 3 105.9 -m 4 1 105.9 -m 4 5 105.9 -m 4 6 105.9 -m 4 7 105.9 -m 4 8 105.9 -m 4 9 105.9 -m 4 10 105.9 -m 4 11 105.9 -m 4 12 105.9 -m 4 13 105.9 -m 4 14 105.9 -m 4 15 105.9 -m 4 16 105.9 -m 4 17 105.9 -m 4 18 105.9 -m 5 2 105.9 -m 5 3 105.9 -m 5 4 105.9 -m 5 1 105.9 -m 5 6 105.9 -m 5 7 105.9 -m 5 8 105.9 -m 5 9 105.9 -m 5 10 105.9 -m 5 11 105.9 -m 5 12 105.9 -m 5 13 105.9 -m 5 14 105.9 -m 5 15 105.9 -m 5 16 105.9 -m 5 17 105.9 -m 5 18 105.9 -m 6 2 105.9 -m 6 3 105.9 -m 6 4 105.9 -m 6 5 105.9 -m 6 1 105.9 -m 6 7 105.9 -m 6 8 105.9 -m 6 9 105.9 -m 6 10 105.9 -m 6 11 105.9 -m 6 12 105.9 -m 6 13 105.9 -m 6 14 105.9 -m 6 15 105.9 -m 6 16 105.9 -m 6 17 105.9 -m 6 18 105.9 -m 7 2 105.9 -m 7 3 105.9 -m 7 4 105.9 -m 7 5 105.9 -m 7 6 105.9 -m 7 1 105.9 -m 7 8 105.9 -m 7 9 105.9 -m 7 10 105.9 -m 7 11 105.9 -m 7 12 105.9 -m 7 13 105.9 -m 7 14 105.9 -m 7 15 105.9 -m 7 16 105.9 -m 7 17 105.9 -m 7 18 105.9 -m 8 2 105.9 -m 8 3 105.9 -m 8 4 105.9 -m 8 5 105.9 -m 8 6 105.9 -m 8 7 105.9 -m 8 1 105.9 -m 8 9 105.9 -m 8 10 105.9 -m 8 11 105.9 -m 8 12 105.9 -m 8 13 105.9 -m 8 14 105.9 -m 8 15 105.9 -m 8 16 105.9 -m 8 17 105.9 -m 8 18 105.9 -m 9 2 105.9 -m 9 3 105.9 -m 9 4 105.9 -m 9 5 105.9 -m 9 6 105.9 -m 9 7 105.9 -m 9 8 105.9 -m 9 1 105.9 -m 9 10 105.9 -m 9 11 105.9 -m 9 12 105.9 -m 9 13 105.9 -m 9 14 105.9 -m 9 15 105.9 -m 9 16 105.9 -m 9 17 105.9 -m 9 18 105.9 -m 10 2 105.9 -m 10 3 105.9 -m 10 4 105.9 -m 10 5 105.9 -m 10 6 105.9 -m 10 7 105.9 -m 10 8 105.9 -m 10 9 105.9 -m 10 1 105.9 -m 10 11 105.9 -m 10 12 105.9 -m 10 13 105.9 -m 10 14 105.9 -m 10 15 105.9 -m 10 16 105.9 -m 10 17 105.9 -m 10 18 105.9 -m 11 2 105.9 -m 11 3 105.9 -m 11 4 105.9 -m 11 5 105.9 -m 11 6 105.9 -m 11 7 105.9 -m 11 8 105.9 -m 11 9 105.9 -m 11 10 105.9 -m 11 1 105.9 -m 11 12 105.9 -m 11 13 105.9 -m 11 14 105.9 -m 11 15 105.9 -m 11 16 105.9 -m 11 17 105.9 -m 11 18 105.9 -m 12 2 105.9 -m 12 3 105.9 -m 12 4 105.9 -m 12 5 105.9 -m 12 6 105.9 -m 12 7 105.9 -m 12 8 105.9 -m 12 9 105.9 -m 12 10 105.9 -m 12 11 105.9 -m 12 1 105.9 -m 12 13 105.9 -m 12 14 105.9 -m 12 15 105.9 -m 12 16 105.9 -m 12 17 105.9 -m 12 18 105.9 -m 13 2 105.9 -m 13 3 105.9 -m 13 4 105.9 -m 13 5 105.9 -m 13 6 105.9 -m 13 7 105.9 -m 13 8 105.9 -m 13 9 105.9 -m 13 10 105.9 -m 13 11 105.9 -m 13 12 105.9 -m 13 1 105.9 -m 13 14 105.9 -m 13 15 105.9 -m 13 16 105.9 -m 13 17 105.9 -m 13 18 105.9 -m 14 2 105.9 -m 14 3 105.9 -m 14 4 105.9 -m 14 5 105.9 -m 14 6 105.9 -m 14 7 105.9 -m 14 8 105.9 -m 14 9 105.9 -m 14 10 105.9 -m 14 11 105.9 -m 14 12 105.9 -m 14 13 105.9 -m 14 1 105.9 -m 14 15 105.9 -m 14 16 105.9 -m 14 17 105.9 -m 14 18 105.9 -m 15 2 105.9 -m 15 3 105.9 -m 15 4 105.9 -m 15 5 105.9 -m 15 6 105.9 -m 15 7 105.9 -m 15 8 105.9 -m 15 9 105.9 -m 15 10 105.9 -m 15 11 105.9 -m 15 12 105.9 -m 15 13 105.9 -m 15 14 105.9 -m 15 1 105.9 -m 15 16 105.9 -m 15 17 105.9 -m 15 18 105.9 -m 16 2 105.9 -m 16 3 105.9 -m 16 4 105.9 -m 16 5 105.9 -m 16 6 105.9 -m 16 7 105.9 -m 16 8 105.9 -m 16 9 105.9 -m 16 10 105.9 -m 16 11 105.9 -m 16 12 105.9 -m 16 13 105.9 -m 16 14 105.9 -m 16 15 105.9 -m 16 1 105.9 -m 16 17 105.9 -m 16 18 105.9 -m 17 2 105.9 -m 17 3 105.9 -m 17 4 105.9 -m 17 5 105.9 -m 17 6 105.9 -m 17 7 105.9 -m 17 8 105.9 -m 17 9 105.9 -m 17 10 105.9 -m 17 11 105.9 -m 17 12 105.9 -m 17 13 105.9 -m 17 14 105.9 -m 17 15 105.9 -m 17 16 105.9 -m 17 1 105.9 -m 17 18 105.9 -m 18 2 105.9 -m 18 3 105.9 -m 18 4 105.9 -m 18 5 105.9 -m 18 6 105.9 -m 18 7 105.9 -m 18 8 105.9 -m 18 9 105.9 -m 18 10 105.9 -m 18 11 105.9 -m 18 12 105.9 -m 18 13 105.9 -m 18 14 105.9 -m 18 15 105.9 -m 18 16 105.9 -m 18 17 105.9 -m 18 1 105.9 -m 19 20 75 -m 19 21 75 -m 19 22 75 -m 19 23 75 -m 19 24 75 -m 19 25 75 -m 19 26 75 -m 19 27 75 -m 19 28 75 -m 19 29 75 -m 19 30 75 -m 19 31 75 -m 19 32 75 -m 19 33 75 -m 19 34 75 -m 19 35 75 -m 19 36 75 -m 19 37 75 -m 19 38 75 -m 19 39 75 -m 19 40 75 -m 19 41 75 -m 19 42 75 -m 19 43 75 -m 20 19 75 -m 20 21 75 -m 20 22 75 -m 20 23 75 -m 20 24 75 -m 20 25 75 -m 20 26 75 -m 20 27 75 -m 20 28 75 -m 20 29 75 -m 20 30 75 -m 20 31 75 -m 20 32 75 -m 20 33 75 -m 20 34 75 -m 20 35 75 -m 20 36 75 -m 20 37 75 -m 20 38 75 -m 20 39 75 -m 20 40 75 -m 20 41 75 -m 20 42 75 -m 20 43 75 -m 21 20 75 -m 21 19 75 -m 21 22 75 -m 21 23 75 -m 21 24 75 -m 21 25 75 -m 21 26 75 -m 21 27 75 -m 21 28 75 -m 21 29 75 -m 21 30 75 -m 21 31 75 -m 21 32 75 -m 21 33 75 -m 21 34 75 -m 21 35 75 -m 21 36 75 -m 21 37 75 -m 21 38 75 -m 21 39 75 -m 21 40 75 -m 21 41 75 -m 21 42 75 -m 21 43 75 -m 22 20 75 -m 22 21 75 -m 22 19 75 -m 22 23 75 -m 22 24 75 -m 22 25 75 -m 22 26 75 -m 22 27 75 -m 22 28 75 -m 22 29 75 -m 22 30 75 -m 22 31 75 -m 22 32 75 -m 22 33 75 -m 22 34 75 -m 22 35 75 -m 22 36 75 -m 22 37 75 -m 22 38 75 -m 22 39 75 -m 22 40 75 -m 22 41 75 -m 22 42 75 -m 22 43 75 -m 23 20 75 -m 23 21 75 -m 23 22 75 -m 23 19 75 -m 23 24 75 -m 23 25 75 -m 23 26 75 -m 23 27 75 -m 23 28 75 -m 23 29 75 -m 23 30 75 -m 23 31 75 -m 23 32 75 -m 23 33 75 -m 23 34 75 -m 23 35 75 -m 23 36 75 -m 23 37 75 -m 23 38 75 -m 23 39 75 -m 23 40 75 -m 23 41 75 -m 23 42 75 -m 23 43 75 -m 24 20 75 -m 24 21 75 -m 24 22 75 -m 24 23 75 -m 24 19 75 -m 24 25 75 -m 24 26 75 -m 24 27 75 -m 24 28 75 -m 24 29 75 -m 24 30 75 -m 24 31 75 -m 24 32 75 -m 24 33 75 -m 24 34 75 -m 24 35 75 -m 24 36 75 -m 24 37 75 -m 24 38 75 -m 24 39 75 -m 24 40 75 -m 24 41 75 -m 24 42 75 -m 24 43 75 -m 25 20 75 -m 25 21 75 -m 25 22 75 -m 25 23 75 -m 25 24 75 -m 25 19 75 -m 25 26 75 -m 25 27 75 -m 25 28 75 -m 25 29 75 -m 25 30 75 -m 25 31 75 -m 25 32 75 -m 25 33 75 -m 25 34 75 -m 25 35 75 -m 25 36 75 -m 25 37 75 -m 25 38 75 -m 25 39 75 -m 25 40 75 -m 25 41 75 -m 25 42 75 -m 25 43 75 -m 26 20 75 -m 26 21 75 -m 26 22 75 -m 26 23 75 -m 26 24 75 -m 26 25 75 -m 26 19 75 -m 26 27 75 -m 26 28 75 -m 26 29 75 -m 26 30 75 -m 26 31 75 -m 26 32 75 -m 26 33 75 -m 26 34 75 -m 26 35 75 -m 26 36 75 -m 26 37 75 -m 26 38 75 -m 26 39 75 -m 26 40 75 -m 26 41 75 -m 26 42 75 -m 26 43 75 -m 27 20 75 -m 27 21 75 -m 27 22 75 -m 27 23 75 -m 27 24 75 -m 27 25 75 -m 27 26 75 -m 27 19 75 -m 27 28 75 -m 27 29 75 -m 27 30 75 -m 27 31 75 -m 27 32 75 -m 27 33 75 -m 27 34 75 -m 27 35 75 -m 27 36 75 -m 27 37 75 -m 27 38 75 -m 27 39 75 -m 27 40 75 -m 27 41 75 -m 27 42 75 -m 27 43 75 -m 28 20 75 -m 28 21 75 -m 28 22 75 -m 28 23 75 -m 28 24 75 -m 28 25 75 -m 28 26 75 -m 28 27 75 -m 28 19 75 -m 28 29 75 -m 28 30 75 -m 28 31 75 -m 28 32 75 -m 28 33 75 -m 28 34 75 -m 28 35 75 -m 28 36 75 -m 28 37 75 -m 28 38 75 -m 28 39 75 -m 28 40 75 -m 28 41 75 -m 28 42 75 -m 28 43 75 -m 29 20 75 -m 29 21 75 -m 29 22 75 -m 29 23 75 -m 29 24 75 -m 29 25 75 -m 29 26 75 -m 29 27 75 -m 29 28 75 -m 29 19 75 -m 29 30 75 -m 29 31 75 -m 29 32 75 -m 29 33 75 -m 29 34 75 -m 29 35 75 -m 29 36 75 -m 29 37 75 -m 29 38 75 -m 29 39 75 -m 29 40 75 -m 29 41 75 -m 29 42 75 -m 29 43 75 -m 30 20 75 -m 30 21 75 -m 30 22 75 -m 30 23 75 -m 30 24 75 -m 30 25 75 -m 30 26 75 -m 30 27 75 -m 30 28 75 -m 30 29 75 -m 30 19 75 -m 30 31 75 -m 30 32 75 -m 30 33 75 -m 30 34 75 -m 30 35 75 -m 30 36 75 -m 30 37 75 -m 30 38 75 -m 30 39 75 -m 30 40 75 -m 30 41 75 -m 30 42 75 -m 30 43 75 -m 31 20 75 -m 31 21 75 -m 31 22 75 -m 31 23 75 -m 31 24 75 -m 31 25 75 -m 31 26 75 -m 31 27 75 -m 31 28 75 -m 31 29 75 -m 31 30 75 -m 31 19 75 -m 31 32 75 -m 31 33 75 -m 31 34 75 -m 31 35 75 -m 31 36 75 -m 31 37 75 -m 31 38 75 -m 31 39 75 -m 31 40 75 -m 31 41 75 -m 31 42 75 -m 31 43 75 -m 32 20 75 -m 32 21 75 -m 32 22 75 -m 32 23 75 -m 32 24 75 -m 32 25 75 -m 32 26 75 -m 32 27 75 -m 32 28 75 -m 32 29 75 -m 32 30 75 -m 32 31 75 -m 32 19 75 -m 32 33 75 -m 32 34 75 -m 32 35 75 -m 32 36 75 -m 32 37 75 -m 32 38 75 -m 32 39 75 -m 32 40 75 -m 32 41 75 -m 32 42 75 -m 32 43 75 -m 33 20 75 -m 33 21 75 -m 33 22 75 -m 33 23 75 -m 33 24 75 -m 33 25 75 -m 33 26 75 -m 33 27 75 -m 33 28 75 -m 33 29 75 -m 33 30 75 -m 33 31 75 -m 33 32 75 -m 33 19 75 -m 33 34 75 -m 33 35 75 -m 33 36 75 -m 33 37 75 -m 33 38 75 -m 33 39 75 -m 33 40 75 -m 33 41 75 -m 33 42 75 -m 33 43 75 -m 34 20 75 -m 34 21 75 -m 34 22 75 -m 34 23 75 -m 34 24 75 -m 34 25 75 -m 34 26 75 -m 34 27 75 -m 34 28 75 -m 34 29 75 -m 34 30 75 -m 34 31 75 -m 34 32 75 -m 34 33 75 -m 34 19 75 -m 34 35 75 -m 34 36 75 -m 34 37 75 -m 34 38 75 -m 34 39 75 -m 34 40 75 -m 34 41 75 -m 34 42 75 -m 34 43 75 -m 35 20 75 -m 35 21 75 -m 35 22 75 -m 35 23 75 -m 35 24 75 -m 35 25 75 -m 35 26 75 -m 35 27 75 -m 35 28 75 -m 35 29 75 -m 35 30 75 -m 35 31 75 -m 35 32 75 -m 35 33 75 -m 35 34 75 -m 35 19 75 -m 35 36 75 -m 35 37 75 -m 35 38 75 -m 35 39 75 -m 35 40 75 -m 35 41 75 -m 35 42 75 -m 35 43 75 -m 36 20 75 -m 36 21 75 -m 36 22 75 -m 36 23 75 -m 36 24 75 -m 36 25 75 -m 36 26 75 -m 36 27 75 -m 36 28 75 -m 36 29 75 -m 36 30 75 -m 36 31 75 -m 36 32 75 -m 36 33 75 -m 36 34 75 -m 36 35 75 -m 36 19 75 -m 36 37 75 -m 36 38 75 -m 36 39 75 -m 36 40 75 -m 36 41 75 -m 36 42 75 -m 36 43 75 -m 37 20 75 -m 37 21 75 -m 37 22 75 -m 37 23 75 -m 37 24 75 -m 37 25 75 -m 37 26 75 -m 37 27 75 -m 37 28 75 -m 37 29 75 -m 37 30 75 -m 37 31 75 -m 37 32 75 -m 37 33 75 -m 37 34 75 -m 37 35 75 -m 37 36 75 -m 37 19 75 -m 37 38 75 -m 37 39 75 -m 37 40 75 -m 37 41 75 -m 37 42 75 -m 37 43 75 -m 38 20 75 -m 38 21 75 -m 38 22 75 -m 38 23 75 -m 38 24 75 -m 38 25 75 -m 38 26 75 -m 38 27 75 -m 38 28 75 -m 38 29 75 -m 38 30 75 -m 38 31 75 -m 38 32 75 -m 38 33 75 -m 38 34 75 -m 38 35 75 -m 38 36 75 -m 38 37 75 -m 38 19 75 -m 38 39 75 -m 38 40 75 -m 38 41 75 -m 38 42 75 -m 38 43 75 -m 39 20 75 -m 39 21 75 -m 39 22 75 -m 39 23 75 -m 39 24 75 -m 39 25 75 -m 39 26 75 -m 39 27 75 -m 39 28 75 -m 39 29 75 -m 39 30 75 -m 39 31 75 -m 39 32 75 -m 39 33 75 -m 39 34 75 -m 39 35 75 -m 39 36 75 -m 39 37 75 -m 39 38 75 -m 39 19 75 -m 39 40 75 -m 39 41 75 -m 39 42 75 -m 39 43 75 -m 40 20 75 -m 40 21 75 -m 40 22 75 -m 40 23 75 -m 40 24 75 -m 40 25 75 -m 40 26 75 -m 40 27 75 -m 40 28 75 -m 40 29 75 -m 40 30 75 -m 40 31 75 -m 40 32 75 -m 40 33 75 -m 40 34 75 -m 40 35 75 -m 40 36 75 -m 40 37 75 -m 40 38 75 -m 40 39 75 -m 40 19 75 -m 40 41 75 -m 40 42 75 -m 40 43 75 -m 41 20 75 -m 41 21 75 -m 41 22 75 -m 41 23 75 -m 41 24 75 -m 41 25 75 -m 41 26 75 -m 41 27 75 -m 41 28 75 -m 41 29 75 -m 41 30 75 -m 41 31 75 -m 41 32 75 -m 41 33 75 -m 41 34 75 -m 41 35 75 -m 41 36 75 -m 41 37 75 -m 41 38 75 -m 41 39 75 -m 41 40 75 -m 41 19 75 -m 41 42 75 -m 41 43 75 -m 42 20 75 -m 42 21 75 -m 42 22 75 -m 42 23 75 -m 42 24 75 -m 42 25 75 -m 42 26 75 -m 42 27 75 -m 42 28 75 -m 42 29 75 -m 42 30 75 -m 42 31 75 -m 42 32 75 -m 42 33 75 -m 42 34 75 -m 42 35 75 -m 42 36 75 -m 42 37 75 -m 42 38 75 -m 42 39 75 -m 42 40 75 -m 42 41 75 -m 42 19 75 -m 42 43 75 -m 43 20 75 -m 43 21 75 -m 43 22 75 -m 43 23 75 -m 43 24 75 -m 43 25 75 -m 43 26 75 -m 43 27 75 -m 43 28 75 -m 43 29 75 -m 43 30 75 -m 43 31 75 -m 43 32 75 -m 43 33 75 -m 43 34 75 -m 43 35 75 -m 43 36 75 -m 43 37 75 -m 43 38 75 -m 43 39 75 -m 43 40 75 -m 43 41 75 -m 43 42 75 -m 43 19 75 -n 1 0.0556 -n 2 0.0556 -n 3 0.0556 -n 4 0.0556 -n 5 0.0556 -n 6 0.0556 -n 7 0.0556 -n 8 0.0556 -n 9 0.0556 -n 10 0.0556 -n 11 0.0556 -n 12 0.0556 -n 13 0.0556 -n 14 0.0556 -n 15 0.0556 -n 16 0.0556 -n 17 0.0556 -n 18 0.0556 -n 19 0.006 -n 20 0.006 -n 21 0.006 -n 22 0.006 -n 23 0.006 -n 24 0.006 -n 25 0.006 -n 26 0.006 -n 27 0.006 -n 28 0.006 -n 29 0.006 -n 30 0.006 -n 31 0.006 -n 32 0.006 -n 33 0.006 -n 34 0.006 -n 35 0.006 -n 36 0.006 -n 37 0.006 -n 38 0.006 -n 39 0.006 -n 40 0.006 -n 41 0.006 -n 42 0.006 -n 43 0.006 -ej 0.005 18 1 -ej 0.005 17 1 -ej 0.005 16 1 -ej 0.005 15 1  -ej 0.005 14 1 -ej 0.005 13 1 -ej 0.005 12 1 -ej 0.005 11 1 -ej 0.005 10 1 -ej 0.005 9 1 -ej 0.005 8 1 -ej 0.005 7 1 -ej 0.005 6 1 -ej 0.005 5 1 -ej 0.005 4 1 -ej 0.005 3 1 -ej 0.005 2 1 -ej 0.005 43 19 -ej 0.005 42 19 -ej 0.005 41 19 -ej 0.005 40 19 -ej 0.005 39 19 -ej 0.005 38 19 -ej 0.005 37 19 -ej 0.005 36 19 -ej 0.005 35 19 -ej 0.005 34 19 -ej 0.005 33 19 -ej 0.005 32 19 -ej 0.005 31 19 -ej 0.005 30 19 -ej 0.005 29 19 -ej 0.005 28 19 -ej 0.005 27 19 -ej 0.005 26 19 -ej 0.005 25 19 -ej 0.005 24 19 -ej 0.005 23 19 -ej 0.005 22 19 -ej 0.005 21 19 -ej 0.005 20 19 -ej 0.0138 19 1 > Di1.2circ.txt
./ms 1192 1 -s 1000 -I 43 20 18 88 18 56 106 20 20 18 50 20 20 20 20 18 20 22 20 34 6 10 6 6 6 22 52 18 48 32 22 6 26 48 40 8 4 22 10 62 10 50 50 20 -m 18 19 105.9 -m 19 18 75 -m 1 2 105.9 -m 1 3 105.9 -m 1 4 105.9 -m 1 5 105.9 -m 1 6 105.9 -m 1 7 105.9 -m 1 8 105.9 -m 1 9 105.9 -m 1 10 105.9 -m 1 11 105.9 -m 1 12 105.9 -m 1 13 105.9 -m 1 14 105.9 -m 1 15 105.9 -m 1 16 105.9 -m 1 17 105.9 -m 1 18 105.9 -m 2 1 105.9 -m 2 3 105.9 -m 2 4 105.9 -m 2 5 105.9 -m 2 6 105.9 -m 2 7 105.9 -m 2 8 105.9 -m 2 9 105.9 -m 2 10 105.9 -m 2 11 105.9 -m 2 12 105.9 -m 2 13 105.9 -m 2 14 105.9 -m 2 15 105.9 -m 2 16 105.9 -m 2 17 105.9 -m 2 18 105.9 -m 3 2 105.9 -m 3 1 105.9 -m 3 4 105.9 -m 3 5 105.9 -m 3 6 105.9 -m 3 7 105.9 -m 3 8 105.9 -m 3 9 105.9 -m 3 10 105.9 -m 3 11 105.9 -m 3 12 105.9 -m 3 13 105.9 -m 3 14 105.9 -m 3 15 105.9 -m 3 16 105.9 -m 3 17 105.9 -m 3 18 105.9 -m 4 2 105.9 -m 4 3 105.9 -m 4 1 105.9 -m 4 5 105.9 -m 4 6 105.9 -m 4 7 105.9 -m 4 8 105.9 -m 4 9 105.9 -m 4 10 105.9 -m 4 11 105.9 -m 4 12 105.9 -m 4 13 105.9 -m 4 14 105.9 -m 4 15 105.9 -m 4 16 105.9 -m 4 17 105.9 -m 4 18 105.9 -m 5 2 105.9 -m 5 3 105.9 -m 5 4 105.9 -m 5 1 105.9 -m 5 6 105.9 -m 5 7 105.9 -m 5 8 105.9 -m 5 9 105.9 -m 5 10 105.9 -m 5 11 105.9 -m 5 12 105.9 -m 5 13 105.9 -m 5 14 105.9 -m 5 15 105.9 -m 5 16 105.9 -m 5 17 105.9 -m 5 18 105.9 -m 6 2 105.9 -m 6 3 105.9 -m 6 4 105.9 -m 6 5 105.9 -m 6 1 105.9 -m 6 7 105.9 -m 6 8 105.9 -m 6 9 105.9 -m 6 10 105.9 -m 6 11 105.9 -m 6 12 105.9 -m 6 13 105.9 -m 6 14 105.9 -m 6 15 105.9 -m 6 16 105.9 -m 6 17 105.9 -m 6 18 105.9 -m 7 2 105.9 -m 7 3 105.9 -m 7 4 105.9 -m 7 5 105.9 -m 7 6 105.9 -m 7 1 105.9 -m 7 8 105.9 -m 7 9 105.9 -m 7 10 105.9 -m 7 11 105.9 -m 7 12 105.9 -m 7 13 105.9 -m 7 14 105.9 -m 7 15 105.9 -m 7 16 105.9 -m 7 17 105.9 -m 7 18 105.9 -m 8 2 105.9 -m 8 3 105.9 -m 8 4 105.9 -m 8 5 105.9 -m 8 6 105.9 -m 8 7 105.9 -m 8 1 105.9 -m 8 9 105.9 -m 8 10 105.9 -m 8 11 105.9 -m 8 12 105.9 -m 8 13 105.9 -m 8 14 105.9 -m 8 15 105.9 -m 8 16 105.9 -m 8 17 105.9 -m 8 18 105.9 -m 9 2 105.9 -m 9 3 105.9 -m 9 4 105.9 -m 9 5 105.9 -m 9 6 105.9 -m 9 7 105.9 -m 9 8 105.9 -m 9 1 105.9 -m 9 10 105.9 -m 9 11 105.9 -m 9 12 105.9 -m 9 13 105.9 -m 9 14 105.9 -m 9 15 105.9 -m 9 16 105.9 -m 9 17 105.9 -m 9 18 105.9 -m 10 2 105.9 -m 10 3 105.9 -m 10 4 105.9 -m 10 5 105.9 -m 10 6 105.9 -m 10 7 105.9 -m 10 8 105.9 -m 10 9 105.9 -m 10 1 105.9 -m 10 11 105.9 -m 10 12 105.9 -m 10 13 105.9 -m 10 14 105.9 -m 10 15 105.9 -m 10 16 105.9 -m 10 17 105.9 -m 10 18 105.9 -m 11 2 105.9 -m 11 3 105.9 -m 11 4 105.9 -m 11 5 105.9 -m 11 6 105.9 -m 11 7 105.9 -m 11 8 105.9 -m 11 9 105.9 -m 11 10 105.9 -m 11 1 105.9 -m 11 12 105.9 -m 11 13 105.9 -m 11 14 105.9 -m 11 15 105.9 -m 11 16 105.9 -m 11 17 105.9 -m 11 18 105.9 -m 12 2 105.9 -m 12 3 105.9 -m 12 4 105.9 -m 12 5 105.9 -m 12 6 105.9 -m 12 7 105.9 -m 12 8 105.9 -m 12 9 105.9 -m 12 10 105.9 -m 12 11 105.9 -m 12 1 105.9 -m 12 13 105.9 -m 12 14 105.9 -m 12 15 105.9 -m 12 16 105.9 -m 12 17 105.9 -m 12 18 105.9 -m 13 2 105.9 -m 13 3 105.9 -m 13 4 105.9 -m 13 5 105.9 -m 13 6 105.9 -m 13 7 105.9 -m 13 8 105.9 -m 13 9 105.9 -m 13 10 105.9 -m 13 11 105.9 -m 13 12 105.9 -m 13 1 105.9 -m 13 14 105.9 -m 13 15 105.9 -m 13 16 105.9 -m 13 17 105.9 -m 13 18 105.9 -m 14 2 105.9 -m 14 3 105.9 -m 14 4 105.9 -m 14 5 105.9 -m 14 6 105.9 -m 14 7 105.9 -m 14 8 105.9 -m 14 9 105.9 -m 14 10 105.9 -m 14 11 105.9 -m 14 12 105.9 -m 14 13 105.9 -m 14 1 105.9 -m 14 15 105.9 -m 14 16 105.9 -m 14 17 105.9 -m 14 18 105.9 -m 15 2 105.9 -m 15 3 105.9 -m 15 4 105.9 -m 15 5 105.9 -m 15 6 105.9 -m 15 7 105.9 -m 15 8 105.9 -m 15 9 105.9 -m 15 10 105.9 -m 15 11 105.9 -m 15 12 105.9 -m 15 13 105.9 -m 15 14 105.9 -m 15 1 105.9 -m 15 16 105.9 -m 15 17 105.9 -m 15 18 105.9 -m 16 2 105.9 -m 16 3 105.9 -m 16 4 105.9 -m 16 5 105.9 -m 16 6 105.9 -m 16 7 105.9 -m 16 8 105.9 -m 16 9 105.9 -m 16 10 105.9 -m 16 11 105.9 -m 16 12 105.9 -m 16 13 105.9 -m 16 14 105.9 -m 16 15 105.9 -m 16 1 105.9 -m 16 17 105.9 -m 16 18 105.9 -m 17 2 105.9 -m 17 3 105.9 -m 17 4 105.9 -m 17 5 105.9 -m 17 6 105.9 -m 17 7 105.9 -m 17 8 105.9 -m 17 9 105.9 -m 17 10 105.9 -m 17 11 105.9 -m 17 12 105.9 -m 17 13 105.9 -m 17 14 105.9 -m 17 15 105.9 -m 17 16 105.9 -m 17 1 105.9 -m 17 18 105.9 -m 18 2 105.9 -m 18 3 105.9 -m 18 4 105.9 -m 18 5 105.9 -m 18 6 105.9 -m 18 7 105.9 -m 18 8 105.9 -m 18 9 105.9 -m 18 10 105.9 -m 18 11 105.9 -m 18 12 105.9 -m 18 13 105.9 -m 18 14 105.9 -m 18 15 105.9 -m 18 16 105.9 -m 18 17 105.9 -m 18 1 105.9 -m 19 20 75 -m 19 21 75 -m 19 22 75 -m 19 23 75 -m 19 24 75 -m 19 25 75 -m 19 26 75 -m 19 27 75 -m 19 28 75 -m 19 29 75 -m 19 30 75 -m 19 31 75 -m 19 32 75 -m 19 33 75 -m 19 34 75 -m 19 35 75 -m 19 36 75 -m 19 37 75 -m 19 38 75 -m 19 39 75 -m 19 40 75 -m 19 41 75 -m 19 42 75 -m 19 43 75 -m 20 19 75 -m 20 21 75 -m 20 22 75 -m 20 23 75 -m 20 24 75 -m 20 25 75 -m 20 26 75 -m 20 27 75 -m 20 28 75 -m 20 29 75 -m 20 30 75 -m 20 31 75 -m 20 32 75 -m 20 33 75 -m 20 34 75 -m 20 35 75 -m 20 36 75 -m 20 37 75 -m 20 38 75 -m 20 39 75 -m 20 40 75 -m 20 41 75 -m 20 42 75 -m 20 43 75 -m 21 20 75 -m 21 19 75 -m 21 22 75 -m 21 23 75 -m 21 24 75 -m 21 25 75 -m 21 26 75 -m 21 27 75 -m 21 28 75 -m 21 29 75 -m 21 30 75 -m 21 31 75 -m 21 32 75 -m 21 33 75 -m 21 34 75 -m 21 35 75 -m 21 36 75 -m 21 37 75 -m 21 38 75 -m 21 39 75 -m 21 40 75 -m 21 41 75 -m 21 42 75 -m 21 43 75 -m 22 20 75 -m 22 21 75 -m 22 19 75 -m 22 23 75 -m 22 24 75 -m 22 25 75 -m 22 26 75 -m 22 27 75 -m 22 28 75 -m 22 29 75 -m 22 30 75 -m 22 31 75 -m 22 32 75 -m 22 33 75 -m 22 34 75 -m 22 35 75 -m 22 36 75 -m 22 37 75 -m 22 38 75 -m 22 39 75 -m 22 40 75 -m 22 41 75 -m 22 42 75 -m 22 43 75 -m 23 20 75 -m 23 21 75 -m 23 22 75 -m 23 19 75 -m 23 24 75 -m 23 25 75 -m 23 26 75 -m 23 27 75 -m 23 28 75 -m 23 29 75 -m 23 30 75 -m 23 31 75 -m 23 32 75 -m 23 33 75 -m 23 34 75 -m 23 35 75 -m 23 36 75 -m 23 37 75 -m 23 38 75 -m 23 39 75 -m 23 40 75 -m 23 41 75 -m 23 42 75 -m 23 43 75 -m 24 20 75 -m 24 21 75 -m 24 22 75 -m 24 23 75 -m 24 19 75 -m 24 25 75 -m 24 26 75 -m 24 27 75 -m 24 28 75 -m 24 29 75 -m 24 30 75 -m 24 31 75 -m 24 32 75 -m 24 33 75 -m 24 34 75 -m 24 35 75 -m 24 36 75 -m 24 37 75 -m 24 38 75 -m 24 39 75 -m 24 40 75 -m 24 41 75 -m 24 42 75 -m 24 43 75 -m 25 20 75 -m 25 21 75 -m 25 22 75 -m 25 23 75 -m 25 24 75 -m 25 19 75 -m 25 26 75 -m 25 27 75 -m 25 28 75 -m 25 29 75 -m 25 30 75 -m 25 31 75 -m 25 32 75 -m 25 33 75 -m 25 34 75 -m 25 35 75 -m 25 36 75 -m 25 37 75 -m 25 38 75 -m 25 39 75 -m 25 40 75 -m 25 41 75 -m 25 42 75 -m 25 43 75 -m 26 20 75 -m 26 21 75 -m 26 22 75 -m 26 23 75 -m 26 24 75 -m 26 25 75 -m 26 19 75 -m 26 27 75 -m 26 28 75 -m 26 29 75 -m 26 30 75 -m 26 31 75 -m 26 32 75 -m 26 33 75 -m 26 34 75 -m 26 35 75 -m 26 36 75 -m 26 37 75 -m 26 38 75 -m 26 39 75 -m 26 40 75 -m 26 41 75 -m 26 42 75 -m 26 43 75 -m 27 20 75 -m 27 21 75 -m 27 22 75 -m 27 23 75 -m 27 24 75 -m 27 25 75 -m 27 26 75 -m 27 19 75 -m 27 28 75 -m 27 29 75 -m 27 30 75 -m 27 31 75 -m 27 32 75 -m 27 33 75 -m 27 34 75 -m 27 35 75 -m 27 36 75 -m 27 37 75 -m 27 38 75 -m 27 39 75 -m 27 40 75 -m 27 41 75 -m 27 42 75 -m 27 43 75 -m 28 20 75 -m 28 21 75 -m 28 22 75 -m 28 23 75 -m 28 24 75 -m 28 25 75 -m 28 26 75 -m 28 27 75 -m 28 19 75 -m 28 29 75 -m 28 30 75 -m 28 31 75 -m 28 32 75 -m 28 33 75 -m 28 34 75 -m 28 35 75 -m 28 36 75 -m 28 37 75 -m 28 38 75 -m 28 39 75 -m 28 40 75 -m 28 41 75 -m 28 42 75 -m 28 43 75 -m 29 20 75 -m 29 21 75 -m 29 22 75 -m 29 23 75 -m 29 24 75 -m 29 25 75 -m 29 26 75 -m 29 27 75 -m 29 28 75 -m 29 19 75 -m 29 30 75 -m 29 31 75 -m 29 32 75 -m 29 33 75 -m 29 34 75 -m 29 35 75 -m 29 36 75 -m 29 37 75 -m 29 38 75 -m 29 39 75 -m 29 40 75 -m 29 41 75 -m 29 42 75 -m 29 43 75 -m 30 20 75 -m 30 21 75 -m 30 22 75 -m 30 23 75 -m 30 24 75 -m 30 25 75 -m 30 26 75 -m 30 27 75 -m 30 28 75 -m 30 29 75 -m 30 19 75 -m 30 31 75 -m 30 32 75 -m 30 33 75 -m 30 34 75 -m 30 35 75 -m 30 36 75 -m 30 37 75 -m 30 38 75 -m 30 39 75 -m 30 40 75 -m 30 41 75 -m 30 42 75 -m 30 43 75 -m 31 20 75 -m 31 21 75 -m 31 22 75 -m 31 23 75 -m 31 24 75 -m 31 25 75 -m 31 26 75 -m 31 27 75 -m 31 28 75 -m 31 29 75 -m 31 30 75 -m 31 19 75 -m 31 32 75 -m 31 33 75 -m 31 34 75 -m 31 35 75 -m 31 36 75 -m 31 37 75 -m 31 38 75 -m 31 39 75 -m 31 40 75 -m 31 41 75 -m 31 42 75 -m 31 43 75 -m 32 20 75 -m 32 21 75 -m 32 22 75 -m 32 23 75 -m 32 24 75 -m 32 25 75 -m 32 26 75 -m 32 27 75 -m 32 28 75 -m 32 29 75 -m 32 30 75 -m 32 31 75 -m 32 19 75 -m 32 33 75 -m 32 34 75 -m 32 35 75 -m 32 36 75 -m 32 37 75 -m 32 38 75 -m 32 39 75 -m 32 40 75 -m 32 41 75 -m 32 42 75 -m 32 43 75 -m 33 20 75 -m 33 21 75 -m 33 22 75 -m 33 23 75 -m 33 24 75 -m 33 25 75 -m 33 26 75 -m 33 27 75 -m 33 28 75 -m 33 29 75 -m 33 30 75 -m 33 31 75 -m 33 32 75 -m 33 19 75 -m 33 34 75 -m 33 35 75 -m 33 36 75 -m 33 37 75 -m 33 38 75 -m 33 39 75 -m 33 40 75 -m 33 41 75 -m 33 42 75 -m 33 43 75 -m 34 20 75 -m 34 21 75 -m 34 22 75 -m 34 23 75 -m 34 24 75 -m 34 25 75 -m 34 26 75 -m 34 27 75 -m 34 28 75 -m 34 29 75 -m 34 30 75 -m 34 31 75 -m 34 32 75 -m 34 33 75 -m 34 19 75 -m 34 35 75 -m 34 36 75 -m 34 37 75 -m 34 38 75 -m 34 39 75 -m 34 40 75 -m 34 41 75 -m 34 42 75 -m 34 43 75 -m 35 20 75 -m 35 21 75 -m 35 22 75 -m 35 23 75 -m 35 24 75 -m 35 25 75 -m 35 26 75 -m 35 27 75 -m 35 28 75 -m 35 29 75 -m 35 30 75 -m 35 31 75 -m 35 32 75 -m 35 33 75 -m 35 34 75 -m 35 19 75 -m 35 36 75 -m 35 37 75 -m 35 38 75 -m 35 39 75 -m 35 40 75 -m 35 41 75 -m 35 42 75 -m 35 43 75 -m 36 20 75 -m 36 21 75 -m 36 22 75 -m 36 23 75 -m 36 24 75 -m 36 25 75 -m 36 26 75 -m 36 27 75 -m 36 28 75 -m 36 29 75 -m 36 30 75 -m 36 31 75 -m 36 32 75 -m 36 33 75 -m 36 34 75 -m 36 35 75 -m 36 19 75 -m 36 37 75 -m 36 38 75 -m 36 39 75 -m 36 40 75 -m 36 41 75 -m 36 42 75 -m 36 43 75 -m 37 20 75 -m 37 21 75 -m 37 22 75 -m 37 23 75 -m 37 24 75 -m 37 25 75 -m 37 26 75 -m 37 27 75 -m 37 28 75 -m 37 29 75 -m 37 30 75 -m 37 31 75 -m 37 32 75 -m 37 33 75 -m 37 34 75 -m 37 35 75 -m 37 36 75 -m 37 19 75 -m 37 38 75 -m 37 39 75 -m 37 40 75 -m 37 41 75 -m 37 42 75 -m 37 43 75 -m 38 20 75 -m 38 21 75 -m 38 22 75 -m 38 23 75 -m 38 24 75 -m 38 25 75 -m 38 26 75 -m 38 27 75 -m 38 28 75 -m 38 29 75 -m 38 30 75 -m 38 31 75 -m 38 32 75 -m 38 33 75 -m 38 34 75 -m 38 35 75 -m 38 36 75 -m 38 37 75 -m 38 19 75 -m 38 39 75 -m 38 40 75 -m 38 41 75 -m 38 42 75 -m 38 43 75 -m 39 20 75 -m 39 21 75 -m 39 22 75 -m 39 23 75 -m 39 24 75 -m 39 25 75 -m 39 26 75 -m 39 27 75 -m 39 28 75 -m 39 29 75 -m 39 30 75 -m 39 31 75 -m 39 32 75 -m 39 33 75 -m 39 34 75 -m 39 35 75 -m 39 36 75 -m 39 37 75 -m 39 38 75 -m 39 19 75 -m 39 40 75 -m 39 41 75 -m 39 42 75 -m 39 43 75 -m 40 20 75 -m 40 21 75 -m 40 22 75 -m 40 23 75 -m 40 24 75 -m 40 25 75 -m 40 26 75 -m 40 27 75 -m 40 28 75 -m 40 29 75 -m 40 30 75 -m 40 31 75 -m 40 32 75 -m 40 33 75 -m 40 34 75 -m 40 35 75 -m 40 36 75 -m 40 37 75 -m 40 38 75 -m 40 39 75 -m 40 19 75 -m 40 41 75 -m 40 42 75 -m 40 43 75 -m 41 20 75 -m 41 21 75 -m 41 22 75 -m 41 23 75 -m 41 24 75 -m 41 25 75 -m 41 26 75 -m 41 27 75 -m 41 28 75 -m 41 29 75 -m 41 30 75 -m 41 31 75 -m 41 32 75 -m 41 33 75 -m 41 34 75 -m 41 35 75 -m 41 36 75 -m 41 37 75 -m 41 38 75 -m 41 39 75 -m 41 40 75 -m 41 19 75 -m 41 42 75 -m 41 43 75 -m 42 20 75 -m 42 21 75 -m 42 22 75 -m 42 23 75 -m 42 24 75 -m 42 25 75 -m 42 26 75 -m 42 27 75 -m 42 28 75 -m 42 29 75 -m 42 30 75 -m 42 31 75 -m 42 32 75 -m 42 33 75 -m 42 34 75 -m 42 35 75 -m 42 36 75 -m 42 37 75 -m 42 38 75 -m 42 39 75 -m 42 40 75 -m 42 41 75 -m 42 19 75 -m 42 43 75 -m 43 20 75 -m 43 21 75 -m 43 22 75 -m 43 23 75 -m 43 24 75 -m 43 25 75 -m 43 26 75 -m 43 27 75 -m 43 28 75 -m 43 29 75 -m 43 30 75 -m 43 31 75 -m 43 32 75 -m 43 33 75 -m 43 34 75 -m 43 35 75 -m 43 36 75 -m 43 37 75 -m 43 38 75 -m 43 39 75 -m 43 40 75 -m 43 41 75 -m 43 42 75 -m 43 19 75 -n 1 0.0556 -n 2 0.0556 -n 3 0.0556 -n 4 0.0556 -n 5 0.0556 -n 6 0.0556 -n 7 0.0556 -n 8 0.0556 -n 9 0.0556 -n 10 0.0556 -n 11 0.0556 -n 12 0.0556 -n 13 0.0556 -n 14 0.0556 -n 15 0.0556 -n 16 0.0556 -n 17 0.0556 -n 18 0.0556 -n 19 0.006 -n 20 0.006 -n 21 0.006 -n 22 0.006 -n 23 0.006 -n 24 0.006 -n 25 0.006 -n 26 0.006 -n 27 0.006 -n 28 0.006 -n 29 0.006 -n 30 0.006 -n 31 0.006 -n 32 0.006 -n 33 0.006 -n 34 0.006 -n 35 0.006 -n 36 0.006 -n 37 0.006 -n 38 0.006 -n 39 0.006 -n 40 0.006 -n 41 0.006 -n 42 0.006 -n 43 0.006 -ej 0.008 18 1 -ej 0.008 17 1 -ej 0.008 16 1 -ej 0.008 15 1  -ej 0.008 14 1 -ej 0.008 13 1 -ej 0.008 12 1 -ej 0.008 11 1 -ej 0.008 10 1 -ej 0.008 9 1 -ej 0.008 8 1 -ej 0.008 7 1 -ej 0.008 6 1 -ej 0.008 5 1 -ej 0.008 4 1 -ej 0.008 3 1 -ej 0.008 2 1 -ej 0.008 43 19 -ej 0.008 42 19 -ej 0.008 41 19 -ej 0.008 40 19 -ej 0.008 39 19 -ej 0.008 38 19 -ej 0.008 37 19 -ej 0.008 36 19 -ej 0.008 35 19 -ej 0.008 34 19 -ej 0.008 33 19 -ej 0.008 32 19 -ej 0.008 31 19 -ej 0.008 30 19 -ej 0.008 29 19 -ej 0.008 28 19 -ej 0.008 27 19 -ej 0.008 26 19 -ej 0.008 25 19 -ej 0.008 24 19 -ej 0.008 23 19 -ej 0.008 22 19 -ej 0.008 21 19 -ej 0.008 20 19 -ej 0.0138 19 1 > Di1.3circ.txt
./ms 1192 1 -s 1000 -I 43 20 18 88 18 56 106 20 20 18 50 20 20 20 20 18 20 22 20 34 6 10 6 6 6 22 52 18 48 32 22 6 26 48 40 8 4 22 10 62 10 50 50 20 -m 18 19 105.9 -m 19 18 75 -m 1 2 105.9 -m 1 3 105.9 -m 1 4 105.9 -m 1 5 105.9 -m 1 6 105.9 -m 1 7 105.9 -m 1 8 105.9 -m 1 9 105.9 -m 1 10 105.9 -m 1 11 105.9 -m 1 12 105.9 -m 1 13 105.9 -m 1 14 105.9 -m 1 15 105.9 -m 1 16 105.9 -m 1 17 105.9 -m 1 18 105.9 -m 2 1 105.9 -m 2 3 105.9 -m 2 4 105.9 -m 2 5 105.9 -m 2 6 105.9 -m 2 7 105.9 -m 2 8 105.9 -m 2 9 105.9 -m 2 10 105.9 -m 2 11 105.9 -m 2 12 105.9 -m 2 13 105.9 -m 2 14 105.9 -m 2 15 105.9 -m 2 16 105.9 -m 2 17 105.9 -m 2 18 105.9 -m 3 2 105.9 -m 3 1 105.9 -m 3 4 105.9 -m 3 5 105.9 -m 3 6 105.9 -m 3 7 105.9 -m 3 8 105.9 -m 3 9 105.9 -m 3 10 105.9 -m 3 11 105.9 -m 3 12 105.9 -m 3 13 105.9 -m 3 14 105.9 -m 3 15 105.9 -m 3 16 105.9 -m 3 17 105.9 -m 3 18 105.9 -m 4 2 105.9 -m 4 3 105.9 -m 4 1 105.9 -m 4 5 105.9 -m 4 6 105.9 -m 4 7 105.9 -m 4 8 105.9 -m 4 9 105.9 -m 4 10 105.9 -m 4 11 105.9 -m 4 12 105.9 -m 4 13 105.9 -m 4 14 105.9 -m 4 15 105.9 -m 4 16 105.9 -m 4 17 105.9 -m 4 18 105.9 -m 5 2 105.9 -m 5 3 105.9 -m 5 4 105.9 -m 5 1 105.9 -m 5 6 105.9 -m 5 7 105.9 -m 5 8 105.9 -m 5 9 105.9 -m 5 10 105.9 -m 5 11 105.9 -m 5 12 105.9 -m 5 13 105.9 -m 5 14 105.9 -m 5 15 105.9 -m 5 16 105.9 -m 5 17 105.9 -m 5 18 105.9 -m 6 2 105.9 -m 6 3 105.9 -m 6 4 105.9 -m 6 5 105.9 -m 6 1 105.9 -m 6 7 105.9 -m 6 8 105.9 -m 6 9 105.9 -m 6 10 105.9 -m 6 11 105.9 -m 6 12 105.9 -m 6 13 105.9 -m 6 14 105.9 -m 6 15 105.9 -m 6 16 105.9 -m 6 17 105.9 -m 6 18 105.9 -m 7 2 105.9 -m 7 3 105.9 -m 7 4 105.9 -m 7 5 105.9 -m 7 6 105.9 -m 7 1 105.9 -m 7 8 105.9 -m 7 9 105.9 -m 7 10 105.9 -m 7 11 105.9 -m 7 12 105.9 -m 7 13 105.9 -m 7 14 105.9 -m 7 15 105.9 -m 7 16 105.9 -m 7 17 105.9 -m 7 18 105.9 -m 8 2 105.9 -m 8 3 105.9 -m 8 4 105.9 -m 8 5 105.9 -m 8 6 105.9 -m 8 7 105.9 -m 8 1 105.9 -m 8 9 105.9 -m 8 10 105.9 -m 8 11 105.9 -m 8 12 105.9 -m 8 13 105.9 -m 8 14 105.9 -m 8 15 105.9 -m 8 16 105.9 -m 8 17 105.9 -m 8 18 105.9 -m 9 2 105.9 -m 9 3 105.9 -m 9 4 105.9 -m 9 5 105.9 -m 9 6 105.9 -m 9 7 105.9 -m 9 8 105.9 -m 9 1 105.9 -m 9 10 105.9 -m 9 11 105.9 -m 9 12 105.9 -m 9 13 105.9 -m 9 14 105.9 -m 9 15 105.9 -m 9 16 105.9 -m 9 17 105.9 -m 9 18 105.9 -m 10 2 105.9 -m 10 3 105.9 -m 10 4 105.9 -m 10 5 105.9 -m 10 6 105.9 -m 10 7 105.9 -m 10 8 105.9 -m 10 9 105.9 -m 10 1 105.9 -m 10 11 105.9 -m 10 12 105.9 -m 10 13 105.9 -m 10 14 105.9 -m 10 15 105.9 -m 10 16 105.9 -m 10 17 105.9 -m 10 18 105.9 -m 11 2 105.9 -m 11 3 105.9 -m 11 4 105.9 -m 11 5 105.9 -m 11 6 105.9 -m 11 7 105.9 -m 11 8 105.9 -m 11 9 105.9 -m 11 10 105.9 -m 11 1 105.9 -m 11 12 105.9 -m 11 13 105.9 -m 11 14 105.9 -m 11 15 105.9 -m 11 16 105.9 -m 11 17 105.9 -m 11 18 105.9 -m 12 2 105.9 -m 12 3 105.9 -m 12 4 105.9 -m 12 5 105.9 -m 12 6 105.9 -m 12 7 105.9 -m 12 8 105.9 -m 12 9 105.9 -m 12 10 105.9 -m 12 11 105.9 -m 12 1 105.9 -m 12 13 105.9 -m 12 14 105.9 -m 12 15 105.9 -m 12 16 105.9 -m 12 17 105.9 -m 12 18 105.9 -m 13 2 105.9 -m 13 3 105.9 -m 13 4 105.9 -m 13 5 105.9 -m 13 6 105.9 -m 13 7 105.9 -m 13 8 105.9 -m 13 9 105.9 -m 13 10 105.9 -m 13 11 105.9 -m 13 12 105.9 -m 13 1 105.9 -m 13 14 105.9 -m 13 15 105.9 -m 13 16 105.9 -m 13 17 105.9 -m 13 18 105.9 -m 14 2 105.9 -m 14 3 105.9 -m 14 4 105.9 -m 14 5 105.9 -m 14 6 105.9 -m 14 7 105.9 -m 14 8 105.9 -m 14 9 105.9 -m 14 10 105.9 -m 14 11 105.9 -m 14 12 105.9 -m 14 13 105.9 -m 14 1 105.9 -m 14 15 105.9 -m 14 16 105.9 -m 14 17 105.9 -m 14 18 105.9 -m 15 2 105.9 -m 15 3 105.9 -m 15 4 105.9 -m 15 5 105.9 -m 15 6 105.9 -m 15 7 105.9 -m 15 8 105.9 -m 15 9 105.9 -m 15 10 105.9 -m 15 11 105.9 -m 15 12 105.9 -m 15 13 105.9 -m 15 14 105.9 -m 15 1 105.9 -m 15 16 105.9 -m 15 17 105.9 -m 15 18 105.9 -m 16 2 105.9 -m 16 3 105.9 -m 16 4 105.9 -m 16 5 105.9 -m 16 6 105.9 -m 16 7 105.9 -m 16 8 105.9 -m 16 9 105.9 -m 16 10 105.9 -m 16 11 105.9 -m 16 12 105.9 -m 16 13 105.9 -m 16 14 105.9 -m 16 15 105.9 -m 16 1 105.9 -m 16 17 105.9 -m 16 18 105.9 -m 17 2 105.9 -m 17 3 105.9 -m 17 4 105.9 -m 17 5 105.9 -m 17 6 105.9 -m 17 7 105.9 -m 17 8 105.9 -m 17 9 105.9 -m 17 10 105.9 -m 17 11 105.9 -m 17 12 105.9 -m 17 13 105.9 -m 17 14 105.9 -m 17 15 105.9 -m 17 16 105.9 -m 17 1 105.9 -m 17 18 105.9 -m 18 2 105.9 -m 18 3 105.9 -m 18 4 105.9 -m 18 5 105.9 -m 18 6 105.9 -m 18 7 105.9 -m 18 8 105.9 -m 18 9 105.9 -m 18 10 105.9 -m 18 11 105.9 -m 18 12 105.9 -m 18 13 105.9 -m 18 14 105.9 -m 18 15 105.9 -m 18 16 105.9 -m 18 17 105.9 -m 18 1 105.9 -m 19 20 75 -m 19 21 75 -m 19 22 75 -m 19 23 75 -m 19 24 75 -m 19 25 75 -m 19 26 75 -m 19 27 75 -m 19 28 75 -m 19 29 75 -m 19 30 75 -m 19 31 75 -m 19 32 75 -m 19 33 75 -m 19 34 75 -m 19 35 75 -m 19 36 75 -m 19 37 75 -m 19 38 75 -m 19 39 75 -m 19 40 75 -m 19 41 75 -m 19 42 75 -m 19 43 75 -m 20 19 75 -m 20 21 75 -m 20 22 75 -m 20 23 75 -m 20 24 75 -m 20 25 75 -m 20 26 75 -m 20 27 75 -m 20 28 75 -m 20 29 75 -m 20 30 75 -m 20 31 75 -m 20 32 75 -m 20 33 75 -m 20 34 75 -m 20 35 75 -m 20 36 75 -m 20 37 75 -m 20 38 75 -m 20 39 75 -m 20 40 75 -m 20 41 75 -m 20 42 75 -m 20 43 75 -m 21 20 75 -m 21 19 75 -m 21 22 75 -m 21 23 75 -m 21 24 75 -m 21 25 75 -m 21 26 75 -m 21 27 75 -m 21 28 75 -m 21 29 75 -m 21 30 75 -m 21 31 75 -m 21 32 75 -m 21 33 75 -m 21 34 75 -m 21 35 75 -m 21 36 75 -m 21 37 75 -m 21 38 75 -m 21 39 75 -m 21 40 75 -m 21 41 75 -m 21 42 75 -m 21 43 75 -m 22 20 75 -m 22 21 75 -m 22 19 75 -m 22 23 75 -m 22 24 75 -m 22 25 75 -m 22 26 75 -m 22 27 75 -m 22 28 75 -m 22 29 75 -m 22 30 75 -m 22 31 75 -m 22 32 75 -m 22 33 75 -m 22 34 75 -m 22 35 75 -m 22 36 75 -m 22 37 75 -m 22 38 75 -m 22 39 75 -m 22 40 75 -m 22 41 75 -m 22 42 75 -m 22 43 75 -m 23 20 75 -m 23 21 75 -m 23 22 75 -m 23 19 75 -m 23 24 75 -m 23 25 75 -m 23 26 75 -m 23 27 75 -m 23 28 75 -m 23 29 75 -m 23 30 75 -m 23 31 75 -m 23 32 75 -m 23 33 75 -m 23 34 75 -m 23 35 75 -m 23 36 75 -m 23 37 75 -m 23 38 75 -m 23 39 75 -m 23 40 75 -m 23 41 75 -m 23 42 75 -m 23 43 75 -m 24 20 75 -m 24 21 75 -m 24 22 75 -m 24 23 75 -m 24 19 75 -m 24 25 75 -m 24 26 75 -m 24 27 75 -m 24 28 75 -m 24 29 75 -m 24 30 75 -m 24 31 75 -m 24 32 75 -m 24 33 75 -m 24 34 75 -m 24 35 75 -m 24 36 75 -m 24 37 75 -m 24 38 75 -m 24 39 75 -m 24 40 75 -m 24 41 75 -m 24 42 75 -m 24 43 75 -m 25 20 75 -m 25 21 75 -m 25 22 75 -m 25 23 75 -m 25 24 75 -m 25 19 75 -m 25 26 75 -m 25 27 75 -m 25 28 75 -m 25 29 75 -m 25 30 75 -m 25 31 75 -m 25 32 75 -m 25 33 75 -m 25 34 75 -m 25 35 75 -m 25 36 75 -m 25 37 75 -m 25 38 75 -m 25 39 75 -m 25 40 75 -m 25 41 75 -m 25 42 75 -m 25 43 75 -m 26 20 75 -m 26 21 75 -m 26 22 75 -m 26 23 75 -m 26 24 75 -m 26 25 75 -m 26 19 75 -m 26 27 75 -m 26 28 75 -m 26 29 75 -m 26 30 75 -m 26 31 75 -m 26 32 75 -m 26 33 75 -m 26 34 75 -m 26 35 75 -m 26 36 75 -m 26 37 75 -m 26 38 75 -m 26 39 75 -m 26 40 75 -m 26 41 75 -m 26 42 75 -m 26 43 75 -m 27 20 75 -m 27 21 75 -m 27 22 75 -m 27 23 75 -m 27 24 75 -m 27 25 75 -m 27 26 75 -m 27 19 75 -m 27 28 75 -m 27 29 75 -m 27 30 75 -m 27 31 75 -m 27 32 75 -m 27 33 75 -m 27 34 75 -m 27 35 75 -m 27 36 75 -m 27 37 75 -m 27 38 75 -m 27 39 75 -m 27 40 75 -m 27 41 75 -m 27 42 75 -m 27 43 75 -m 28 20 75 -m 28 21 75 -m 28 22 75 -m 28 23 75 -m 28 24 75 -m 28 25 75 -m 28 26 75 -m 28 27 75 -m 28 19 75 -m 28 29 75 -m 28 30 75 -m 28 31 75 -m 28 32 75 -m 28 33 75 -m 28 34 75 -m 28 35 75 -m 28 36 75 -m 28 37 75 -m 28 38 75 -m 28 39 75 -m 28 40 75 -m 28 41 75 -m 28 42 75 -m 28 43 75 -m 29 20 75 -m 29 21 75 -m 29 22 75 -m 29 23 75 -m 29 24 75 -m 29 25 75 -m 29 26 75 -m 29 27 75 -m 29 28 75 -m 29 19 75 -m 29 30 75 -m 29 31 75 -m 29 32 75 -m 29 33 75 -m 29 34 75 -m 29 35 75 -m 29 36 75 -m 29 37 75 -m 29 38 75 -m 29 39 75 -m 29 40 75 -m 29 41 75 -m 29 42 75 -m 29 43 75 -m 30 20 75 -m 30 21 75 -m 30 22 75 -m 30 23 75 -m 30 24 75 -m 30 25 75 -m 30 26 75 -m 30 27 75 -m 30 28 75 -m 30 29 75 -m 30 19 75 -m 30 31 75 -m 30 32 75 -m 30 33 75 -m 30 34 75 -m 30 35 75 -m 30 36 75 -m 30 37 75 -m 30 38 75 -m 30 39 75 -m 30 40 75 -m 30 41 75 -m 30 42 75 -m 30 43 75 -m 31 20 75 -m 31 21 75 -m 31 22 75 -m 31 23 75 -m 31 24 75 -m 31 25 75 -m 31 26 75 -m 31 27 75 -m 31 28 75 -m 31 29 75 -m 31 30 75 -m 31 19 75 -m 31 32 75 -m 31 33 75 -m 31 34 75 -m 31 35 75 -m 31 36 75 -m 31 37 75 -m 31 38 75 -m 31 39 75 -m 31 40 75 -m 31 41 75 -m 31 42 75 -m 31 43 75 -m 32 20 75 -m 32 21 75 -m 32 22 75 -m 32 23 75 -m 32 24 75 -m 32 25 75 -m 32 26 75 -m 32 27 75 -m 32 28 75 -m 32 29 75 -m 32 30 75 -m 32 31 75 -m 32 19 75 -m 32 33 75 -m 32 34 75 -m 32 35 75 -m 32 36 75 -m 32 37 75 -m 32 38 75 -m 32 39 75 -m 32 40 75 -m 32 41 75 -m 32 42 75 -m 32 43 75 -m 33 20 75 -m 33 21 75 -m 33 22 75 -m 33 23 75 -m 33 24 75 -m 33 25 75 -m 33 26 75 -m 33 27 75 -m 33 28 75 -m 33 29 75 -m 33 30 75 -m 33 31 75 -m 33 32 75 -m 33 19 75 -m 33 34 75 -m 33 35 75 -m 33 36 75 -m 33 37 75 -m 33 38 75 -m 33 39 75 -m 33 40 75 -m 33 41 75 -m 33 42 75 -m 33 43 75 -m 34 20 75 -m 34 21 75 -m 34 22 75 -m 34 23 75 -m 34 24 75 -m 34 25 75 -m 34 26 75 -m 34 27 75 -m 34 28 75 -m 34 29 75 -m 34 30 75 -m 34 31 75 -m 34 32 75 -m 34 33 75 -m 34 19 75 -m 34 35 75 -m 34 36 75 -m 34 37 75 -m 34 38 75 -m 34 39 75 -m 34 40 75 -m 34 41 75 -m 34 42 75 -m 34 43 75 -m 35 20 75 -m 35 21 75 -m 35 22 75 -m 35 23 75 -m 35 24 75 -m 35 25 75 -m 35 26 75 -m 35 27 75 -m 35 28 75 -m 35 29 75 -m 35 30 75 -m 35 31 75 -m 35 32 75 -m 35 33 75 -m 35 34 75 -m 35 19 75 -m 35 36 75 -m 35 37 75 -m 35 38 75 -m 35 39 75 -m 35 40 75 -m 35 41 75 -m 35 42 75 -m 35 43 75 -m 36 20 75 -m 36 21 75 -m 36 22 75 -m 36 23 75 -m 36 24 75 -m 36 25 75 -m 36 26 75 -m 36 27 75 -m 36 28 75 -m 36 29 75 -m 36 30 75 -m 36 31 75 -m 36 32 75 -m 36 33 75 -m 36 34 75 -m 36 35 75 -m 36 19 75 -m 36 37 75 -m 36 38 75 -m 36 39 75 -m 36 40 75 -m 36 41 75 -m 36 42 75 -m 36 43 75 -m 37 20 75 -m 37 21 75 -m 37 22 75 -m 37 23 75 -m 37 24 75 -m 37 25 75 -m 37 26 75 -m 37 27 75 -m 37 28 75 -m 37 29 75 -m 37 30 75 -m 37 31 75 -m 37 32 75 -m 37 33 75 -m 37 34 75 -m 37 35 75 -m 37 36 75 -m 37 19 75 -m 37 38 75 -m 37 39 75 -m 37 40 75 -m 37 41 75 -m 37 42 75 -m 37 43 75 -m 38 20 75 -m 38 21 75 -m 38 22 75 -m 38 23 75 -m 38 24 75 -m 38 25 75 -m 38 26 75 -m 38 27 75 -m 38 28 75 -m 38 29 75 -m 38 30 75 -m 38 31 75 -m 38 32 75 -m 38 33 75 -m 38 34 75 -m 38 35 75 -m 38 36 75 -m 38 37 75 -m 38 19 75 -m 38 39 75 -m 38 40 75 -m 38 41 75 -m 38 42 75 -m 38 43 75 -m 39 20 75 -m 39 21 75 -m 39 22 75 -m 39 23 75 -m 39 24 75 -m 39 25 75 -m 39 26 75 -m 39 27 75 -m 39 28 75 -m 39 29 75 -m 39 30 75 -m 39 31 75 -m 39 32 75 -m 39 33 75 -m 39 34 75 -m 39 35 75 -m 39 36 75 -m 39 37 75 -m 39 38 75 -m 39 19 75 -m 39 40 75 -m 39 41 75 -m 39 42 75 -m 39 43 75 -m 40 20 75 -m 40 21 75 -m 40 22 75 -m 40 23 75 -m 40 24 75 -m 40 25 75 -m 40 26 75 -m 40 27 75 -m 40 28 75 -m 40 29 75 -m 40 30 75 -m 40 31 75 -m 40 32 75 -m 40 33 75 -m 40 34 75 -m 40 35 75 -m 40 36 75 -m 40 37 75 -m 40 38 75 -m 40 39 75 -m 40 19 75 -m 40 41 75 -m 40 42 75 -m 40 43 75 -m 41 20 75 -m 41 21 75 -m 41 22 75 -m 41 23 75 -m 41 24 75 -m 41 25 75 -m 41 26 75 -m 41 27 75 -m 41 28 75 -m 41 29 75 -m 41 30 75 -m 41 31 75 -m 41 32 75 -m 41 33 75 -m 41 34 75 -m 41 35 75 -m 41 36 75 -m 41 37 75 -m 41 38 75 -m 41 39 75 -m 41 40 75 -m 41 19 75 -m 41 42 75 -m 41 43 75 -m 42 20 75 -m 42 21 75 -m 42 22 75 -m 42 23 75 -m 42 24 75 -m 42 25 75 -m 42 26 75 -m 42 27 75 -m 42 28 75 -m 42 29 75 -m 42 30 75 -m 42 31 75 -m 42 32 75 -m 42 33 75 -m 42 34 75 -m 42 35 75 -m 42 36 75 -m 42 37 75 -m 42 38 75 -m 42 39 75 -m 42 40 75 -m 42 41 75 -m 42 19 75 -m 42 43 75 -m 43 20 75 -m 43 21 75 -m 43 22 75 -m 43 23 75 -m 43 24 75 -m 43 25 75 -m 43 26 75 -m 43 27 75 -m 43 28 75 -m 43 29 75 -m 43 30 75 -m 43 31 75 -m 43 32 75 -m 43 33 75 -m 43 34 75 -m 43 35 75 -m 43 36 75 -m 43 37 75 -m 43 38 75 -m 43 39 75 -m 43 40 75 -m 43 41 75 -m 43 42 75 -m 43 19 75 -n 1 0.0556 -n 2 0.0556 -n 3 0.0556 -n 4 0.0556 -n 5 0.0556 -n 6 0.0556 -n 7 0.0556 -n 8 0.0556 -n 9 0.0556 -n 10 0.0556 -n 11 0.0556 -n 12 0.0556 -n 13 0.0556 -n 14 0.0556 -n 15 0.0556 -n 16 0.0556 -n 17 0.0556 -n 18 0.0556 -n 19 0.006 -n 20 0.006 -n 21 0.006 -n 22 0.006 -n 23 0.006 -n 24 0.006 -n 25 0.006 -n 26 0.006 -n 27 0.006 -n 28 0.006 -n 29 0.006 -n 30 0.006 -n 31 0.006 -n 32 0.006 -n 33 0.006 -n 34 0.006 -n 35 0.006 -n 36 0.006 -n 37 0.006 -n 38 0.006 -n 39 0.006 -n 40 0.006 -n 41 0.006 -n 42 0.006 -n 43 0.006 -ej 0.002 18 1 -ej 0.002 17 1 -ej 0.002 16 1 -ej 0.002 15 1  -ej 0.002 14 1 -ej 0.002 13 1 -ej 0.002 12 1 -ej 0.002 11 1 -ej 0.002 10 1 -ej 0.002 9 1 -ej 0.002 8 1 -ej 0.002 7 1 -ej 0.002 6 1 -ej 0.002 5 1 -ej 0.002 4 1 -ej 0.002 3 1 -ej 0.002 2 1 -ej 0.002 43 19 -ej 0.002 42 19 -ej 0.002 41 19 -ej 0.002 40 19 -ej 0.002 39 19 -ej 0.002 38 19 -ej 0.002 37 19 -ej 0.002 36 19 -ej 0.002 35 19 -ej 0.002 34 19 -ej 0.002 33 19 -ej 0.002 32 19 -ej 0.002 31 19 -ej 0.002 30 19 -ej 0.002 29 19 -ej 0.002 28 19 -ej 0.002 27 19 -ej 0.002 26 19 -ej 0.002 25 19 -ej 0.002 24 19 -ej 0.002 23 19 -ej 0.002 22 19 -ej 0.002 21 19 -ej 0.002 20 19 -ej 0.0206 19 1 > Di2.1circ.txt
./ms 1192 1 -s 1000 -I 43 20 18 88 18 56 106 20 20 18 50 20 20 20 20 18 20 22 20 34 6 10 6 6 6 22 52 18 48 32 22 6 26 48 40 8 4 22 10 62 10 50 50 20 -m 18 19 105.9 -m 19 18 75 -m 1 2 105.9 -m 1 3 105.9 -m 1 4 105.9 -m 1 5 105.9 -m 1 6 105.9 -m 1 7 105.9 -m 1 8 105.9 -m 1 9 105.9 -m 1 10 105.9 -m 1 11 105.9 -m 1 12 105.9 -m 1 13 105.9 -m 1 14 105.9 -m 1 15 105.9 -m 1 16 105.9 -m 1 17 105.9 -m 1 18 105.9 -m 2 1 105.9 -m 2 3 105.9 -m 2 4 105.9 -m 2 5 105.9 -m 2 6 105.9 -m 2 7 105.9 -m 2 8 105.9 -m 2 9 105.9 -m 2 10 105.9 -m 2 11 105.9 -m 2 12 105.9 -m 2 13 105.9 -m 2 14 105.9 -m 2 15 105.9 -m 2 16 105.9 -m 2 17 105.9 -m 2 18 105.9 -m 3 2 105.9 -m 3 1 105.9 -m 3 4 105.9 -m 3 5 105.9 -m 3 6 105.9 -m 3 7 105.9 -m 3 8 105.9 -m 3 9 105.9 -m 3 10 105.9 -m 3 11 105.9 -m 3 12 105.9 -m 3 13 105.9 -m 3 14 105.9 -m 3 15 105.9 -m 3 16 105.9 -m 3 17 105.9 -m 3 18 105.9 -m 4 2 105.9 -m 4 3 105.9 -m 4 1 105.9 -m 4 5 105.9 -m 4 6 105.9 -m 4 7 105.9 -m 4 8 105.9 -m 4 9 105.9 -m 4 10 105.9 -m 4 11 105.9 -m 4 12 105.9 -m 4 13 105.9 -m 4 14 105.9 -m 4 15 105.9 -m 4 16 105.9 -m 4 17 105.9 -m 4 18 105.9 -m 5 2 105.9 -m 5 3 105.9 -m 5 4 105.9 -m 5 1 105.9 -m 5 6 105.9 -m 5 7 105.9 -m 5 8 105.9 -m 5 9 105.9 -m 5 10 105.9 -m 5 11 105.9 -m 5 12 105.9 -m 5 13 105.9 -m 5 14 105.9 -m 5 15 105.9 -m 5 16 105.9 -m 5 17 105.9 -m 5 18 105.9 -m 6 2 105.9 -m 6 3 105.9 -m 6 4 105.9 -m 6 5 105.9 -m 6 1 105.9 -m 6 7 105.9 -m 6 8 105.9 -m 6 9 105.9 -m 6 10 105.9 -m 6 11 105.9 -m 6 12 105.9 -m 6 13 105.9 -m 6 14 105.9 -m 6 15 105.9 -m 6 16 105.9 -m 6 17 105.9 -m 6 18 105.9 -m 7 2 105.9 -m 7 3 105.9 -m 7 4 105.9 -m 7 5 105.9 -m 7 6 105.9 -m 7 1 105.9 -m 7 8 105.9 -m 7 9 105.9 -m 7 10 105.9 -m 7 11 105.9 -m 7 12 105.9 -m 7 13 105.9 -m 7 14 105.9 -m 7 15 105.9 -m 7 16 105.9 -m 7 17 105.9 -m 7 18 105.9 -m 8 2 105.9 -m 8 3 105.9 -m 8 4 105.9 -m 8 5 105.9 -m 8 6 105.9 -m 8 7 105.9 -m 8 1 105.9 -m 8 9 105.9 -m 8 10 105.9 -m 8 11 105.9 -m 8 12 105.9 -m 8 13 105.9 -m 8 14 105.9 -m 8 15 105.9 -m 8 16 105.9 -m 8 17 105.9 -m 8 18 105.9 -m 9 2 105.9 -m 9 3 105.9 -m 9 4 105.9 -m 9 5 105.9 -m 9 6 105.9 -m 9 7 105.9 -m 9 8 105.9 -m 9 1 105.9 -m 9 10 105.9 -m 9 11 105.9 -m 9 12 105.9 -m 9 13 105.9 -m 9 14 105.9 -m 9 15 105.9 -m 9 16 105.9 -m 9 17 105.9 -m 9 18 105.9 -m 10 2 105.9 -m 10 3 105.9 -m 10 4 105.9 -m 10 5 105.9 -m 10 6 105.9 -m 10 7 105.9 -m 10 8 105.9 -m 10 9 105.9 -m 10 1 105.9 -m 10 11 105.9 -m 10 12 105.9 -m 10 13 105.9 -m 10 14 105.9 -m 10 15 105.9 -m 10 16 105.9 -m 10 17 105.9 -m 10 18 105.9 -m 11 2 105.9 -m 11 3 105.9 -m 11 4 105.9 -m 11 5 105.9 -m 11 6 105.9 -m 11 7 105.9 -m 11 8 105.9 -m 11 9 105.9 -m 11 10 105.9 -m 11 1 105.9 -m 11 12 105.9 -m 11 13 105.9 -m 11 14 105.9 -m 11 15 105.9 -m 11 16 105.9 -m 11 17 105.9 -m 11 18 105.9 -m 12 2 105.9 -m 12 3 105.9 -m 12 4 105.9 -m 12 5 105.9 -m 12 6 105.9 -m 12 7 105.9 -m 12 8 105.9 -m 12 9 105.9 -m 12 10 105.9 -m 12 11 105.9 -m 12 1 105.9 -m 12 13 105.9 -m 12 14 105.9 -m 12 15 105.9 -m 12 16 105.9 -m 12 17 105.9 -m 12 18 105.9 -m 13 2 105.9 -m 13 3 105.9 -m 13 4 105.9 -m 13 5 105.9 -m 13 6 105.9 -m 13 7 105.9 -m 13 8 105.9 -m 13 9 105.9 -m 13 10 105.9 -m 13 11 105.9 -m 13 12 105.9 -m 13 1 105.9 -m 13 14 105.9 -m 13 15 105.9 -m 13 16 105.9 -m 13 17 105.9 -m 13 18 105.9 -m 14 2 105.9 -m 14 3 105.9 -m 14 4 105.9 -m 14 5 105.9 -m 14 6 105.9 -m 14 7 105.9 -m 14 8 105.9 -m 14 9 105.9 -m 14 10 105.9 -m 14 11 105.9 -m 14 12 105.9 -m 14 13 105.9 -m 14 1 105.9 -m 14 15 105.9 -m 14 16 105.9 -m 14 17 105.9 -m 14 18 105.9 -m 15 2 105.9 -m 15 3 105.9 -m 15 4 105.9 -m 15 5 105.9 -m 15 6 105.9 -m 15 7 105.9 -m 15 8 105.9 -m 15 9 105.9 -m 15 10 105.9 -m 15 11 105.9 -m 15 12 105.9 -m 15 13 105.9 -m 15 14 105.9 -m 15 1 105.9 -m 15 16 105.9 -m 15 17 105.9 -m 15 18 105.9 -m 16 2 105.9 -m 16 3 105.9 -m 16 4 105.9 -m 16 5 105.9 -m 16 6 105.9 -m 16 7 105.9 -m 16 8 105.9 -m 16 9 105.9 -m 16 10 105.9 -m 16 11 105.9 -m 16 12 105.9 -m 16 13 105.9 -m 16 14 105.9 -m 16 15 105.9 -m 16 1 105.9 -m 16 17 105.9 -m 16 18 105.9 -m 17 2 105.9 -m 17 3 105.9 -m 17 4 105.9 -m 17 5 105.9 -m 17 6 105.9 -m 17 7 105.9 -m 17 8 105.9 -m 17 9 105.9 -m 17 10 105.9 -m 17 11 105.9 -m 17 12 105.9 -m 17 13 105.9 -m 17 14 105.9 -m 17 15 105.9 -m 17 16 105.9 -m 17 1 105.9 -m 17 18 105.9 -m 18 2 105.9 -m 18 3 105.9 -m 18 4 105.9 -m 18 5 105.9 -m 18 6 105.9 -m 18 7 105.9 -m 18 8 105.9 -m 18 9 105.9 -m 18 10 105.9 -m 18 11 105.9 -m 18 12 105.9 -m 18 13 105.9 -m 18 14 105.9 -m 18 15 105.9 -m 18 16 105.9 -m 18 17 105.9 -m 18 1 105.9 -m 19 20 75 -m 19 21 75 -m 19 22 75 -m 19 23 75 -m 19 24 75 -m 19 25 75 -m 19 26 75 -m 19 27 75 -m 19 28 75 -m 19 29 75 -m 19 30 75 -m 19 31 75 -m 19 32 75 -m 19 33 75 -m 19 34 75 -m 19 35 75 -m 19 36 75 -m 19 37 75 -m 19 38 75 -m 19 39 75 -m 19 40 75 -m 19 41 75 -m 19 42 75 -m 19 43 75 -m 20 19 75 -m 20 21 75 -m 20 22 75 -m 20 23 75 -m 20 24 75 -m 20 25 75 -m 20 26 75 -m 20 27 75 -m 20 28 75 -m 20 29 75 -m 20 30 75 -m 20 31 75 -m 20 32 75 -m 20 33 75 -m 20 34 75 -m 20 35 75 -m 20 36 75 -m 20 37 75 -m 20 38 75 -m 20 39 75 -m 20 40 75 -m 20 41 75 -m 20 42 75 -m 20 43 75 -m 21 20 75 -m 21 19 75 -m 21 22 75 -m 21 23 75 -m 21 24 75 -m 21 25 75 -m 21 26 75 -m 21 27 75 -m 21 28 75 -m 21 29 75 -m 21 30 75 -m 21 31 75 -m 21 32 75 -m 21 33 75 -m 21 34 75 -m 21 35 75 -m 21 36 75 -m 21 37 75 -m 21 38 75 -m 21 39 75 -m 21 40 75 -m 21 41 75 -m 21 42 75 -m 21 43 75 -m 22 20 75 -m 22 21 75 -m 22 19 75 -m 22 23 75 -m 22 24 75 -m 22 25 75 -m 22 26 75 -m 22 27 75 -m 22 28 75 -m 22 29 75 -m 22 30 75 -m 22 31 75 -m 22 32 75 -m 22 33 75 -m 22 34 75 -m 22 35 75 -m 22 36 75 -m 22 37 75 -m 22 38 75 -m 22 39 75 -m 22 40 75 -m 22 41 75 -m 22 42 75 -m 22 43 75 -m 23 20 75 -m 23 21 75 -m 23 22 75 -m 23 19 75 -m 23 24 75 -m 23 25 75 -m 23 26 75 -m 23 27 75 -m 23 28 75 -m 23 29 75 -m 23 30 75 -m 23 31 75 -m 23 32 75 -m 23 33 75 -m 23 34 75 -m 23 35 75 -m 23 36 75 -m 23 37 75 -m 23 38 75 -m 23 39 75 -m 23 40 75 -m 23 41 75 -m 23 42 75 -m 23 43 75 -m 24 20 75 -m 24 21 75 -m 24 22 75 -m 24 23 75 -m 24 19 75 -m 24 25 75 -m 24 26 75 -m 24 27 75 -m 24 28 75 -m 24 29 75 -m 24 30 75 -m 24 31 75 -m 24 32 75 -m 24 33 75 -m 24 34 75 -m 24 35 75 -m 24 36 75 -m 24 37 75 -m 24 38 75 -m 24 39 75 -m 24 40 75 -m 24 41 75 -m 24 42 75 -m 24 43 75 -m 25 20 75 -m 25 21 75 -m 25 22 75 -m 25 23 75 -m 25 24 75 -m 25 19 75 -m 25 26 75 -m 25 27 75 -m 25 28 75 -m 25 29 75 -m 25 30 75 -m 25 31 75 -m 25 32 75 -m 25 33 75 -m 25 34 75 -m 25 35 75 -m 25 36 75 -m 25 37 75 -m 25 38 75 -m 25 39 75 -m 25 40 75 -m 25 41 75 -m 25 42 75 -m 25 43 75 -m 26 20 75 -m 26 21 75 -m 26 22 75 -m 26 23 75 -m 26 24 75 -m 26 25 75 -m 26 19 75 -m 26 27 75 -m 26 28 75 -m 26 29 75 -m 26 30 75 -m 26 31 75 -m 26 32 75 -m 26 33 75 -m 26 34 75 -m 26 35 75 -m 26 36 75 -m 26 37 75 -m 26 38 75 -m 26 39 75 -m 26 40 75 -m 26 41 75 -m 26 42 75 -m 26 43 75 -m 27 20 75 -m 27 21 75 -m 27 22 75 -m 27 23 75 -m 27 24 75 -m 27 25 75 -m 27 26 75 -m 27 19 75 -m 27 28 75 -m 27 29 75 -m 27 30 75 -m 27 31 75 -m 27 32 75 -m 27 33 75 -m 27 34 75 -m 27 35 75 -m 27 36 75 -m 27 37 75 -m 27 38 75 -m 27 39 75 -m 27 40 75 -m 27 41 75 -m 27 42 75 -m 27 43 75 -m 28 20 75 -m 28 21 75 -m 28 22 75 -m 28 23 75 -m 28 24 75 -m 28 25 75 -m 28 26 75 -m 28 27 75 -m 28 19 75 -m 28 29 75 -m 28 30 75 -m 28 31 75 -m 28 32 75 -m 28 33 75 -m 28 34 75 -m 28 35 75 -m 28 36 75 -m 28 37 75 -m 28 38 75 -m 28 39 75 -m 28 40 75 -m 28 41 75 -m 28 42 75 -m 28 43 75 -m 29 20 75 -m 29 21 75 -m 29 22 75 -m 29 23 75 -m 29 24 75 -m 29 25 75 -m 29 26 75 -m 29 27 75 -m 29 28 75 -m 29 19 75 -m 29 30 75 -m 29 31 75 -m 29 32 75 -m 29 33 75 -m 29 34 75 -m 29 35 75 -m 29 36 75 -m 29 37 75 -m 29 38 75 -m 29 39 75 -m 29 40 75 -m 29 41 75 -m 29 42 75 -m 29 43 75 -m 30 20 75 -m 30 21 75 -m 30 22 75 -m 30 23 75 -m 30 24 75 -m 30 25 75 -m 30 26 75 -m 30 27 75 -m 30 28 75 -m 30 29 75 -m 30 19 75 -m 30 31 75 -m 30 32 75 -m 30 33 75 -m 30 34 75 -m 30 35 75 -m 30 36 75 -m 30 37 75 -m 30 38 75 -m 30 39 75 -m 30 40 75 -m 30 41 75 -m 30 42 75 -m 30 43 75 -m 31 20 75 -m 31 21 75 -m 31 22 75 -m 31 23 75 -m 31 24 75 -m 31 25 75 -m 31 26 75 -m 31 27 75 -m 31 28 75 -m 31 29 75 -m 31 30 75 -m 31 19 75 -m 31 32 75 -m 31 33 75 -m 31 34 75 -m 31 35 75 -m 31 36 75 -m 31 37 75 -m 31 38 75 -m 31 39 75 -m 31 40 75 -m 31 41 75 -m 31 42 75 -m 31 43 75 -m 32 20 75 -m 32 21 75 -m 32 22 75 -m 32 23 75 -m 32 24 75 -m 32 25 75 -m 32 26 75 -m 32 27 75 -m 32 28 75 -m 32 29 75 -m 32 30 75 -m 32 31 75 -m 32 19 75 -m 32 33 75 -m 32 34 75 -m 32 35 75 -m 32 36 75 -m 32 37 75 -m 32 38 75 -m 32 39 75 -m 32 40 75 -m 32 41 75 -m 32 42 75 -m 32 43 75 -m 33 20 75 -m 33 21 75 -m 33 22 75 -m 33 23 75 -m 33 24 75 -m 33 25 75 -m 33 26 75 -m 33 27 75 -m 33 28 75 -m 33 29 75 -m 33 30 75 -m 33 31 75 -m 33 32 75 -m 33 19 75 -m 33 34 75 -m 33 35 75 -m 33 36 75 -m 33 37 75 -m 33 38 75 -m 33 39 75 -m 33 40 75 -m 33 41 75 -m 33 42 75 -m 33 43 75 -m 34 20 75 -m 34 21 75 -m 34 22 75 -m 34 23 75 -m 34 24 75 -m 34 25 75 -m 34 26 75 -m 34 27 75 -m 34 28 75 -m 34 29 75 -m 34 30 75 -m 34 31 75 -m 34 32 75 -m 34 33 75 -m 34 19 75 -m 34 35 75 -m 34 36 75 -m 34 37 75 -m 34 38 75 -m 34 39 75 -m 34 40 75 -m 34 41 75 -m 34 42 75 -m 34 43 75 -m 35 20 75 -m 35 21 75 -m 35 22 75 -m 35 23 75 -m 35 24 75 -m 35 25 75 -m 35 26 75 -m 35 27 75 -m 35 28 75 -m 35 29 75 -m 35 30 75 -m 35 31 75 -m 35 32 75 -m 35 33 75 -m 35 34 75 -m 35 19 75 -m 35 36 75 -m 35 37 75 -m 35 38 75 -m 35 39 75 -m 35 40 75 -m 35 41 75 -m 35 42 75 -m 35 43 75 -m 36 20 75 -m 36 21 75 -m 36 22 75 -m 36 23 75 -m 36 24 75 -m 36 25 75 -m 36 26 75 -m 36 27 75 -m 36 28 75 -m 36 29 75 -m 36 30 75 -m 36 31 75 -m 36 32 75 -m 36 33 75 -m 36 34 75 -m 36 35 75 -m 36 19 75 -m 36 37 75 -m 36 38 75 -m 36 39 75 -m 36 40 75 -m 36 41 75 -m 36 42 75 -m 36 43 75 -m 37 20 75 -m 37 21 75 -m 37 22 75 -m 37 23 75 -m 37 24 75 -m 37 25 75 -m 37 26 75 -m 37 27 75 -m 37 28 75 -m 37 29 75 -m 37 30 75 -m 37 31 75 -m 37 32 75 -m 37 33 75 -m 37 34 75 -m 37 35 75 -m 37 36 75 -m 37 19 75 -m 37 38 75 -m 37 39 75 -m 37 40 75 -m 37 41 75 -m 37 42 75 -m 37 43 75 -m 38 20 75 -m 38 21 75 -m 38 22 75 -m 38 23 75 -m 38 24 75 -m 38 25 75 -m 38 26 75 -m 38 27 75 -m 38 28 75 -m 38 29 75 -m 38 30 75 -m 38 31 75 -m 38 32 75 -m 38 33 75 -m 38 34 75 -m 38 35 75 -m 38 36 75 -m 38 37 75 -m 38 19 75 -m 38 39 75 -m 38 40 75 -m 38 41 75 -m 38 42 75 -m 38 43 75 -m 39 20 75 -m 39 21 75 -m 39 22 75 -m 39 23 75 -m 39 24 75 -m 39 25 75 -m 39 26 75 -m 39 27 75 -m 39 28 75 -m 39 29 75 -m 39 30 75 -m 39 31 75 -m 39 32 75 -m 39 33 75 -m 39 34 75 -m 39 35 75 -m 39 36 75 -m 39 37 75 -m 39 38 75 -m 39 19 75 -m 39 40 75 -m 39 41 75 -m 39 42 75 -m 39 43 75 -m 40 20 75 -m 40 21 75 -m 40 22 75 -m 40 23 75 -m 40 24 75 -m 40 25 75 -m 40 26 75 -m 40 27 75 -m 40 28 75 -m 40 29 75 -m 40 30 75 -m 40 31 75 -m 40 32 75 -m 40 33 75 -m 40 34 75 -m 40 35 75 -m 40 36 75 -m 40 37 75 -m 40 38 75 -m 40 39 75 -m 40 19 75 -m 40 41 75 -m 40 42 75 -m 40 43 75 -m 41 20 75 -m 41 21 75 -m 41 22 75 -m 41 23 75 -m 41 24 75 -m 41 25 75 -m 41 26 75 -m 41 27 75 -m 41 28 75 -m 41 29 75 -m 41 30 75 -m 41 31 75 -m 41 32 75 -m 41 33 75 -m 41 34 75 -m 41 35 75 -m 41 36 75 -m 41 37 75 -m 41 38 75 -m 41 39 75 -m 41 40 75 -m 41 19 75 -m 41 42 75 -m 41 43 75 -m 42 20 75 -m 42 21 75 -m 42 22 75 -m 42 23 75 -m 42 24 75 -m 42 25 75 -m 42 26 75 -m 42 27 75 -m 42 28 75 -m 42 29 75 -m 42 30 75 -m 42 31 75 -m 42 32 75 -m 42 33 75 -m 42 34 75 -m 42 35 75 -m 42 36 75 -m 42 37 75 -m 42 38 75 -m 42 39 75 -m 42 40 75 -m 42 41 75 -m 42 19 75 -m 42 43 75 -m 43 20 75 -m 43 21 75 -m 43 22 75 -m 43 23 75 -m 43 24 75 -m 43 25 75 -m 43 26 75 -m 43 27 75 -m 43 28 75 -m 43 29 75 -m 43 30 75 -m 43 31 75 -m 43 32 75 -m 43 33 75 -m 43 34 75 -m 43 35 75 -m 43 36 75 -m 43 37 75 -m 43 38 75 -m 43 39 75 -m 43 40 75 -m 43 41 75 -m 43 42 75 -m 43 19 75 -n 1 0.0556 -n 2 0.0556 -n 3 0.0556 -n 4 0.0556 -n 5 0.0556 -n 6 0.0556 -n 7 0.0556 -n 8 0.0556 -n 9 0.0556 -n 10 0.0556 -n 11 0.0556 -n 12 0.0556 -n 13 0.0556 -n 14 0.0556 -n 15 0.0556 -n 16 0.0556 -n 17 0.0556 -n 18 0.0556 -n 19 0.006 -n 20 0.006 -n 21 0.006 -n 22 0.006 -n 23 0.006 -n 24 0.006 -n 25 0.006 -n 26 0.006 -n 27 0.006 -n 28 0.006 -n 29 0.006 -n 30 0.006 -n 31 0.006 -n 32 0.006 -n 33 0.006 -n 34 0.006 -n 35 0.006 -n 36 0.006 -n 37 0.006 -n 38 0.006 -n 39 0.006 -n 40 0.006 -n 41 0.006 -n 42 0.006 -n 43 0.006 -ej 0.005 18 1 -ej 0.005 17 1 -ej 0.005 16 1 -ej 0.005 15 1  -ej 0.005 14 1 -ej 0.005 13 1 -ej 0.005 12 1 -ej 0.005 11 1 -ej 0.005 10 1 -ej 0.005 9 1 -ej 0.005 8 1 -ej 0.005 7 1 -ej 0.005 6 1 -ej 0.005 5 1 -ej 0.005 4 1 -ej 0.005 3 1 -ej 0.005 2 1 -ej 0.005 43 19 -ej 0.005 42 19 -ej 0.005 41 19 -ej 0.005 40 19 -ej 0.005 39 19 -ej 0.005 38 19 -ej 0.005 37 19 -ej 0.005 36 19 -ej 0.005 35 19 -ej 0.005 34 19 -ej 0.005 33 19 -ej 0.005 32 19 -ej 0.005 31 19 -ej 0.005 30 19 -ej 0.005 29 19 -ej 0.005 28 19 -ej 0.005 27 19 -ej 0.005 26 19 -ej 0.005 25 19 -ej 0.005 24 19 -ej 0.005 23 19 -ej 0.005 22 19 -ej 0.005 21 19 -ej 0.005 20 19 -ej 0.0206 19 1 > Di2.2circ.txt
./ms 1192 1 -s 1000 -I 43 20 18 88 18 56 106 20 20 18 50 20 20 20 20 18 20 22 20 34 6 10 6 6 6 22 52 18 48 32 22 6 26 48 40 8 4 22 10 62 10 50 50 20 -m 18 19 105.9 -m 19 18 75 -m 1 2 105.9 -m 1 3 105.9 -m 1 4 105.9 -m 1 5 105.9 -m 1 6 105.9 -m 1 7 105.9 -m 1 8 105.9 -m 1 9 105.9 -m 1 10 105.9 -m 1 11 105.9 -m 1 12 105.9 -m 1 13 105.9 -m 1 14 105.9 -m 1 15 105.9 -m 1 16 105.9 -m 1 17 105.9 -m 1 18 105.9 -m 2 1 105.9 -m 2 3 105.9 -m 2 4 105.9 -m 2 5 105.9 -m 2 6 105.9 -m 2 7 105.9 -m 2 8 105.9 -m 2 9 105.9 -m 2 10 105.9 -m 2 11 105.9 -m 2 12 105.9 -m 2 13 105.9 -m 2 14 105.9 -m 2 15 105.9 -m 2 16 105.9 -m 2 17 105.9 -m 2 18 105.9 -m 3 2 105.9 -m 3 1 105.9 -m 3 4 105.9 -m 3 5 105.9 -m 3 6 105.9 -m 3 7 105.9 -m 3 8 105.9 -m 3 9 105.9 -m 3 10 105.9 -m 3 11 105.9 -m 3 12 105.9 -m 3 13 105.9 -m 3 14 105.9 -m 3 15 105.9 -m 3 16 105.9 -m 3 17 105.9 -m 3 18 105.9 -m 4 2 105.9 -m 4 3 105.9 -m 4 1 105.9 -m 4 5 105.9 -m 4 6 105.9 -m 4 7 105.9 -m 4 8 105.9 -m 4 9 105.9 -m 4 10 105.9 -m 4 11 105.9 -m 4 12 105.9 -m 4 13 105.9 -m 4 14 105.9 -m 4 15 105.9 -m 4 16 105.9 -m 4 17 105.9 -m 4 18 105.9 -m 5 2 105.9 -m 5 3 105.9 -m 5 4 105.9 -m 5 1 105.9 -m 5 6 105.9 -m 5 7 105.9 -m 5 8 105.9 -m 5 9 105.9 -m 5 10 105.9 -m 5 11 105.9 -m 5 12 105.9 -m 5 13 105.9 -m 5 14 105.9 -m 5 15 105.9 -m 5 16 105.9 -m 5 17 105.9 -m 5 18 105.9 -m 6 2 105.9 -m 6 3 105.9 -m 6 4 105.9 -m 6 5 105.9 -m 6 1 105.9 -m 6 7 105.9 -m 6 8 105.9 -m 6 9 105.9 -m 6 10 105.9 -m 6 11 105.9 -m 6 12 105.9 -m 6 13 105.9 -m 6 14 105.9 -m 6 15 105.9 -m 6 16 105.9 -m 6 17 105.9 -m 6 18 105.9 -m 7 2 105.9 -m 7 3 105.9 -m 7 4 105.9 -m 7 5 105.9 -m 7 6 105.9 -m 7 1 105.9 -m 7 8 105.9 -m 7 9 105.9 -m 7 10 105.9 -m 7 11 105.9 -m 7 12 105.9 -m 7 13 105.9 -m 7 14 105.9 -m 7 15 105.9 -m 7 16 105.9 -m 7 17 105.9 -m 7 18 105.9 -m 8 2 105.9 -m 8 3 105.9 -m 8 4 105.9 -m 8 5 105.9 -m 8 6 105.9 -m 8 7 105.9 -m 8 1 105.9 -m 8 9 105.9 -m 8 10 105.9 -m 8 11 105.9 -m 8 12 105.9 -m 8 13 105.9 -m 8 14 105.9 -m 8 15 105.9 -m 8 16 105.9 -m 8 17 105.9 -m 8 18 105.9 -m 9 2 105.9 -m 9 3 105.9 -m 9 4 105.9 -m 9 5 105.9 -m 9 6 105.9 -m 9 7 105.9 -m 9 8 105.9 -m 9 1 105.9 -m 9 10 105.9 -m 9 11 105.9 -m 9 12 105.9 -m 9 13 105.9 -m 9 14 105.9 -m 9 15 105.9 -m 9 16 105.9 -m 9 17 105.9 -m 9 18 105.9 -m 10 2 105.9 -m 10 3 105.9 -m 10 4 105.9 -m 10 5 105.9 -m 10 6 105.9 -m 10 7 105.9 -m 10 8 105.9 -m 10 9 105.9 -m 10 1 105.9 -m 10 11 105.9 -m 10 12 105.9 -m 10 13 105.9 -m 10 14 105.9 -m 10 15 105.9 -m 10 16 105.9 -m 10 17 105.9 -m 10 18 105.9 -m 11 2 105.9 -m 11 3 105.9 -m 11 4 105.9 -m 11 5 105.9 -m 11 6 105.9 -m 11 7 105.9 -m 11 8 105.9 -m 11 9 105.9 -m 11 10 105.9 -m 11 1 105.9 -m 11 12 105.9 -m 11 13 105.9 -m 11 14 105.9 -m 11 15 105.9 -m 11 16 105.9 -m 11 17 105.9 -m 11 18 105.9 -m 12 2 105.9 -m 12 3 105.9 -m 12 4 105.9 -m 12 5 105.9 -m 12 6 105.9 -m 12 7 105.9 -m 12 8 105.9 -m 12 9 105.9 -m 12 10 105.9 -m 12 11 105.9 -m 12 1 105.9 -m 12 13 105.9 -m 12 14 105.9 -m 12 15 105.9 -m 12 16 105.9 -m 12 17 105.9 -m 12 18 105.9 -m 13 2 105.9 -m 13 3 105.9 -m 13 4 105.9 -m 13 5 105.9 -m 13 6 105.9 -m 13 7 105.9 -m 13 8 105.9 -m 13 9 105.9 -m 13 10 105.9 -m 13 11 105.9 -m 13 12 105.9 -m 13 1 105.9 -m 13 14 105.9 -m 13 15 105.9 -m 13 16 105.9 -m 13 17 105.9 -m 13 18 105.9 -m 14 2 105.9 -m 14 3 105.9 -m 14 4 105.9 -m 14 5 105.9 -m 14 6 105.9 -m 14 7 105.9 -m 14 8 105.9 -m 14 9 105.9 -m 14 10 105.9 -m 14 11 105.9 -m 14 12 105.9 -m 14 13 105.9 -m 14 1 105.9 -m 14 15 105.9 -m 14 16 105.9 -m 14 17 105.9 -m 14 18 105.9 -m 15 2 105.9 -m 15 3 105.9 -m 15 4 105.9 -m 15 5 105.9 -m 15 6 105.9 -m 15 7 105.9 -m 15 8 105.9 -m 15 9 105.9 -m 15 10 105.9 -m 15 11 105.9 -m 15 12 105.9 -m 15 13 105.9 -m 15 14 105.9 -m 15 1 105.9 -m 15 16 105.9 -m 15 17 105.9 -m 15 18 105.9 -m 16 2 105.9 -m 16 3 105.9 -m 16 4 105.9 -m 16 5 105.9 -m 16 6 105.9 -m 16 7 105.9 -m 16 8 105.9 -m 16 9 105.9 -m 16 10 105.9 -m 16 11 105.9 -m 16 12 105.9 -m 16 13 105.9 -m 16 14 105.9 -m 16 15 105.9 -m 16 1 105.9 -m 16 17 105.9 -m 16 18 105.9 -m 17 2 105.9 -m 17 3 105.9 -m 17 4 105.9 -m 17 5 105.9 -m 17 6 105.9 -m 17 7 105.9 -m 17 8 105.9 -m 17 9 105.9 -m 17 10 105.9 -m 17 11 105.9 -m 17 12 105.9 -m 17 13 105.9 -m 17 14 105.9 -m 17 15 105.9 -m 17 16 105.9 -m 17 1 105.9 -m 17 18 105.9 -m 18 2 105.9 -m 18 3 105.9 -m 18 4 105.9 -m 18 5 105.9 -m 18 6 105.9 -m 18 7 105.9 -m 18 8 105.9 -m 18 9 105.9 -m 18 10 105.9 -m 18 11 105.9 -m 18 12 105.9 -m 18 13 105.9 -m 18 14 105.9 -m 18 15 105.9 -m 18 16 105.9 -m 18 17 105.9 -m 18 1 105.9 -m 19 20 75 -m 19 21 75 -m 19 22 75 -m 19 23 75 -m 19 24 75 -m 19 25 75 -m 19 26 75 -m 19 27 75 -m 19 28 75 -m 19 29 75 -m 19 30 75 -m 19 31 75 -m 19 32 75 -m 19 33 75 -m 19 34 75 -m 19 35 75 -m 19 36 75 -m 19 37 75 -m 19 38 75 -m 19 39 75 -m 19 40 75 -m 19 41 75 -m 19 42 75 -m 19 43 75 -m 20 19 75 -m 20 21 75 -m 20 22 75 -m 20 23 75 -m 20 24 75 -m 20 25 75 -m 20 26 75 -m 20 27 75 -m 20 28 75 -m 20 29 75 -m 20 30 75 -m 20 31 75 -m 20 32 75 -m 20 33 75 -m 20 34 75 -m 20 35 75 -m 20 36 75 -m 20 37 75 -m 20 38 75 -m 20 39 75 -m 20 40 75 -m 20 41 75 -m 20 42 75 -m 20 43 75 -m 21 20 75 -m 21 19 75 -m 21 22 75 -m 21 23 75 -m 21 24 75 -m 21 25 75 -m 21 26 75 -m 21 27 75 -m 21 28 75 -m 21 29 75 -m 21 30 75 -m 21 31 75 -m 21 32 75 -m 21 33 75 -m 21 34 75 -m 21 35 75 -m 21 36 75 -m 21 37 75 -m 21 38 75 -m 21 39 75 -m 21 40 75 -m 21 41 75 -m 21 42 75 -m 21 43 75 -m 22 20 75 -m 22 21 75 -m 22 19 75 -m 22 23 75 -m 22 24 75 -m 22 25 75 -m 22 26 75 -m 22 27 75 -m 22 28 75 -m 22 29 75 -m 22 30 75 -m 22 31 75 -m 22 32 75 -m 22 33 75 -m 22 34 75 -m 22 35 75 -m 22 36 75 -m 22 37 75 -m 22 38 75 -m 22 39 75 -m 22 40 75 -m 22 41 75 -m 22 42 75 -m 22 43 75 -m 23 20 75 -m 23 21 75 -m 23 22 75 -m 23 19 75 -m 23 24 75 -m 23 25 75 -m 23 26 75 -m 23 27 75 -m 23 28 75 -m 23 29 75 -m 23 30 75 -m 23 31 75 -m 23 32 75 -m 23 33 75 -m 23 34 75 -m 23 35 75 -m 23 36 75 -m 23 37 75 -m 23 38 75 -m 23 39 75 -m 23 40 75 -m 23 41 75 -m 23 42 75 -m 23 43 75 -m 24 20 75 -m 24 21 75 -m 24 22 75 -m 24 23 75 -m 24 19 75 -m 24 25 75 -m 24 26 75 -m 24 27 75 -m 24 28 75 -m 24 29 75 -m 24 30 75 -m 24 31 75 -m 24 32 75 -m 24 33 75 -m 24 34 75 -m 24 35 75 -m 24 36 75 -m 24 37 75 -m 24 38 75 -m 24 39 75 -m 24 40 75 -m 24 41 75 -m 24 42 75 -m 24 43 75 -m 25 20 75 -m 25 21 75 -m 25 22 75 -m 25 23 75 -m 25 24 75 -m 25 19 75 -m 25 26 75 -m 25 27 75 -m 25 28 75 -m 25 29 75 -m 25 30 75 -m 25 31 75 -m 25 32 75 -m 25 33 75 -m 25 34 75 -m 25 35 75 -m 25 36 75 -m 25 37 75 -m 25 38 75 -m 25 39 75 -m 25 40 75 -m 25 41 75 -m 25 42 75 -m 25 43 75 -m 26 20 75 -m 26 21 75 -m 26 22 75 -m 26 23 75 -m 26 24 75 -m 26 25 75 -m 26 19 75 -m 26 27 75 -m 26 28 75 -m 26 29 75 -m 26 30 75 -m 26 31 75 -m 26 32 75 -m 26 33 75 -m 26 34 75 -m 26 35 75 -m 26 36 75 -m 26 37 75 -m 26 38 75 -m 26 39 75 -m 26 40 75 -m 26 41 75 -m 26 42 75 -m 26 43 75 -m 27 20 75 -m 27 21 75 -m 27 22 75 -m 27 23 75 -m 27 24 75 -m 27 25 75 -m 27 26 75 -m 27 19 75 -m 27 28 75 -m 27 29 75 -m 27 30 75 -m 27 31 75 -m 27 32 75 -m 27 33 75 -m 27 34 75 -m 27 35 75 -m 27 36 75 -m 27 37 75 -m 27 38 75 -m 27 39 75 -m 27 40 75 -m 27 41 75 -m 27 42 75 -m 27 43 75 -m 28 20 75 -m 28 21 75 -m 28 22 75 -m 28 23 75 -m 28 24 75 -m 28 25 75 -m 28 26 75 -m 28 27 75 -m 28 19 75 -m 28 29 75 -m 28 30 75 -m 28 31 75 -m 28 32 75 -m 28 33 75 -m 28 34 75 -m 28 35 75 -m 28 36 75 -m 28 37 75 -m 28 38 75 -m 28 39 75 -m 28 40 75 -m 28 41 75 -m 28 42 75 -m 28 43 75 -m 29 20 75 -m 29 21 75 -m 29 22 75 -m 29 23 75 -m 29 24 75 -m 29 25 75 -m 29 26 75 -m 29 27 75 -m 29 28 75 -m 29 19 75 -m 29 30 75 -m 29 31 75 -m 29 32 75 -m 29 33 75 -m 29 34 75 -m 29 35 75 -m 29 36 75 -m 29 37 75 -m 29 38 75 -m 29 39 75 -m 29 40 75 -m 29 41 75 -m 29 42 75 -m 29 43 75 -m 30 20 75 -m 30 21 75 -m 30 22 75 -m 30 23 75 -m 30 24 75 -m 30 25 75 -m 30 26 75 -m 30 27 75 -m 30 28 75 -m 30 29 75 -m 30 19 75 -m 30 31 75 -m 30 32 75 -m 30 33 75 -m 30 34 75 -m 30 35 75 -m 30 36 75 -m 30 37 75 -m 30 38 75 -m 30 39 75 -m 30 40 75 -m 30 41 75 -m 30 42 75 -m 30 43 75 -m 31 20 75 -m 31 21 75 -m 31 22 75 -m 31 23 75 -m 31 24 75 -m 31 25 75 -m 31 26 75 -m 31 27 75 -m 31 28 75 -m 31 29 75 -m 31 30 75 -m 31 19 75 -m 31 32 75 -m 31 33 75 -m 31 34 75 -m 31 35 75 -m 31 36 75 -m 31 37 75 -m 31 38 75 -m 31 39 75 -m 31 40 75 -m 31 41 75 -m 31 42 75 -m 31 43 75 -m 32 20 75 -m 32 21 75 -m 32 22 75 -m 32 23 75 -m 32 24 75 -m 32 25 75 -m 32 26 75 -m 32 27 75 -m 32 28 75 -m 32 29 75 -m 32 30 75 -m 32 31 75 -m 32 19 75 -m 32 33 75 -m 32 34 75 -m 32 35 75 -m 32 36 75 -m 32 37 75 -m 32 38 75 -m 32 39 75 -m 32 40 75 -m 32 41 75 -m 32 42 75 -m 32 43 75 -m 33 20 75 -m 33 21 75 -m 33 22 75 -m 33 23 75 -m 33 24 75 -m 33 25 75 -m 33 26 75 -m 33 27 75 -m 33 28 75 -m 33 29 75 -m 33 30 75 -m 33 31 75 -m 33 32 75 -m 33 19 75 -m 33 34 75 -m 33 35 75 -m 33 36 75 -m 33 37 75 -m 33 38 75 -m 33 39 75 -m 33 40 75 -m 33 41 75 -m 33 42 75 -m 33 43 75 -m 34 20 75 -m 34 21 75 -m 34 22 75 -m 34 23 75 -m 34 24 75 -m 34 25 75 -m 34 26 75 -m 34 27 75 -m 34 28 75 -m 34 29 75 -m 34 30 75 -m 34 31 75 -m 34 32 75 -m 34 33 75 -m 34 19 75 -m 34 35 75 -m 34 36 75 -m 34 37 75 -m 34 38 75 -m 34 39 75 -m 34 40 75 -m 34 41 75 -m 34 42 75 -m 34 43 75 -m 35 20 75 -m 35 21 75 -m 35 22 75 -m 35 23 75 -m 35 24 75 -m 35 25 75 -m 35 26 75 -m 35 27 75 -m 35 28 75 -m 35 29 75 -m 35 30 75 -m 35 31 75 -m 35 32 75 -m 35 33 75 -m 35 34 75 -m 35 19 75 -m 35 36 75 -m 35 37 75 -m 35 38 75 -m 35 39 75 -m 35 40 75 -m 35 41 75 -m 35 42 75 -m 35 43 75 -m 36 20 75 -m 36 21 75 -m 36 22 75 -m 36 23 75 -m 36 24 75 -m 36 25 75 -m 36 26 75 -m 36 27 75 -m 36 28 75 -m 36 29 75 -m 36 30 75 -m 36 31 75 -m 36 32 75 -m 36 33 75 -m 36 34 75 -m 36 35 75 -m 36 19 75 -m 36 37 75 -m 36 38 75 -m 36 39 75 -m 36 40 75 -m 36 41 75 -m 36 42 75 -m 36 43 75 -m 37 20 75 -m 37 21 75 -m 37 22 75 -m 37 23 75 -m 37 24 75 -m 37 25 75 -m 37 26 75 -m 37 27 75 -m 37 28 75 -m 37 29 75 -m 37 30 75 -m 37 31 75 -m 37 32 75 -m 37 33 75 -m 37 34 75 -m 37 35 75 -m 37 36 75 -m 37 19 75 -m 37 38 75 -m 37 39 75 -m 37 40 75 -m 37 41 75 -m 37 42 75 -m 37 43 75 -m 38 20 75 -m 38 21 75 -m 38 22 75 -m 38 23 75 -m 38 24 75 -m 38 25 75 -m 38 26 75 -m 38 27 75 -m 38 28 75 -m 38 29 75 -m 38 30 75 -m 38 31 75 -m 38 32 75 -m 38 33 75 -m 38 34 75 -m 38 35 75 -m 38 36 75 -m 38 37 75 -m 38 19 75 -m 38 39 75 -m 38 40 75 -m 38 41 75 -m 38 42 75 -m 38 43 75 -m 39 20 75 -m 39 21 75 -m 39 22 75 -m 39 23 75 -m 39 24 75 -m 39 25 75 -m 39 26 75 -m 39 27 75 -m 39 28 75 -m 39 29 75 -m 39 30 75 -m 39 31 75 -m 39 32 75 -m 39 33 75 -m 39 34 75 -m 39 35 75 -m 39 36 75 -m 39 37 75 -m 39 38 75 -m 39 19 75 -m 39 40 75 -m 39 41 75 -m 39 42 75 -m 39 43 75 -m 40 20 75 -m 40 21 75 -m 40 22 75 -m 40 23 75 -m 40 24 75 -m 40 25 75 -m 40 26 75 -m 40 27 75 -m 40 28 75 -m 40 29 75 -m 40 30 75 -m 40 31 75 -m 40 32 75 -m 40 33 75 -m 40 34 75 -m 40 35 75 -m 40 36 75 -m 40 37 75 -m 40 38 75 -m 40 39 75 -m 40 19 75 -m 40 41 75 -m 40 42 75 -m 40 43 75 -m 41 20 75 -m 41 21 75 -m 41 22 75 -m 41 23 75 -m 41 24 75 -m 41 25 75 -m 41 26 75 -m 41 27 75 -m 41 28 75 -m 41 29 75 -m 41 30 75 -m 41 31 75 -m 41 32 75 -m 41 33 75 -m 41 34 75 -m 41 35 75 -m 41 36 75 -m 41 37 75 -m 41 38 75 -m 41 39 75 -m 41 40 75 -m 41 19 75 -m 41 42 75 -m 41 43 75 -m 42 20 75 -m 42 21 75 -m 42 22 75 -m 42 23 75 -m 42 24 75 -m 42 25 75 -m 42 26 75 -m 42 27 75 -m 42 28 75 -m 42 29 75 -m 42 30 75 -m 42 31 75 -m 42 32 75 -m 42 33 75 -m 42 34 75 -m 42 35 75 -m 42 36 75 -m 42 37 75 -m 42 38 75 -m 42 39 75 -m 42 40 75 -m 42 41 75 -m 42 19 75 -m 42 43 75 -m 43 20 75 -m 43 21 75 -m 43 22 75 -m 43 23 75 -m 43 24 75 -m 43 25 75 -m 43 26 75 -m 43 27 75 -m 43 28 75 -m 43 29 75 -m 43 30 75 -m 43 31 75 -m 43 32 75 -m 43 33 75 -m 43 34 75 -m 43 35 75 -m 43 36 75 -m 43 37 75 -m 43 38 75 -m 43 39 75 -m 43 40 75 -m 43 41 75 -m 43 42 75 -m 43 19 75 -n 1 0.0556 -n 2 0.0556 -n 3 0.0556 -n 4 0.0556 -n 5 0.0556 -n 6 0.0556 -n 7 0.0556 -n 8 0.0556 -n 9 0.0556 -n 10 0.0556 -n 11 0.0556 -n 12 0.0556 -n 13 0.0556 -n 14 0.0556 -n 15 0.0556 -n 16 0.0556 -n 17 0.0556 -n 18 0.0556 -n 19 0.006 -n 20 0.006 -n 21 0.006 -n 22 0.006 -n 23 0.006 -n 24 0.006 -n 25 0.006 -n 26 0.006 -n 27 0.006 -n 28 0.006 -n 29 0.006 -n 30 0.006 -n 31 0.006 -n 32 0.006 -n 33 0.006 -n 34 0.006 -n 35 0.006 -n 36 0.006 -n 37 0.006 -n 38 0.006 -n 39 0.006 -n 40 0.006 -n 41 0.006 -n 42 0.006 -n 43 0.006 -ej 0.008 18 1 -ej 0.008 17 1 -ej 0.008 16 1 -ej 0.008 15 1  -ej 0.008 14 1 -ej 0.008 13 1 -ej 0.008 12 1 -ej 0.008 11 1 -ej 0.008 10 1 -ej 0.008 9 1 -ej 0.008 8 1 -ej 0.008 7 1 -ej 0.008 6 1 -ej 0.008 5 1 -ej 0.008 4 1 -ej 0.008 3 1 -ej 0.008 2 1 -ej 0.008 43 19 -ej 0.008 42 19 -ej 0.008 41 19 -ej 0.008 40 19 -ej 0.008 39 19 -ej 0.008 38 19 -ej 0.008 37 19 -ej 0.008 36 19 -ej 0.008 35 19 -ej 0.008 34 19 -ej 0.008 33 19 -ej 0.008 32 19 -ej 0.008 31 19 -ej 0.008 30 19 -ej 0.008 29 19 -ej 0.008 28 19 -ej 0.008 27 19 -ej 0.008 26 19 -ej 0.008 25 19 -ej 0.008 24 19 -ej 0.008 23 19 -ej 0.008 22 19 -ej 0.008 21 19 -ej 0.008 20 19 -ej 0.0206 19 1 > Di2.3circ.txt
./ms 1192 1 -s 1000 -I 43 20 18 88 18 56 106 20 20 18 50 20 20 20 20 18 20 22 20 34 6 10 6 6 6 22 52 18 48 32 22 6 26 48 40 8 4 22 10 62 10 50 50 20 -m 18 19 105.9 -m 19 18 75 -m 1 2 105.9 -m 1 3 105.9 -m 1 4 105.9 -m 1 5 105.9 -m 1 6 105.9 -m 1 7 105.9 -m 1 8 105.9 -m 1 9 105.9 -m 1 10 105.9 -m 1 11 105.9 -m 1 12 105.9 -m 1 13 105.9 -m 1 14 105.9 -m 1 15 105.9 -m 1 16 105.9 -m 1 17 105.9 -m 1 18 105.9 -m 2 1 105.9 -m 2 3 105.9 -m 2 4 105.9 -m 2 5 105.9 -m 2 6 105.9 -m 2 7 105.9 -m 2 8 105.9 -m 2 9 105.9 -m 2 10 105.9 -m 2 11 105.9 -m 2 12 105.9 -m 2 13 105.9 -m 2 14 105.9 -m 2 15 105.9 -m 2 16 105.9 -m 2 17 105.9 -m 2 18 105.9 -m 3 2 105.9 -m 3 1 105.9 -m 3 4 105.9 -m 3 5 105.9 -m 3 6 105.9 -m 3 7 105.9 -m 3 8 105.9 -m 3 9 105.9 -m 3 10 105.9 -m 3 11 105.9 -m 3 12 105.9 -m 3 13 105.9 -m 3 14 105.9 -m 3 15 105.9 -m 3 16 105.9 -m 3 17 105.9 -m 3 18 105.9 -m 4 2 105.9 -m 4 3 105.9 -m 4 1 105.9 -m 4 5 105.9 -m 4 6 105.9 -m 4 7 105.9 -m 4 8 105.9 -m 4 9 105.9 -m 4 10 105.9 -m 4 11 105.9 -m 4 12 105.9 -m 4 13 105.9 -m 4 14 105.9 -m 4 15 105.9 -m 4 16 105.9 -m 4 17 105.9 -m 4 18 105.9 -m 5 2 105.9 -m 5 3 105.9 -m 5 4 105.9 -m 5 1 105.9 -m 5 6 105.9 -m 5 7 105.9 -m 5 8 105.9 -m 5 9 105.9 -m 5 10 105.9 -m 5 11 105.9 -m 5 12 105.9 -m 5 13 105.9 -m 5 14 105.9 -m 5 15 105.9 -m 5 16 105.9 -m 5 17 105.9 -m 5 18 105.9 -m 6 2 105.9 -m 6 3 105.9 -m 6 4 105.9 -m 6 5 105.9 -m 6 1 105.9 -m 6 7 105.9 -m 6 8 105.9 -m 6 9 105.9 -m 6 10 105.9 -m 6 11 105.9 -m 6 12 105.9 -m 6 13 105.9 -m 6 14 105.9 -m 6 15 105.9 -m 6 16 105.9 -m 6 17 105.9 -m 6 18 105.9 -m 7 2 105.9 -m 7 3 105.9 -m 7 4 105.9 -m 7 5 105.9 -m 7 6 105.9 -m 7 1 105.9 -m 7 8 105.9 -m 7 9 105.9 -m 7 10 105.9 -m 7 11 105.9 -m 7 12 105.9 -m 7 13 105.9 -m 7 14 105.9 -m 7 15 105.9 -m 7 16 105.9 -m 7 17 105.9 -m 7 18 105.9 -m 8 2 105.9 -m 8 3 105.9 -m 8 4 105.9 -m 8 5 105.9 -m 8 6 105.9 -m 8 7 105.9 -m 8 1 105.9 -m 8 9 105.9 -m 8 10 105.9 -m 8 11 105.9 -m 8 12 105.9 -m 8 13 105.9 -m 8 14 105.9 -m 8 15 105.9 -m 8 16 105.9 -m 8 17 105.9 -m 8 18 105.9 -m 9 2 105.9 -m 9 3 105.9 -m 9 4 105.9 -m 9 5 105.9 -m 9 6 105.9 -m 9 7 105.9 -m 9 8 105.9 -m 9 1 105.9 -m 9 10 105.9 -m 9 11 105.9 -m 9 12 105.9 -m 9 13 105.9 -m 9 14 105.9 -m 9 15 105.9 -m 9 16 105.9 -m 9 17 105.9 -m 9 18 105.9 -m 10 2 105.9 -m 10 3 105.9 -m 10 4 105.9 -m 10 5 105.9 -m 10 6 105.9 -m 10 7 105.9 -m 10 8 105.9 -m 10 9 105.9 -m 10 1 105.9 -m 10 11 105.9 -m 10 12 105.9 -m 10 13 105.9 -m 10 14 105.9 -m 10 15 105.9 -m 10 16 105.9 -m 10 17 105.9 -m 10 18 105.9 -m 11 2 105.9 -m 11 3 105.9 -m 11 4 105.9 -m 11 5 105.9 -m 11 6 105.9 -m 11 7 105.9 -m 11 8 105.9 -m 11 9 105.9 -m 11 10 105.9 -m 11 1 105.9 -m 11 12 105.9 -m 11 13 105.9 -m 11 14 105.9 -m 11 15 105.9 -m 11 16 105.9 -m 11 17 105.9 -m 11 18 105.9 -m 12 2 105.9 -m 12 3 105.9 -m 12 4 105.9 -m 12 5 105.9 -m 12 6 105.9 -m 12 7 105.9 -m 12 8 105.9 -m 12 9 105.9 -m 12 10 105.9 -m 12 11 105.9 -m 12 1 105.9 -m 12 13 105.9 -m 12 14 105.9 -m 12 15 105.9 -m 12 16 105.9 -m 12 17 105.9 -m 12 18 105.9 -m 13 2 105.9 -m 13 3 105.9 -m 13 4 105.9 -m 13 5 105.9 -m 13 6 105.9 -m 13 7 105.9 -m 13 8 105.9 -m 13 9 105.9 -m 13 10 105.9 -m 13 11 105.9 -m 13 12 105.9 -m 13 1 105.9 -m 13 14 105.9 -m 13 15 105.9 -m 13 16 105.9 -m 13 17 105.9 -m 13 18 105.9 -m 14 2 105.9 -m 14 3 105.9 -m 14 4 105.9 -m 14 5 105.9 -m 14 6 105.9 -m 14 7 105.9 -m 14 8 105.9 -m 14 9 105.9 -m 14 10 105.9 -m 14 11 105.9 -m 14 12 105.9 -m 14 13 105.9 -m 14 1 105.9 -m 14 15 105.9 -m 14 16 105.9 -m 14 17 105.9 -m 14 18 105.9 -m 15 2 105.9 -m 15 3 105.9 -m 15 4 105.9 -m 15 5 105.9 -m 15 6 105.9 -m 15 7 105.9 -m 15 8 105.9 -m 15 9 105.9 -m 15 10 105.9 -m 15 11 105.9 -m 15 12 105.9 -m 15 13 105.9 -m 15 14 105.9 -m 15 1 105.9 -m 15 16 105.9 -m 15 17 105.9 -m 15 18 105.9 -m 16 2 105.9 -m 16 3 105.9 -m 16 4 105.9 -m 16 5 105.9 -m 16 6 105.9 -m 16 7 105.9 -m 16 8 105.9 -m 16 9 105.9 -m 16 10 105.9 -m 16 11 105.9 -m 16 12 105.9 -m 16 13 105.9 -m 16 14 105.9 -m 16 15 105.9 -m 16 1 105.9 -m 16 17 105.9 -m 16 18 105.9 -m 17 2 105.9 -m 17 3 105.9 -m 17 4 105.9 -m 17 5 105.9 -m 17 6 105.9 -m 17 7 105.9 -m 17 8 105.9 -m 17 9 105.9 -m 17 10 105.9 -m 17 11 105.9 -m 17 12 105.9 -m 17 13 105.9 -m 17 14 105.9 -m 17 15 105.9 -m 17 16 105.9 -m 17 1 105.9 -m 17 18 105.9 -m 18 2 105.9 -m 18 3 105.9 -m 18 4 105.9 -m 18 5 105.9 -m 18 6 105.9 -m 18 7 105.9 -m 18 8 105.9 -m 18 9 105.9 -m 18 10 105.9 -m 18 11 105.9 -m 18 12 105.9 -m 18 13 105.9 -m 18 14 105.9 -m 18 15 105.9 -m 18 16 105.9 -m 18 17 105.9 -m 18 1 105.9 -m 19 20 75 -m 19 21 75 -m 19 22 75 -m 19 23 75 -m 19 24 75 -m 19 25 75 -m 19 26 75 -m 19 27 75 -m 19 28 75 -m 19 29 75 -m 19 30 75 -m 19 31 75 -m 19 32 75 -m 19 33 75 -m 19 34 75 -m 19 35 75 -m 19 36 75 -m 19 37 75 -m 19 38 75 -m 19 39 75 -m 19 40 75 -m 19 41 75 -m 19 42 75 -m 19 43 75 -m 20 19 75 -m 20 21 75 -m 20 22 75 -m 20 23 75 -m 20 24 75 -m 20 25 75 -m 20 26 75 -m 20 27 75 -m 20 28 75 -m 20 29 75 -m 20 30 75 -m 20 31 75 -m 20 32 75 -m 20 33 75 -m 20 34 75 -m 20 35 75 -m 20 36 75 -m 20 37 75 -m 20 38 75 -m 20 39 75 -m 20 40 75 -m 20 41 75 -m 20 42 75 -m 20 43 75 -m 21 20 75 -m 21 19 75 -m 21 22 75 -m 21 23 75 -m 21 24 75 -m 21 25 75 -m 21 26 75 -m 21 27 75 -m 21 28 75 -m 21 29 75 -m 21 30 75 -m 21 31 75 -m 21 32 75 -m 21 33 75 -m 21 34 75 -m 21 35 75 -m 21 36 75 -m 21 37 75 -m 21 38 75 -m 21 39 75 -m 21 40 75 -m 21 41 75 -m 21 42 75 -m 21 43 75 -m 22 20 75 -m 22 21 75 -m 22 19 75 -m 22 23 75 -m 22 24 75 -m 22 25 75 -m 22 26 75 -m 22 27 75 -m 22 28 75 -m 22 29 75 -m 22 30 75 -m 22 31 75 -m 22 32 75 -m 22 33 75 -m 22 34 75 -m 22 35 75 -m 22 36 75 -m 22 37 75 -m 22 38 75 -m 22 39 75 -m 22 40 75 -m 22 41 75 -m 22 42 75 -m 22 43 75 -m 23 20 75 -m 23 21 75 -m 23 22 75 -m 23 19 75 -m 23 24 75 -m 23 25 75 -m 23 26 75 -m 23 27 75 -m 23 28 75 -m 23 29 75 -m 23 30 75 -m 23 31 75 -m 23 32 75 -m 23 33 75 -m 23 34 75 -m 23 35 75 -m 23 36 75 -m 23 37 75 -m 23 38 75 -m 23 39 75 -m 23 40 75 -m 23 41 75 -m 23 42 75 -m 23 43 75 -m 24 20 75 -m 24 21 75 -m 24 22 75 -m 24 23 75 -m 24 19 75 -m 24 25 75 -m 24 26 75 -m 24 27 75 -m 24 28 75 -m 24 29 75 -m 24 30 75 -m 24 31 75 -m 24 32 75 -m 24 33 75 -m 24 34 75 -m 24 35 75 -m 24 36 75 -m 24 37 75 -m 24 38 75 -m 24 39 75 -m 24 40 75 -m 24 41 75 -m 24 42 75 -m 24 43 75 -m 25 20 75 -m 25 21 75 -m 25 22 75 -m 25 23 75 -m 25 24 75 -m 25 19 75 -m 25 26 75 -m 25 27 75 -m 25 28 75 -m 25 29 75 -m 25 30 75 -m 25 31 75 -m 25 32 75 -m 25 33 75 -m 25 34 75 -m 25 35 75 -m 25 36 75 -m 25 37 75 -m 25 38 75 -m 25 39 75 -m 25 40 75 -m 25 41 75 -m 25 42 75 -m 25 43 75 -m 26 20 75 -m 26 21 75 -m 26 22 75 -m 26 23 75 -m 26 24 75 -m 26 25 75 -m 26 19 75 -m 26 27 75 -m 26 28 75 -m 26 29 75 -m 26 30 75 -m 26 31 75 -m 26 32 75 -m 26 33 75 -m 26 34 75 -m 26 35 75 -m 26 36 75 -m 26 37 75 -m 26 38 75 -m 26 39 75 -m 26 40 75 -m 26 41 75 -m 26 42 75 -m 26 43 75 -m 27 20 75 -m 27 21 75 -m 27 22 75 -m 27 23 75 -m 27 24 75 -m 27 25 75 -m 27 26 75 -m 27 19 75 -m 27 28 75 -m 27 29 75 -m 27 30 75 -m 27 31 75 -m 27 32 75 -m 27 33 75 -m 27 34 75 -m 27 35 75 -m 27 36 75 -m 27 37 75 -m 27 38 75 -m 27 39 75 -m 27 40 75 -m 27 41 75 -m 27 42 75 -m 27 43 75 -m 28 20 75 -m 28 21 75 -m 28 22 75 -m 28 23 75 -m 28 24 75 -m 28 25 75 -m 28 26 75 -m 28 27 75 -m 28 19 75 -m 28 29 75 -m 28 30 75 -m 28 31 75 -m 28 32 75 -m 28 33 75 -m 28 34 75 -m 28 35 75 -m 28 36 75 -m 28 37 75 -m 28 38 75 -m 28 39 75 -m 28 40 75 -m 28 41 75 -m 28 42 75 -m 28 43 75 -m 29 20 75 -m 29 21 75 -m 29 22 75 -m 29 23 75 -m 29 24 75 -m 29 25 75 -m 29 26 75 -m 29 27 75 -m 29 28 75 -m 29 19 75 -m 29 30 75 -m 29 31 75 -m 29 32 75 -m 29 33 75 -m 29 34 75 -m 29 35 75 -m 29 36 75 -m 29 37 75 -m 29 38 75 -m 29 39 75 -m 29 40 75 -m 29 41 75 -m 29 42 75 -m 29 43 75 -m 30 20 75 -m 30 21 75 -m 30 22 75 -m 30 23 75 -m 30 24 75 -m 30 25 75 -m 30 26 75 -m 30 27 75 -m 30 28 75 -m 30 29 75 -m 30 19 75 -m 30 31 75 -m 30 32 75 -m 30 33 75 -m 30 34 75 -m 30 35 75 -m 30 36 75 -m 30 37 75 -m 30 38 75 -m 30 39 75 -m 30 40 75 -m 30 41 75 -m 30 42 75 -m 30 43 75 -m 31 20 75 -m 31 21 75 -m 31 22 75 -m 31 23 75 -m 31 24 75 -m 31 25 75 -m 31 26 75 -m 31 27 75 -m 31 28 75 -m 31 29 75 -m 31 30 75 -m 31 19 75 -m 31 32 75 -m 31 33 75 -m 31 34 75 -m 31 35 75 -m 31 36 75 -m 31 37 75 -m 31 38 75 -m 31 39 75 -m 31 40 75 -m 31 41 75 -m 31 42 75 -m 31 43 75 -m 32 20 75 -m 32 21 75 -m 32 22 75 -m 32 23 75 -m 32 24 75 -m 32 25 75 -m 32 26 75 -m 32 27 75 -m 32 28 75 -m 32 29 75 -m 32 30 75 -m 32 31 75 -m 32 19 75 -m 32 33 75 -m 32 34 75 -m 32 35 75 -m 32 36 75 -m 32 37 75 -m 32 38 75 -m 32 39 75 -m 32 40 75 -m 32 41 75 -m 32 42 75 -m 32 43 75 -m 33 20 75 -m 33 21 75 -m 33 22 75 -m 33 23 75 -m 33 24 75 -m 33 25 75 -m 33 26 75 -m 33 27 75 -m 33 28 75 -m 33 29 75 -m 33 30 75 -m 33 31 75 -m 33 32 75 -m 33 19 75 -m 33 34 75 -m 33 35 75 -m 33 36 75 -m 33 37 75 -m 33 38 75 -m 33 39 75 -m 33 40 75 -m 33 41 75 -m 33 42 75 -m 33 43 75 -m 34 20 75 -m 34 21 75 -m 34 22 75 -m 34 23 75 -m 34 24 75 -m 34 25 75 -m 34 26 75 -m 34 27 75 -m 34 28 75 -m 34 29 75 -m 34 30 75 -m 34 31 75 -m 34 32 75 -m 34 33 75 -m 34 19 75 -m 34 35 75 -m 34 36 75 -m 34 37 75 -m 34 38 75 -m 34 39 75 -m 34 40 75 -m 34 41 75 -m 34 42 75 -m 34 43 75 -m 35 20 75 -m 35 21 75 -m 35 22 75 -m 35 23 75 -m 35 24 75 -m 35 25 75 -m 35 26 75 -m 35 27 75 -m 35 28 75 -m 35 29 75 -m 35 30 75 -m 35 31 75 -m 35 32 75 -m 35 33 75 -m 35 34 75 -m 35 19 75 -m 35 36 75 -m 35 37 75 -m 35 38 75 -m 35 39 75 -m 35 40 75 -m 35 41 75 -m 35 42 75 -m 35 43 75 -m 36 20 75 -m 36 21 75 -m 36 22 75 -m 36 23 75 -m 36 24 75 -m 36 25 75 -m 36 26 75 -m 36 27 75 -m 36 28 75 -m 36 29 75 -m 36 30 75 -m 36 31 75 -m 36 32 75 -m 36 33 75 -m 36 34 75 -m 36 35 75 -m 36 19 75 -m 36 37 75 -m 36 38 75 -m 36 39 75 -m 36 40 75 -m 36 41 75 -m 36 42 75 -m 36 43 75 -m 37 20 75 -m 37 21 75 -m 37 22 75 -m 37 23 75 -m 37 24 75 -m 37 25 75 -m 37 26 75 -m 37 27 75 -m 37 28 75 -m 37 29 75 -m 37 30 75 -m 37 31 75 -m 37 32 75 -m 37 33 75 -m 37 34 75 -m 37 35 75 -m 37 36 75 -m 37 19 75 -m 37 38 75 -m 37 39 75 -m 37 40 75 -m 37 41 75 -m 37 42 75 -m 37 43 75 -m 38 20 75 -m 38 21 75 -m 38 22 75 -m 38 23 75 -m 38 24 75 -m 38 25 75 -m 38 26 75 -m 38 27 75 -m 38 28 75 -m 38 29 75 -m 38 30 75 -m 38 31 75 -m 38 32 75 -m 38 33 75 -m 38 34 75 -m 38 35 75 -m 38 36 75 -m 38 37 75 -m 38 19 75 -m 38 39 75 -m 38 40 75 -m 38 41 75 -m 38 42 75 -m 38 43 75 -m 39 20 75 -m 39 21 75 -m 39 22 75 -m 39 23 75 -m 39 24 75 -m 39 25 75 -m 39 26 75 -m 39 27 75 -m 39 28 75 -m 39 29 75 -m 39 30 75 -m 39 31 75 -m 39 32 75 -m 39 33 75 -m 39 34 75 -m 39 35 75 -m 39 36 75 -m 39 37 75 -m 39 38 75 -m 39 19 75 -m 39 40 75 -m 39 41 75 -m 39 42 75 -m 39 43 75 -m 40 20 75 -m 40 21 75 -m 40 22 75 -m 40 23 75 -m 40 24 75 -m 40 25 75 -m 40 26 75 -m 40 27 75 -m 40 28 75 -m 40 29 75 -m 40 30 75 -m 40 31 75 -m 40 32 75 -m 40 33 75 -m 40 34 75 -m 40 35 75 -m 40 36 75 -m 40 37 75 -m 40 38 75 -m 40 39 75 -m 40 19 75 -m 40 41 75 -m 40 42 75 -m 40 43 75 -m 41 20 75 -m 41 21 75 -m 41 22 75 -m 41 23 75 -m 41 24 75 -m 41 25 75 -m 41 26 75 -m 41 27 75 -m 41 28 75 -m 41 29 75 -m 41 30 75 -m 41 31 75 -m 41 32 75 -m 41 33 75 -m 41 34 75 -m 41 35 75 -m 41 36 75 -m 41 37 75 -m 41 38 75 -m 41 39 75 -m 41 40 75 -m 41 19 75 -m 41 42 75 -m 41 43 75 -m 42 20 75 -m 42 21 75 -m 42 22 75 -m 42 23 75 -m 42 24 75 -m 42 25 75 -m 42 26 75 -m 42 27 75 -m 42 28 75 -m 42 29 75 -m 42 30 75 -m 42 31 75 -m 42 32 75 -m 42 33 75 -m 42 34 75 -m 42 35 75 -m 42 36 75 -m 42 37 75 -m 42 38 75 -m 42 39 75 -m 42 40 75 -m 42 41 75 -m 42 19 75 -m 42 43 75 -m 43 20 75 -m 43 21 75 -m 43 22 75 -m 43 23 75 -m 43 24 75 -m 43 25 75 -m 43 26 75 -m 43 27 75 -m 43 28 75 -m 43 29 75 -m 43 30 75 -m 43 31 75 -m 43 32 75 -m 43 33 75 -m 43 34 75 -m 43 35 75 -m 43 36 75 -m 43 37 75 -m 43 38 75 -m 43 39 75 -m 43 40 75 -m 43 41 75 -m 43 42 75 -m 43 19 75 -n 1 0.0556 -n 2 0.0556 -n 3 0.0556 -n 4 0.0556 -n 5 0.0556 -n 6 0.0556 -n 7 0.0556 -n 8 0.0556 -n 9 0.0556 -n 10 0.0556 -n 11 0.0556 -n 12 0.0556 -n 13 0.0556 -n 14 0.0556 -n 15 0.0556 -n 16 0.0556 -n 17 0.0556 -n 18 0.0556 -n 19 0.006 -n 20 0.006 -n 21 0.006 -n 22 0.006 -n 23 0.006 -n 24 0.006 -n 25 0.006 -n 26 0.006 -n 27 0.006 -n 28 0.006 -n 29 0.006 -n 30 0.006 -n 31 0.006 -n 32 0.006 -n 33 0.006 -n 34 0.006 -n 35 0.006 -n 36 0.006 -n 37 0.006 -n 38 0.006 -n 39 0.006 -n 40 0.006 -n 41 0.006 -n 42 0.006 -n 43 0.006 -ej 0.002 18 1 -ej 0.002 17 1 -ej 0.002 16 1 -ej 0.002 15 1  -ej 0.002 14 1 -ej 0.002 13 1 -ej 0.002 12 1 -ej 0.002 11 1 -ej 0.002 10 1 -ej 0.002 9 1 -ej 0.002 8 1 -ej 0.002 7 1 -ej 0.002 6 1 -ej 0.002 5 1 -ej 0.002 4 1 -ej 0.002 3 1 -ej 0.002 2 1 -ej 0.002 43 19 -ej 0.002 42 19 -ej 0.002 41 19 -ej 0.002 40 19 -ej 0.002 39 19 -ej 0.002 38 19 -ej 0.002 37 19 -ej 0.002 36 19 -ej 0.002 35 19 -ej 0.002 34 19 -ej 0.002 33 19 -ej 0.002 32 19 -ej 0.002 31 19 -ej 0.002 30 19 -ej 0.002 29 19 -ej 0.002 28 19 -ej 0.002 27 19 -ej 0.002 26 19 -ej 0.002 25 19 -ej 0.002 24 19 -ej 0.002 23 19 -ej 0.002 22 19 -ej 0.002 21 19 -ej 0.002 20 19 -ej 0.0278 19 1 > Di3.1circ.txt
./ms 1192 1 -s 1000 -I 43 20 18 88 18 56 106 20 20 18 50 20 20 20 20 18 20 22 20 34 6 10 6 6 6 22 52 18 48 32 22 6 26 48 40 8 4 22 10 62 10 50 50 20 -m 18 19 105.9 -m 19 18 75 -m 1 2 105.9 -m 1 3 105.9 -m 1 4 105.9 -m 1 5 105.9 -m 1 6 105.9 -m 1 7 105.9 -m 1 8 105.9 -m 1 9 105.9 -m 1 10 105.9 -m 1 11 105.9 -m 1 12 105.9 -m 1 13 105.9 -m 1 14 105.9 -m 1 15 105.9 -m 1 16 105.9 -m 1 17 105.9 -m 1 18 105.9 -m 2 1 105.9 -m 2 3 105.9 -m 2 4 105.9 -m 2 5 105.9 -m 2 6 105.9 -m 2 7 105.9 -m 2 8 105.9 -m 2 9 105.9 -m 2 10 105.9 -m 2 11 105.9 -m 2 12 105.9 -m 2 13 105.9 -m 2 14 105.9 -m 2 15 105.9 -m 2 16 105.9 -m 2 17 105.9 -m 2 18 105.9 -m 3 2 105.9 -m 3 1 105.9 -m 3 4 105.9 -m 3 5 105.9 -m 3 6 105.9 -m 3 7 105.9 -m 3 8 105.9 -m 3 9 105.9 -m 3 10 105.9 -m 3 11 105.9 -m 3 12 105.9 -m 3 13 105.9 -m 3 14 105.9 -m 3 15 105.9 -m 3 16 105.9 -m 3 17 105.9 -m 3 18 105.9 -m 4 2 105.9 -m 4 3 105.9 -m 4 1 105.9 -m 4 5 105.9 -m 4 6 105.9 -m 4 7 105.9 -m 4 8 105.9 -m 4 9 105.9 -m 4 10 105.9 -m 4 11 105.9 -m 4 12 105.9 -m 4 13 105.9 -m 4 14 105.9 -m 4 15 105.9 -m 4 16 105.9 -m 4 17 105.9 -m 4 18 105.9 -m 5 2 105.9 -m 5 3 105.9 -m 5 4 105.9 -m 5 1 105.9 -m 5 6 105.9 -m 5 7 105.9 -m 5 8 105.9 -m 5 9 105.9 -m 5 10 105.9 -m 5 11 105.9 -m 5 12 105.9 -m 5 13 105.9 -m 5 14 105.9 -m 5 15 105.9 -m 5 16 105.9 -m 5 17 105.9 -m 5 18 105.9 -m 6 2 105.9 -m 6 3 105.9 -m 6 4 105.9 -m 6 5 105.9 -m 6 1 105.9 -m 6 7 105.9 -m 6 8 105.9 -m 6 9 105.9 -m 6 10 105.9 -m 6 11 105.9 -m 6 12 105.9 -m 6 13 105.9 -m 6 14 105.9 -m 6 15 105.9 -m 6 16 105.9 -m 6 17 105.9 -m 6 18 105.9 -m 7 2 105.9 -m 7 3 105.9 -m 7 4 105.9 -m 7 5 105.9 -m 7 6 105.9 -m 7 1 105.9 -m 7 8 105.9 -m 7 9 105.9 -m 7 10 105.9 -m 7 11 105.9 -m 7 12 105.9 -m 7 13 105.9 -m 7 14 105.9 -m 7 15 105.9 -m 7 16 105.9 -m 7 17 105.9 -m 7 18 105.9 -m 8 2 105.9 -m 8 3 105.9 -m 8 4 105.9 -m 8 5 105.9 -m 8 6 105.9 -m 8 7 105.9 -m 8 1 105.9 -m 8 9 105.9 -m 8 10 105.9 -m 8 11 105.9 -m 8 12 105.9 -m 8 13 105.9 -m 8 14 105.9 -m 8 15 105.9 -m 8 16 105.9 -m 8 17 105.9 -m 8 18 105.9 -m 9 2 105.9 -m 9 3 105.9 -m 9 4 105.9 -m 9 5 105.9 -m 9 6 105.9 -m 9 7 105.9 -m 9 8 105.9 -m 9 1 105.9 -m 9 10 105.9 -m 9 11 105.9 -m 9 12 105.9 -m 9 13 105.9 -m 9 14 105.9 -m 9 15 105.9 -m 9 16 105.9 -m 9 17 105.9 -m 9 18 105.9 -m 10 2 105.9 -m 10 3 105.9 -m 10 4 105.9 -m 10 5 105.9 -m 10 6 105.9 -m 10 7 105.9 -m 10 8 105.9 -m 10 9 105.9 -m 10 1 105.9 -m 10 11 105.9 -m 10 12 105.9 -m 10 13 105.9 -m 10 14 105.9 -m 10 15 105.9 -m 10 16 105.9 -m 10 17 105.9 -m 10 18 105.9 -m 11 2 105.9 -m 11 3 105.9 -m 11 4 105.9 -m 11 5 105.9 -m 11 6 105.9 -m 11 7 105.9 -m 11 8 105.9 -m 11 9 105.9 -m 11 10 105.9 -m 11 1 105.9 -m 11 12 105.9 -m 11 13 105.9 -m 11 14 105.9 -m 11 15 105.9 -m 11 16 105.9 -m 11 17 105.9 -m 11 18 105.9 -m 12 2 105.9 -m 12 3 105.9 -m 12 4 105.9 -m 12 5 105.9 -m 12 6 105.9 -m 12 7 105.9 -m 12 8 105.9 -m 12 9 105.9 -m 12 10 105.9 -m 12 11 105.9 -m 12 1 105.9 -m 12 13 105.9 -m 12 14 105.9 -m 12 15 105.9 -m 12 16 105.9 -m 12 17 105.9 -m 12 18 105.9 -m 13 2 105.9 -m 13 3 105.9 -m 13 4 105.9 -m 13 5 105.9 -m 13 6 105.9 -m 13 7 105.9 -m 13 8 105.9 -m 13 9 105.9 -m 13 10 105.9 -m 13 11 105.9 -m 13 12 105.9 -m 13 1 105.9 -m 13 14 105.9 -m 13 15 105.9 -m 13 16 105.9 -m 13 17 105.9 -m 13 18 105.9 -m 14 2 105.9 -m 14 3 105.9 -m 14 4 105.9 -m 14 5 105.9 -m 14 6 105.9 -m 14 7 105.9 -m 14 8 105.9 -m 14 9 105.9 -m 14 10 105.9 -m 14 11 105.9 -m 14 12 105.9 -m 14 13 105.9 -m 14 1 105.9 -m 14 15 105.9 -m 14 16 105.9 -m 14 17 105.9 -m 14 18 105.9 -m 15 2 105.9 -m 15 3 105.9 -m 15 4 105.9 -m 15 5 105.9 -m 15 6 105.9 -m 15 7 105.9 -m 15 8 105.9 -m 15 9 105.9 -m 15 10 105.9 -m 15 11 105.9 -m 15 12 105.9 -m 15 13 105.9 -m 15 14 105.9 -m 15 1 105.9 -m 15 16 105.9 -m 15 17 105.9 -m 15 18 105.9 -m 16 2 105.9 -m 16 3 105.9 -m 16 4 105.9 -m 16 5 105.9 -m 16 6 105.9 -m 16 7 105.9 -m 16 8 105.9 -m 16 9 105.9 -m 16 10 105.9 -m 16 11 105.9 -m 16 12 105.9 -m 16 13 105.9 -m 16 14 105.9 -m 16 15 105.9 -m 16 1 105.9 -m 16 17 105.9 -m 16 18 105.9 -m 17 2 105.9 -m 17 3 105.9 -m 17 4 105.9 -m 17 5 105.9 -m 17 6 105.9 -m 17 7 105.9 -m 17 8 105.9 -m 17 9 105.9 -m 17 10 105.9 -m 17 11 105.9 -m 17 12 105.9 -m 17 13 105.9 -m 17 14 105.9 -m 17 15 105.9 -m 17 16 105.9 -m 17 1 105.9 -m 17 18 105.9 -m 18 2 105.9 -m 18 3 105.9 -m 18 4 105.9 -m 18 5 105.9 -m 18 6 105.9 -m 18 7 105.9 -m 18 8 105.9 -m 18 9 105.9 -m 18 10 105.9 -m 18 11 105.9 -m 18 12 105.9 -m 18 13 105.9 -m 18 14 105.9 -m 18 15 105.9 -m 18 16 105.9 -m 18 17 105.9 -m 18 1 105.9 -m 19 20 75 -m 19 21 75 -m 19 22 75 -m 19 23 75 -m 19 24 75 -m 19 25 75 -m 19 26 75 -m 19 27 75 -m 19 28 75 -m 19 29 75 -m 19 30 75 -m 19 31 75 -m 19 32 75 -m 19 33 75 -m 19 34 75 -m 19 35 75 -m 19 36 75 -m 19 37 75 -m 19 38 75 -m 19 39 75 -m 19 40 75 -m 19 41 75 -m 19 42 75 -m 19 43 75 -m 20 19 75 -m 20 21 75 -m 20 22 75 -m 20 23 75 -m 20 24 75 -m 20 25 75 -m 20 26 75 -m 20 27 75 -m 20 28 75 -m 20 29 75 -m 20 30 75 -m 20 31 75 -m 20 32 75 -m 20 33 75 -m 20 34 75 -m 20 35 75 -m 20 36 75 -m 20 37 75 -m 20 38 75 -m 20 39 75 -m 20 40 75 -m 20 41 75 -m 20 42 75 -m 20 43 75 -m 21 20 75 -m 21 19 75 -m 21 22 75 -m 21 23 75 -m 21 24 75 -m 21 25 75 -m 21 26 75 -m 21 27 75 -m 21 28 75 -m 21 29 75 -m 21 30 75 -m 21 31 75 -m 21 32 75 -m 21 33 75 -m 21 34 75 -m 21 35 75 -m 21 36 75 -m 21 37 75 -m 21 38 75 -m 21 39 75 -m 21 40 75 -m 21 41 75 -m 21 42 75 -m 21 43 75 -m 22 20 75 -m 22 21 75 -m 22 19 75 -m 22 23 75 -m 22 24 75 -m 22 25 75 -m 22 26 75 -m 22 27 75 -m 22 28 75 -m 22 29 75 -m 22 30 75 -m 22 31 75 -m 22 32 75 -m 22 33 75 -m 22 34 75 -m 22 35 75 -m 22 36 75 -m 22 37 75 -m 22 38 75 -m 22 39 75 -m 22 40 75 -m 22 41 75 -m 22 42 75 -m 22 43 75 -m 23 20 75 -m 23 21 75 -m 23 22 75 -m 23 19 75 -m 23 24 75 -m 23 25 75 -m 23 26 75 -m 23 27 75 -m 23 28 75 -m 23 29 75 -m 23 30 75 -m 23 31 75 -m 23 32 75 -m 23 33 75 -m 23 34 75 -m 23 35 75 -m 23 36 75 -m 23 37 75 -m 23 38 75 -m 23 39 75 -m 23 40 75 -m 23 41 75 -m 23 42 75 -m 23 43 75 -m 24 20 75 -m 24 21 75 -m 24 22 75 -m 24 23 75 -m 24 19 75 -m 24 25 75 -m 24 26 75 -m 24 27 75 -m 24 28 75 -m 24 29 75 -m 24 30 75 -m 24 31 75 -m 24 32 75 -m 24 33 75 -m 24 34 75 -m 24 35 75 -m 24 36 75 -m 24 37 75 -m 24 38 75 -m 24 39 75 -m 24 40 75 -m 24 41 75 -m 24 42 75 -m 24 43 75 -m 25 20 75 -m 25 21 75 -m 25 22 75 -m 25 23 75 -m 25 24 75 -m 25 19 75 -m 25 26 75 -m 25 27 75 -m 25 28 75 -m 25 29 75 -m 25 30 75 -m 25 31 75 -m 25 32 75 -m 25 33 75 -m 25 34 75 -m 25 35 75 -m 25 36 75 -m 25 37 75 -m 25 38 75 -m 25 39 75 -m 25 40 75 -m 25 41 75 -m 25 42 75 -m 25 43 75 -m 26 20 75 -m 26 21 75 -m 26 22 75 -m 26 23 75 -m 26 24 75 -m 26 25 75 -m 26 19 75 -m 26 27 75 -m 26 28 75 -m 26 29 75 -m 26 30 75 -m 26 31 75 -m 26 32 75 -m 26 33 75 -m 26 34 75 -m 26 35 75 -m 26 36 75 -m 26 37 75 -m 26 38 75 -m 26 39 75 -m 26 40 75 -m 26 41 75 -m 26 42 75 -m 26 43 75 -m 27 20 75 -m 27 21 75 -m 27 22 75 -m 27 23 75 -m 27 24 75 -m 27 25 75 -m 27 26 75 -m 27 19 75 -m 27 28 75 -m 27 29 75 -m 27 30 75 -m 27 31 75 -m 27 32 75 -m 27 33 75 -m 27 34 75 -m 27 35 75 -m 27 36 75 -m 27 37 75 -m 27 38 75 -m 27 39 75 -m 27 40 75 -m 27 41 75 -m 27 42 75 -m 27 43 75 -m 28 20 75 -m 28 21 75 -m 28 22 75 -m 28 23 75 -m 28 24 75 -m 28 25 75 -m 28 26 75 -m 28 27 75 -m 28 19 75 -m 28 29 75 -m 28 30 75 -m 28 31 75 -m 28 32 75 -m 28 33 75 -m 28 34 75 -m 28 35 75 -m 28 36 75 -m 28 37 75 -m 28 38 75 -m 28 39 75 -m 28 40 75 -m 28 41 75 -m 28 42 75 -m 28 43 75 -m 29 20 75 -m 29 21 75 -m 29 22 75 -m 29 23 75 -m 29 24 75 -m 29 25 75 -m 29 26 75 -m 29 27 75 -m 29 28 75 -m 29 19 75 -m 29 30 75 -m 29 31 75 -m 29 32 75 -m 29 33 75 -m 29 34 75 -m 29 35 75 -m 29 36 75 -m 29 37 75 -m 29 38 75 -m 29 39 75 -m 29 40 75 -m 29 41 75 -m 29 42 75 -m 29 43 75 -m 30 20 75 -m 30 21 75 -m 30 22 75 -m 30 23 75 -m 30 24 75 -m 30 25 75 -m 30 26 75 -m 30 27 75 -m 30 28 75 -m 30 29 75 -m 30 19 75 -m 30 31 75 -m 30 32 75 -m 30 33 75 -m 30 34 75 -m 30 35 75 -m 30 36 75 -m 30 37 75 -m 30 38 75 -m 30 39 75 -m 30 40 75 -m 30 41 75 -m 30 42 75 -m 30 43 75 -m 31 20 75 -m 31 21 75 -m 31 22 75 -m 31 23 75 -m 31 24 75 -m 31 25 75 -m 31 26 75 -m 31 27 75 -m 31 28 75 -m 31 29 75 -m 31 30 75 -m 31 19 75 -m 31 32 75 -m 31 33 75 -m 31 34 75 -m 31 35 75 -m 31 36 75 -m 31 37 75 -m 31 38 75 -m 31 39 75 -m 31 40 75 -m 31 41 75 -m 31 42 75 -m 31 43 75 -m 32 20 75 -m 32 21 75 -m 32 22 75 -m 32 23 75 -m 32 24 75 -m 32 25 75 -m 32 26 75 -m 32 27 75 -m 32 28 75 -m 32 29 75 -m 32 30 75 -m 32 31 75 -m 32 19 75 -m 32 33 75 -m 32 34 75 -m 32 35 75 -m 32 36 75 -m 32 37 75 -m 32 38 75 -m 32 39 75 -m 32 40 75 -m 32 41 75 -m 32 42 75 -m 32 43 75 -m 33 20 75 -m 33 21 75 -m 33 22 75 -m 33 23 75 -m 33 24 75 -m 33 25 75 -m 33 26 75 -m 33 27 75 -m 33 28 75 -m 33 29 75 -m 33 30 75 -m 33 31 75 -m 33 32 75 -m 33 19 75 -m 33 34 75 -m 33 35 75 -m 33 36 75 -m 33 37 75 -m 33 38 75 -m 33 39 75 -m 33 40 75 -m 33 41 75 -m 33 42 75 -m 33 43 75 -m 34 20 75 -m 34 21 75 -m 34 22 75 -m 34 23 75 -m 34 24 75 -m 34 25 75 -m 34 26 75 -m 34 27 75 -m 34 28 75 -m 34 29 75 -m 34 30 75 -m 34 31 75 -m 34 32 75 -m 34 33 75 -m 34 19 75 -m 34 35 75 -m 34 36 75 -m 34 37 75 -m 34 38 75 -m 34 39 75 -m 34 40 75 -m 34 41 75 -m 34 42 75 -m 34 43 75 -m 35 20 75 -m 35 21 75 -m 35 22 75 -m 35 23 75 -m 35 24 75 -m 35 25 75 -m 35 26 75 -m 35 27 75 -m 35 28 75 -m 35 29 75 -m 35 30 75 -m 35 31 75 -m 35 32 75 -m 35 33 75 -m 35 34 75 -m 35 19 75 -m 35 36 75 -m 35 37 75 -m 35 38 75 -m 35 39 75 -m 35 40 75 -m 35 41 75 -m 35 42 75 -m 35 43 75 -m 36 20 75 -m 36 21 75 -m 36 22 75 -m 36 23 75 -m 36 24 75 -m 36 25 75 -m 36 26 75 -m 36 27 75 -m 36 28 75 -m 36 29 75 -m 36 30 75 -m 36 31 75 -m 36 32 75 -m 36 33 75 -m 36 34 75 -m 36 35 75 -m 36 19 75 -m 36 37 75 -m 36 38 75 -m 36 39 75 -m 36 40 75 -m 36 41 75 -m 36 42 75 -m 36 43 75 -m 37 20 75 -m 37 21 75 -m 37 22 75 -m 37 23 75 -m 37 24 75 -m 37 25 75 -m 37 26 75 -m 37 27 75 -m 37 28 75 -m 37 29 75 -m 37 30 75 -m 37 31 75 -m 37 32 75 -m 37 33 75 -m 37 34 75 -m 37 35 75 -m 37 36 75 -m 37 19 75 -m 37 38 75 -m 37 39 75 -m 37 40 75 -m 37 41 75 -m 37 42 75 -m 37 43 75 -m 38 20 75 -m 38 21 75 -m 38 22 75 -m 38 23 75 -m 38 24 75 -m 38 25 75 -m 38 26 75 -m 38 27 75 -m 38 28 75 -m 38 29 75 -m 38 30 75 -m 38 31 75 -m 38 32 75 -m 38 33 75 -m 38 34 75 -m 38 35 75 -m 38 36 75 -m 38 37 75 -m 38 19 75 -m 38 39 75 -m 38 40 75 -m 38 41 75 -m 38 42 75 -m 38 43 75 -m 39 20 75 -m 39 21 75 -m 39 22 75 -m 39 23 75 -m 39 24 75 -m 39 25 75 -m 39 26 75 -m 39 27 75 -m 39 28 75 -m 39 29 75 -m 39 30 75 -m 39 31 75 -m 39 32 75 -m 39 33 75 -m 39 34 75 -m 39 35 75 -m 39 36 75 -m 39 37 75 -m 39 38 75 -m 39 19 75 -m 39 40 75 -m 39 41 75 -m 39 42 75 -m 39 43 75 -m 40 20 75 -m 40 21 75 -m 40 22 75 -m 40 23 75 -m 40 24 75 -m 40 25 75 -m 40 26 75 -m 40 27 75 -m 40 28 75 -m 40 29 75 -m 40 30 75 -m 40 31 75 -m 40 32 75 -m 40 33 75 -m 40 34 75 -m 40 35 75 -m 40 36 75 -m 40 37 75 -m 40 38 75 -m 40 39 75 -m 40 19 75 -m 40 41 75 -m 40 42 75 -m 40 43 75 -m 41 20 75 -m 41 21 75 -m 41 22 75 -m 41 23 75 -m 41 24 75 -m 41 25 75 -m 41 26 75 -m 41 27 75 -m 41 28 75 -m 41 29 75 -m 41 30 75 -m 41 31 75 -m 41 32 75 -m 41 33 75 -m 41 34 75 -m 41 35 75 -m 41 36 75 -m 41 37 75 -m 41 38 75 -m 41 39 75 -m 41 40 75 -m 41 19 75 -m 41 42 75 -m 41 43 75 -m 42 20 75 -m 42 21 75 -m 42 22 75 -m 42 23 75 -m 42 24 75 -m 42 25 75 -m 42 26 75 -m 42 27 75 -m 42 28 75 -m 42 29 75 -m 42 30 75 -m 42 31 75 -m 42 32 75 -m 42 33 75 -m 42 34 75 -m 42 35 75 -m 42 36 75 -m 42 37 75 -m 42 38 75 -m 42 39 75 -m 42 40 75 -m 42 41 75 -m 42 19 75 -m 42 43 75 -m 43 20 75 -m 43 21 75 -m 43 22 75 -m 43 23 75 -m 43 24 75 -m 43 25 75 -m 43 26 75 -m 43 27 75 -m 43 28 75 -m 43 29 75 -m 43 30 75 -m 43 31 75 -m 43 32 75 -m 43 33 75 -m 43 34 75 -m 43 35 75 -m 43 36 75 -m 43 37 75 -m 43 38 75 -m 43 39 75 -m 43 40 75 -m 43 41 75 -m 43 42 75 -m 43 19 75 -n 1 0.0556 -n 2 0.0556 -n 3 0.0556 -n 4 0.0556 -n 5 0.0556 -n 6 0.0556 -n 7 0.0556 -n 8 0.0556 -n 9 0.0556 -n 10 0.0556 -n 11 0.0556 -n 12 0.0556 -n 13 0.0556 -n 14 0.0556 -n 15 0.0556 -n 16 0.0556 -n 17 0.0556 -n 18 0.0556 -n 19 0.006 -n 20 0.006 -n 21 0.006 -n 22 0.006 -n 23 0.006 -n 24 0.006 -n 25 0.006 -n 26 0.006 -n 27 0.006 -n 28 0.006 -n 29 0.006 -n 30 0.006 -n 31 0.006 -n 32 0.006 -n 33 0.006 -n 34 0.006 -n 35 0.006 -n 36 0.006 -n 37 0.006 -n 38 0.006 -n 39 0.006 -n 40 0.006 -n 41 0.006 -n 42 0.006 -n 43 0.006 -ej 0.005 18 1 -ej 0.005 17 1 -ej 0.005 16 1 -ej 0.005 15 1  -ej 0.005 14 1 -ej 0.005 13 1 -ej 0.005 12 1 -ej 0.005 11 1 -ej 0.005 10 1 -ej 0.005 9 1 -ej 0.005 8 1 -ej 0.005 7 1 -ej 0.005 6 1 -ej 0.005 5 1 -ej 0.005 4 1 -ej 0.005 3 1 -ej 0.005 2 1 -ej 0.005 43 19 -ej 0.005 42 19 -ej 0.005 41 19 -ej 0.005 40 19 -ej 0.005 39 19 -ej 0.005 38 19 -ej 0.005 37 19 -ej 0.005 36 19 -ej 0.005 35 19 -ej 0.005 34 19 -ej 0.005 33 19 -ej 0.005 32 19 -ej 0.005 31 19 -ej 0.005 30 19 -ej 0.005 29 19 -ej 0.005 28 19 -ej 0.005 27 19 -ej 0.005 26 19 -ej 0.005 25 19 -ej 0.005 24 19 -ej 0.005 23 19 -ej 0.005 22 19 -ej 0.005 21 19 -ej 0.005 20 19 -ej 0.0278 19 1 > Di3.2circ.txt
./ms 1192 1 -s 1000 -I 43 20 18 88 18 56 106 20 20 18 50 20 20 20 20 18 20 22 20 34 6 10 6 6 6 22 52 18 48 32 22 6 26 48 40 8 4 22 10 62 10 50 50 20 -m 18 19 105.9 -m 19 18 75 -m 1 2 105.9 -m 1 3 105.9 -m 1 4 105.9 -m 1 5 105.9 -m 1 6 105.9 -m 1 7 105.9 -m 1 8 105.9 -m 1 9 105.9 -m 1 10 105.9 -m 1 11 105.9 -m 1 12 105.9 -m 1 13 105.9 -m 1 14 105.9 -m 1 15 105.9 -m 1 16 105.9 -m 1 17 105.9 -m 1 18 105.9 -m 2 1 105.9 -m 2 3 105.9 -m 2 4 105.9 -m 2 5 105.9 -m 2 6 105.9 -m 2 7 105.9 -m 2 8 105.9 -m 2 9 105.9 -m 2 10 105.9 -m 2 11 105.9 -m 2 12 105.9 -m 2 13 105.9 -m 2 14 105.9 -m 2 15 105.9 -m 2 16 105.9 -m 2 17 105.9 -m 2 18 105.9 -m 3 2 105.9 -m 3 1 105.9 -m 3 4 105.9 -m 3 5 105.9 -m 3 6 105.9 -m 3 7 105.9 -m 3 8 105.9 -m 3 9 105.9 -m 3 10 105.9 -m 3 11 105.9 -m 3 12 105.9 -m 3 13 105.9 -m 3 14 105.9 -m 3 15 105.9 -m 3 16 105.9 -m 3 17 105.9 -m 3 18 105.9 -m 4 2 105.9 -m 4 3 105.9 -m 4 1 105.9 -m 4 5 105.9 -m 4 6 105.9 -m 4 7 105.9 -m 4 8 105.9 -m 4 9 105.9 -m 4 10 105.9 -m 4 11 105.9 -m 4 12 105.9 -m 4 13 105.9 -m 4 14 105.9 -m 4 15 105.9 -m 4 16 105.9 -m 4 17 105.9 -m 4 18 105.9 -m 5 2 105.9 -m 5 3 105.9 -m 5 4 105.9 -m 5 1 105.9 -m 5 6 105.9 -m 5 7 105.9 -m 5 8 105.9 -m 5 9 105.9 -m 5 10 105.9 -m 5 11 105.9 -m 5 12 105.9 -m 5 13 105.9 -m 5 14 105.9 -m 5 15 105.9 -m 5 16 105.9 -m 5 17 105.9 -m 5 18 105.9 -m 6 2 105.9 -m 6 3 105.9 -m 6 4 105.9 -m 6 5 105.9 -m 6 1 105.9 -m 6 7 105.9 -m 6 8 105.9 -m 6 9 105.9 -m 6 10 105.9 -m 6 11 105.9 -m 6 12 105.9 -m 6 13 105.9 -m 6 14 105.9 -m 6 15 105.9 -m 6 16 105.9 -m 6 17 105.9 -m 6 18 105.9 -m 7 2 105.9 -m 7 3 105.9 -m 7 4 105.9 -m 7 5 105.9 -m 7 6 105.9 -m 7 1 105.9 -m 7 8 105.9 -m 7 9 105.9 -m 7 10 105.9 -m 7 11 105.9 -m 7 12 105.9 -m 7 13 105.9 -m 7 14 105.9 -m 7 15 105.9 -m 7 16 105.9 -m 7 17 105.9 -m 7 18 105.9 -m 8 2 105.9 -m 8 3 105.9 -m 8 4 105.9 -m 8 5 105.9 -m 8 6 105.9 -m 8 7 105.9 -m 8 1 105.9 -m 8 9 105.9 -m 8 10 105.9 -m 8 11 105.9 -m 8 12 105.9 -m 8 13 105.9 -m 8 14 105.9 -m 8 15 105.9 -m 8 16 105.9 -m 8 17 105.9 -m 8 18 105.9 -m 9 2 105.9 -m 9 3 105.9 -m 9 4 105.9 -m 9 5 105.9 -m 9 6 105.9 -m 9 7 105.9 -m 9 8 105.9 -m 9 1 105.9 -m 9 10 105.9 -m 9 11 105.9 -m 9 12 105.9 -m 9 13 105.9 -m 9 14 105.9 -m 9 15 105.9 -m 9 16 105.9 -m 9 17 105.9 -m 9 18 105.9 -m 10 2 105.9 -m 10 3 105.9 -m 10 4 105.9 -m 10 5 105.9 -m 10 6 105.9 -m 10 7 105.9 -m 10 8 105.9 -m 10 9 105.9 -m 10 1 105.9 -m 10 11 105.9 -m 10 12 105.9 -m 10 13 105.9 -m 10 14 105.9 -m 10 15 105.9 -m 10 16 105.9 -m 10 17 105.9 -m 10 18 105.9 -m 11 2 105.9 -m 11 3 105.9 -m 11 4 105.9 -m 11 5 105.9 -m 11 6 105.9 -m 11 7 105.9 -m 11 8 105.9 -m 11 9 105.9 -m 11 10 105.9 -m 11 1 105.9 -m 11 12 105.9 -m 11 13 105.9 -m 11 14 105.9 -m 11 15 105.9 -m 11 16 105.9 -m 11 17 105.9 -m 11 18 105.9 -m 12 2 105.9 -m 12 3 105.9 -m 12 4 105.9 -m 12 5 105.9 -m 12 6 105.9 -m 12 7 105.9 -m 12 8 105.9 -m 12 9 105.9 -m 12 10 105.9 -m 12 11 105.9 -m 12 1 105.9 -m 12 13 105.9 -m 12 14 105.9 -m 12 15 105.9 -m 12 16 105.9 -m 12 17 105.9 -m 12 18 105.9 -m 13 2 105.9 -m 13 3 105.9 -m 13 4 105.9 -m 13 5 105.9 -m 13 6 105.9 -m 13 7 105.9 -m 13 8 105.9 -m 13 9 105.9 -m 13 10 105.9 -m 13 11 105.9 -m 13 12 105.9 -m 13 1 105.9 -m 13 14 105.9 -m 13 15 105.9 -m 13 16 105.9 -m 13 17 105.9 -m 13 18 105.9 -m 14 2 105.9 -m 14 3 105.9 -m 14 4 105.9 -m 14 5 105.9 -m 14 6 105.9 -m 14 7 105.9 -m 14 8 105.9 -m 14 9 105.9 -m 14 10 105.9 -m 14 11 105.9 -m 14 12 105.9 -m 14 13 105.9 -m 14 1 105.9 -m 14 15 105.9 -m 14 16 105.9 -m 14 17 105.9 -m 14 18 105.9 -m 15 2 105.9 -m 15 3 105.9 -m 15 4 105.9 -m 15 5 105.9 -m 15 6 105.9 -m 15 7 105.9 -m 15 8 105.9 -m 15 9 105.9 -m 15 10 105.9 -m 15 11 105.9 -m 15 12 105.9 -m 15 13 105.9 -m 15 14 105.9 -m 15 1 105.9 -m 15 16 105.9 -m 15 17 105.9 -m 15 18 105.9 -m 16 2 105.9 -m 16 3 105.9 -m 16 4 105.9 -m 16 5 105.9 -m 16 6 105.9 -m 16 7 105.9 -m 16 8 105.9 -m 16 9 105.9 -m 16 10 105.9 -m 16 11 105.9 -m 16 12 105.9 -m 16 13 105.9 -m 16 14 105.9 -m 16 15 105.9 -m 16 1 105.9 -m 16 17 105.9 -m 16 18 105.9 -m 17 2 105.9 -m 17 3 105.9 -m 17 4 105.9 -m 17 5 105.9 -m 17 6 105.9 -m 17 7 105.9 -m 17 8 105.9 -m 17 9 105.9 -m 17 10 105.9 -m 17 11 105.9 -m 17 12 105.9 -m 17 13 105.9 -m 17 14 105.9 -m 17 15 105.9 -m 17 16 105.9 -m 17 1 105.9 -m 17 18 105.9 -m 18 2 105.9 -m 18 3 105.9 -m 18 4 105.9 -m 18 5 105.9 -m 18 6 105.9 -m 18 7 105.9 -m 18 8 105.9 -m 18 9 105.9 -m 18 10 105.9 -m 18 11 105.9 -m 18 12 105.9 -m 18 13 105.9 -m 18 14 105.9 -m 18 15 105.9 -m 18 16 105.9 -m 18 17 105.9 -m 18 1 105.9 -m 19 20 75 -m 19 21 75 -m 19 22 75 -m 19 23 75 -m 19 24 75 -m 19 25 75 -m 19 26 75 -m 19 27 75 -m 19 28 75 -m 19 29 75 -m 19 30 75 -m 19 31 75 -m 19 32 75 -m 19 33 75 -m 19 34 75 -m 19 35 75 -m 19 36 75 -m 19 37 75 -m 19 38 75 -m 19 39 75 -m 19 40 75 -m 19 41 75 -m 19 42 75 -m 19 43 75 -m 20 19 75 -m 20 21 75 -m 20 22 75 -m 20 23 75 -m 20 24 75 -m 20 25 75 -m 20 26 75 -m 20 27 75 -m 20 28 75 -m 20 29 75 -m 20 30 75 -m 20 31 75 -m 20 32 75 -m 20 33 75 -m 20 34 75 -m 20 35 75 -m 20 36 75 -m 20 37 75 -m 20 38 75 -m 20 39 75 -m 20 40 75 -m 20 41 75 -m 20 42 75 -m 20 43 75 -m 21 20 75 -m 21 19 75 -m 21 22 75 -m 21 23 75 -m 21 24 75 -m 21 25 75 -m 21 26 75 -m 21 27 75 -m 21 28 75 -m 21 29 75 -m 21 30 75 -m 21 31 75 -m 21 32 75 -m 21 33 75 -m 21 34 75 -m 21 35 75 -m 21 36 75 -m 21 37 75 -m 21 38 75 -m 21 39 75 -m 21 40 75 -m 21 41 75 -m 21 42 75 -m 21 43 75 -m 22 20 75 -m 22 21 75 -m 22 19 75 -m 22 23 75 -m 22 24 75 -m 22 25 75 -m 22 26 75 -m 22 27 75 -m 22 28 75 -m 22 29 75 -m 22 30 75 -m 22 31 75 -m 22 32 75 -m 22 33 75 -m 22 34 75 -m 22 35 75 -m 22 36 75 -m 22 37 75 -m 22 38 75 -m 22 39 75 -m 22 40 75 -m 22 41 75 -m 22 42 75 -m 22 43 75 -m 23 20 75 -m 23 21 75 -m 23 22 75 -m 23 19 75 -m 23 24 75 -m 23 25 75 -m 23 26 75 -m 23 27 75 -m 23 28 75 -m 23 29 75 -m 23 30 75 -m 23 31 75 -m 23 32 75 -m 23 33 75 -m 23 34 75 -m 23 35 75 -m 23 36 75 -m 23 37 75 -m 23 38 75 -m 23 39 75 -m 23 40 75 -m 23 41 75 -m 23 42 75 -m 23 43 75 -m 24 20 75 -m 24 21 75 -m 24 22 75 -m 24 23 75 -m 24 19 75 -m 24 25 75 -m 24 26 75 -m 24 27 75 -m 24 28 75 -m 24 29 75 -m 24 30 75 -m 24 31 75 -m 24 32 75 -m 24 33 75 -m 24 34 75 -m 24 35 75 -m 24 36 75 -m 24 37 75 -m 24 38 75 -m 24 39 75 -m 24 40 75 -m 24 41 75 -m 24 42 75 -m 24 43 75 -m 25 20 75 -m 25 21 75 -m 25 22 75 -m 25 23 75 -m 25 24 75 -m 25 19 75 -m 25 26 75 -m 25 27 75 -m 25 28 75 -m 25 29 75 -m 25 30 75 -m 25 31 75 -m 25 32 75 -m 25 33 75 -m 25 34 75 -m 25 35 75 -m 25 36 75 -m 25 37 75 -m 25 38 75 -m 25 39 75 -m 25 40 75 -m 25 41 75 -m 25 42 75 -m 25 43 75 -m 26 20 75 -m 26 21 75 -m 26 22 75 -m 26 23 75 -m 26 24 75 -m 26 25 75 -m 26 19 75 -m 26 27 75 -m 26 28 75 -m 26 29 75 -m 26 30 75 -m 26 31 75 -m 26 32 75 -m 26 33 75 -m 26 34 75 -m 26 35 75 -m 26 36 75 -m 26 37 75 -m 26 38 75 -m 26 39 75 -m 26 40 75 -m 26 41 75 -m 26 42 75 -m 26 43 75 -m 27 20 75 -m 27 21 75 -m 27 22 75 -m 27 23 75 -m 27 24 75 -m 27 25 75 -m 27 26 75 -m 27 19 75 -m 27 28 75 -m 27 29 75 -m 27 30 75 -m 27 31 75 -m 27 32 75 -m 27 33 75 -m 27 34 75 -m 27 35 75 -m 27 36 75 -m 27 37 75 -m 27 38 75 -m 27 39 75 -m 27 40 75 -m 27 41 75 -m 27 42 75 -m 27 43 75 -m 28 20 75 -m 28 21 75 -m 28 22 75 -m 28 23 75 -m 28 24 75 -m 28 25 75 -m 28 26 75 -m 28 27 75 -m 28 19 75 -m 28 29 75 -m 28 30 75 -m 28 31 75 -m 28 32 75 -m 28 33 75 -m 28 34 75 -m 28 35 75 -m 28 36 75 -m 28 37 75 -m 28 38 75 -m 28 39 75 -m 28 40 75 -m 28 41 75 -m 28 42 75 -m 28 43 75 -m 29 20 75 -m 29 21 75 -m 29 22 75 -m 29 23 75 -m 29 24 75 -m 29 25 75 -m 29 26 75 -m 29 27 75 -m 29 28 75 -m 29 19 75 -m 29 30 75 -m 29 31 75 -m 29 32 75 -m 29 33 75 -m 29 34 75 -m 29 35 75 -m 29 36 75 -m 29 37 75 -m 29 38 75 -m 29 39 75 -m 29 40 75 -m 29 41 75 -m 29 42 75 -m 29 43 75 -m 30 20 75 -m 30 21 75 -m 30 22 75 -m 30 23 75 -m 30 24 75 -m 30 25 75 -m 30 26 75 -m 30 27 75 -m 30 28 75 -m 30 29 75 -m 30 19 75 -m 30 31 75 -m 30 32 75 -m 30 33 75 -m 30 34 75 -m 30 35 75 -m 30 36 75 -m 30 37 75 -m 30 38 75 -m 30 39 75 -m 30 40 75 -m 30 41 75 -m 30 42 75 -m 30 43 75 -m 31 20 75 -m 31 21 75 -m 31 22 75 -m 31 23 75 -m 31 24 75 -m 31 25 75 -m 31 26 75 -m 31 27 75 -m 31 28 75 -m 31 29 75 -m 31 30 75 -m 31 19 75 -m 31 32 75 -m 31 33 75 -m 31 34 75 -m 31 35 75 -m 31 36 75 -m 31 37 75 -m 31 38 75 -m 31 39 75 -m 31 40 75 -m 31 41 75 -m 31 42 75 -m 31 43 75 -m 32 20 75 -m 32 21 75 -m 32 22 75 -m 32 23 75 -m 32 24 75 -m 32 25 75 -m 32 26 75 -m 32 27 75 -m 32 28 75 -m 32 29 75 -m 32 30 75 -m 32 31 75 -m 32 19 75 -m 32 33 75 -m 32 34 75 -m 32 35 75 -m 32 36 75 -m 32 37 75 -m 32 38 75 -m 32 39 75 -m 32 40 75 -m 32 41 75 -m 32 42 75 -m 32 43 75 -m 33 20 75 -m 33 21 75 -m 33 22 75 -m 33 23 75 -m 33 24 75 -m 33 25 75 -m 33 26 75 -m 33 27 75 -m 33 28 75 -m 33 29 75 -m 33 30 75 -m 33 31 75 -m 33 32 75 -m 33 19 75 -m 33 34 75 -m 33 35 75 -m 33 36 75 -m 33 37 75 -m 33 38 75 -m 33 39 75 -m 33 40 75 -m 33 41 75 -m 33 42 75 -m 33 43 75 -m 34 20 75 -m 34 21 75 -m 34 22 75 -m 34 23 75 -m 34 24 75 -m 34 25 75 -m 34 26 75 -m 34 27 75 -m 34 28 75 -m 34 29 75 -m 34 30 75 -m 34 31 75 -m 34 32 75 -m 34 33 75 -m 34 19 75 -m 34 35 75 -m 34 36 75 -m 34 37 75 -m 34 38 75 -m 34 39 75 -m 34 40 75 -m 34 41 75 -m 34 42 75 -m 34 43 75 -m 35 20 75 -m 35 21 75 -m 35 22 75 -m 35 23 75 -m 35 24 75 -m 35 25 75 -m 35 26 75 -m 35 27 75 -m 35 28 75 -m 35 29 75 -m 35 30 75 -m 35 31 75 -m 35 32 75 -m 35 33 75 -m 35 34 75 -m 35 19 75 -m 35 36 75 -m 35 37 75 -m 35 38 75 -m 35 39 75 -m 35 40 75 -m 35 41 75 -m 35 42 75 -m 35 43 75 -m 36 20 75 -m 36 21 75 -m 36 22 75 -m 36 23 75 -m 36 24 75 -m 36 25 75 -m 36 26 75 -m 36 27 75 -m 36 28 75 -m 36 29 75 -m 36 30 75 -m 36 31 75 -m 36 32 75 -m 36 33 75 -m 36 34 75 -m 36 35 75 -m 36 19 75 -m 36 37 75 -m 36 38 75 -m 36 39 75 -m 36 40 75 -m 36 41 75 -m 36 42 75 -m 36 43 75 -m 37 20 75 -m 37 21 75 -m 37 22 75 -m 37 23 75 -m 37 24 75 -m 37 25 75 -m 37 26 75 -m 37 27 75 -m 37 28 75 -m 37 29 75 -m 37 30 75 -m 37 31 75 -m 37 32 75 -m 37 33 75 -m 37 34 75 -m 37 35 75 -m 37 36 75 -m 37 19 75 -m 37 38 75 -m 37 39 75 -m 37 40 75 -m 37 41 75 -m 37 42 75 -m 37 43 75 -m 38 20 75 -m 38 21 75 -m 38 22 75 -m 38 23 75 -m 38 24 75 -m 38 25 75 -m 38 26 75 -m 38 27 75 -m 38 28 75 -m 38 29 75 -m 38 30 75 -m 38 31 75 -m 38 32 75 -m 38 33 75 -m 38 34 75 -m 38 35 75 -m 38 36 75 -m 38 37 75 -m 38 19 75 -m 38 39 75 -m 38 40 75 -m 38 41 75 -m 38 42 75 -m 38 43 75 -m 39 20 75 -m 39 21 75 -m 39 22 75 -m 39 23 75 -m 39 24 75 -m 39 25 75 -m 39 26 75 -m 39 27 75 -m 39 28 75 -m 39 29 75 -m 39 30 75 -m 39 31 75 -m 39 32 75 -m 39 33 75 -m 39 34 75 -m 39 35 75 -m 39 36 75 -m 39 37 75 -m 39 38 75 -m 39 19 75 -m 39 40 75 -m 39 41 75 -m 39 42 75 -m 39 43 75 -m 40 20 75 -m 40 21 75 -m 40 22 75 -m 40 23 75 -m 40 24 75 -m 40 25 75 -m 40 26 75 -m 40 27 75 -m 40 28 75 -m 40 29 75 -m 40 30 75 -m 40 31 75 -m 40 32 75 -m 40 33 75 -m 40 34 75 -m 40 35 75 -m 40 36 75 -m 40 37 75 -m 40 38 75 -m 40 39 75 -m 40 19 75 -m 40 41 75 -m 40 42 75 -m 40 43 75 -m 41 20 75 -m 41 21 75 -m 41 22 75 -m 41 23 75 -m 41 24 75 -m 41 25 75 -m 41 26 75 -m 41 27 75 -m 41 28 75 -m 41 29 75 -m 41 30 75 -m 41 31 75 -m 41 32 75 -m 41 33 75 -m 41 34 75 -m 41 35 75 -m 41 36 75 -m 41 37 75 -m 41 38 75 -m 41 39 75 -m 41 40 75 -m 41 19 75 -m 41 42 75 -m 41 43 75 -m 42 20 75 -m 42 21 75 -m 42 22 75 -m 42 23 75 -m 42 24 75 -m 42 25 75 -m 42 26 75 -m 42 27 75 -m 42 28 75 -m 42 29 75 -m 42 30 75 -m 42 31 75 -m 42 32 75 -m 42 33 75 -m 42 34 75 -m 42 35 75 -m 42 36 75 -m 42 37 75 -m 42 38 75 -m 42 39 75 -m 42 40 75 -m 42 41 75 -m 42 19 75 -m 42 43 75 -m 43 20 75 -m 43 21 75 -m 43 22 75 -m 43 23 75 -m 43 24 75 -m 43 25 75 -m 43 26 75 -m 43 27 75 -m 43 28 75 -m 43 29 75 -m 43 30 75 -m 43 31 75 -m 43 32 75 -m 43 33 75 -m 43 34 75 -m 43 35 75 -m 43 36 75 -m 43 37 75 -m 43 38 75 -m 43 39 75 -m 43 40 75 -m 43 41 75 -m 43 42 75 -m 43 19 75 -n 1 0.0556 -n 2 0.0556 -n 3 0.0556 -n 4 0.0556 -n 5 0.0556 -n 6 0.0556 -n 7 0.0556 -n 8 0.0556 -n 9 0.0556 -n 10 0.0556 -n 11 0.0556 -n 12 0.0556 -n 13 0.0556 -n 14 0.0556 -n 15 0.0556 -n 16 0.0556 -n 17 0.0556 -n 18 0.0556 -n 19 0.006 -n 20 0.006 -n 21 0.006 -n 22 0.006 -n 23 0.006 -n 24 0.006 -n 25 0.006 -n 26 0.006 -n 27 0.006 -n 28 0.006 -n 29 0.006 -n 30 0.006 -n 31 0.006 -n 32 0.006 -n 33 0.006 -n 34 0.006 -n 35 0.006 -n 36 0.006 -n 37 0.006 -n 38 0.006 -n 39 0.006 -n 40 0.006 -n 41 0.006 -n 42 0.006 -n 43 0.006 -ej 0.008 18 1 -ej 0.008 17 1 -ej 0.008 16 1 -ej 0.008 15 1  -ej 0.008 14 1 -ej 0.008 13 1 -ej 0.008 12 1 -ej 0.008 11 1 -ej 0.008 10 1 -ej 0.008 9 1 -ej 0.008 8 1 -ej 0.008 7 1 -ej 0.008 6 1 -ej 0.008 5 1 -ej 0.008 4 1 -ej 0.008 3 1 -ej 0.008 2 1 -ej 0.008 43 19 -ej 0.008 42 19 -ej 0.008 41 19 -ej 0.008 40 19 -ej 0.008 39 19 -ej 0.008 38 19 -ej 0.008 37 19 -ej 0.008 36 19 -ej 0.008 35 19 -ej 0.008 34 19 -ej 0.008 33 19 -ej 0.008 32 19 -ej 0.008 31 19 -ej 0.008 30 19 -ej 0.008 29 19 -ej 0.008 28 19 -ej 0.008 27 19 -ej 0.008 26 19 -ej 0.008 25 19 -ej 0.008 24 19 -ej 0.008 23 19 -ej 0.008 22 19 -ej 0.008 21 19 -ej 0.008 20 19 -ej 0.0278 19 1 > Di3.3circ.txt
echo "model E island"
./ms 1192 1 -s 1000 -I 43 20 18 88 18 56 106 20 20 18 50 20 20 20 20 18 20 22 20 34 6 10 6 6 6 22 52 18 48 32 22 6 26 48 40 8 4 22 10 62 10 50 50 20 -m 1 2 105.9 -m 1 3 105.9 -m 1 4 105.9 -m 1 5 105.9 -m 1 6 105.9 -m 1 7 105.9 -m 1 8 105.9 -m 1 9 105.9 -m 1 10 105.9 -m 1 11 105.9 -m 1 12 105.9 -m 1 13 105.9 -m 1 14 105.9 -m 1 15 105.9 -m 1 16 105.9 -m 1 17 105.9 -m 1 18 105.9 -m 2 1 105.9 -m 2 3 105.9 -m 2 4 105.9 -m 2 5 105.9 -m 2 6 105.9 -m 2 7 105.9 -m 2 8 105.9 -m 2 9 105.9 -m 2 10 105.9 -m 2 11 105.9 -m 2 12 105.9 -m 2 13 105.9 -m 2 14 105.9 -m 2 15 105.9 -m 2 16 105.9 -m 2 17 105.9 -m 2 18 105.9 -m 3 2 105.9 -m 3 1 105.9 -m 3 4 105.9 -m 3 5 105.9 -m 3 6 105.9 -m 3 7 105.9 -m 3 8 105.9 -m 3 9 105.9 -m 3 10 105.9 -m 3 11 105.9 -m 3 12 105.9 -m 3 13 105.9 -m 3 14 105.9 -m 3 15 105.9 -m 3 16 105.9 -m 3 17 105.9 -m 3 18 105.9 -m 4 2 105.9 -m 4 3 105.9 -m 4 1 105.9 -m 4 5 105.9 -m 4 6 105.9 -m 4 7 105.9 -m 4 8 105.9 -m 4 9 105.9 -m 4 10 105.9 -m 4 11 105.9 -m 4 12 105.9 -m 4 13 105.9 -m 4 14 105.9 -m 4 15 105.9 -m 4 16 105.9 -m 4 17 105.9 -m 4 18 105.9 -m 5 2 105.9 -m 5 3 105.9 -m 5 4 105.9 -m 5 1 105.9 -m 5 6 105.9 -m 5 7 105.9 -m 5 8 105.9 -m 5 9 105.9 -m 5 10 105.9 -m 5 11 105.9 -m 5 12 105.9 -m 5 13 105.9 -m 5 14 105.9 -m 5 15 105.9 -m 5 16 105.9 -m 5 17 105.9 -m 5 18 105.9 -m 6 2 105.9 -m 6 3 105.9 -m 6 4 105.9 -m 6 5 105.9 -m 6 1 105.9 -m 6 7 105.9 -m 6 8 105.9 -m 6 9 105.9 -m 6 10 105.9 -m 6 11 105.9 -m 6 12 105.9 -m 6 13 105.9 -m 6 14 105.9 -m 6 15 105.9 -m 6 16 105.9 -m 6 17 105.9 -m 6 18 105.9 -m 7 2 105.9 -m 7 3 105.9 -m 7 4 105.9 -m 7 5 105.9 -m 7 6 105.9 -m 7 1 105.9 -m 7 8 105.9 -m 7 9 105.9 -m 7 10 105.9 -m 7 11 105.9 -m 7 12 105.9 -m 7 13 105.9 -m 7 14 105.9 -m 7 15 105.9 -m 7 16 105.9 -m 7 17 105.9 -m 7 18 105.9 -m 8 2 105.9 -m 8 3 105.9 -m 8 4 105.9 -m 8 5 105.9 -m 8 6 105.9 -m 8 7 105.9 -m 8 1 105.9 -m 8 9 105.9 -m 8 10 105.9 -m 8 11 105.9 -m 8 12 105.9 -m 8 13 105.9 -m 8 14 105.9 -m 8 15 105.9 -m 8 16 105.9 -m 8 17 105.9 -m 8 18 105.9 -m 9 2 105.9 -m 9 3 105.9 -m 9 4 105.9 -m 9 5 105.9 -m 9 6 105.9 -m 9 7 105.9 -m 9 8 105.9 -m 9 1 105.9 -m 9 10 105.9 -m 9 11 105.9 -m 9 12 105.9 -m 9 13 105.9 -m 9 14 105.9 -m 9 15 105.9 -m 9 16 105.9 -m 9 17 105.9 -m 9 18 105.9 -m 10 2 105.9 -m 10 3 105.9 -m 10 4 105.9 -m 10 5 105.9 -m 10 6 105.9 -m 10 7 105.9 -m 10 8 105.9 -m 10 9 105.9 -m 10 1 105.9 -m 10 11 105.9 -m 10 12 105.9 -m 10 13 105.9 -m 10 14 105.9 -m 10 15 105.9 -m 10 16 105.9 -m 10 17 105.9 -m 10 18 105.9 -m 11 2 105.9 -m 11 3 105.9 -m 11 4 105.9 -m 11 5 105.9 -m 11 6 105.9 -m 11 7 105.9 -m 11 8 105.9 -m 11 9 105.9 -m 11 10 105.9 -m 11 1 105.9 -m 11 12 105.9 -m 11 13 105.9 -m 11 14 105.9 -m 11 15 105.9 -m 11 16 105.9 -m 11 17 105.9 -m 11 18 105.9 -m 12 2 105.9 -m 12 3 105.9 -m 12 4 105.9 -m 12 5 105.9 -m 12 6 105.9 -m 12 7 105.9 -m 12 8 105.9 -m 12 9 105.9 -m 12 10 105.9 -m 12 11 105.9 -m 12 1 105.9 -m 12 13 105.9 -m 12 14 105.9 -m 12 15 105.9 -m 12 16 105.9 -m 12 17 105.9 -m 12 18 105.9 -m 13 2 105.9 -m 13 3 105.9 -m 13 4 105.9 -m 13 5 105.9 -m 13 6 105.9 -m 13 7 105.9 -m 13 8 105.9 -m 13 9 105.9 -m 13 10 105.9 -m 13 11 105.9 -m 13 12 105.9 -m 13 1 105.9 -m 13 14 105.9 -m 13 15 105.9 -m 13 16 105.9 -m 13 17 105.9 -m 13 18 105.9 -m 14 2 105.9 -m 14 3 105.9 -m 14 4 105.9 -m 14 5 105.9 -m 14 6 105.9 -m 14 7 105.9 -m 14 8 105.9 -m 14 9 105.9 -m 14 10 105.9 -m 14 11 105.9 -m 14 12 105.9 -m 14 13 105.9 -m 14 1 105.9 -m 14 15 105.9 -m 14 16 105.9 -m 14 17 105.9 -m 14 18 105.9 -m 15 2 105.9 -m 15 3 105.9 -m 15 4 105.9 -m 15 5 105.9 -m 15 6 105.9 -m 15 7 105.9 -m 15 8 105.9 -m 15 9 105.9 -m 15 10 105.9 -m 15 11 105.9 -m 15 12 105.9 -m 15 13 105.9 -m 15 14 105.9 -m 15 1 105.9 -m 15 16 105.9 -m 15 17 105.9 -m 15 18 105.9 -m 16 2 105.9 -m 16 3 105.9 -m 16 4 105.9 -m 16 5 105.9 -m 16 6 105.9 -m 16 7 105.9 -m 16 8 105.9 -m 16 9 105.9 -m 16 10 105.9 -m 16 11 105.9 -m 16 12 105.9 -m 16 13 105.9 -m 16 14 105.9 -m 16 15 105.9 -m 16 1 105.9 -m 16 17 105.9 -m 16 18 105.9 -m 17 2 105.9 -m 17 3 105.9 -m 17 4 105.9 -m 17 5 105.9 -m 17 6 105.9 -m 17 7 105.9 -m 17 8 105.9 -m 17 9 105.9 -m 17 10 105.9 -m 17 11 105.9 -m 17 12 105.9 -m 17 13 105.9 -m 17 14 105.9 -m 17 15 105.9 -m 17 16 105.9 -m 17 1 105.9 -m 17 18 105.9 -m 18 2 105.9 -m 18 3 105.9 -m 18 4 105.9 -m 18 5 105.9 -m 18 6 105.9 -m 18 7 105.9 -m 18 8 105.9 -m 18 9 105.9 -m 18 10 105.9 -m 18 11 105.9 -m 18 12 105.9 -m 18 13 105.9 -m 18 14 105.9 -m 18 15 105.9 -m 18 16 105.9 -m 18 17 105.9 -m 18 1 105.9 -m 19 20 75 -m 19 21 75 -m 19 22 75 -m 19 23 75 -m 19 24 75 -m 19 25 75 -m 19 26 75 -m 19 27 75 -m 19 28 75 -m 19 29 75 -m 19 30 75 -m 19 31 75 -m 19 32 75 -m 19 33 75 -m 19 34 75 -m 19 35 75 -m 19 36 75 -m 19 37 75 -m 19 38 75 -m 19 39 75 -m 19 40 75 -m 19 41 75 -m 19 42 75 -m 19 43 75 -m 20 19 75 -m 20 21 75 -m 20 22 75 -m 20 23 75 -m 20 24 75 -m 20 25 75 -m 20 26 75 -m 20 27 75 -m 20 28 75 -m 20 29 75 -m 20 30 75 -m 20 31 75 -m 20 32 75 -m 20 33 75 -m 20 34 75 -m 20 35 75 -m 20 36 75 -m 20 37 75 -m 20 38 75 -m 20 39 75 -m 20 40 75 -m 20 41 75 -m 20 42 75 -m 20 43 75 -m 21 20 75 -m 21 19 75 -m 21 22 75 -m 21 23 75 -m 21 24 75 -m 21 25 75 -m 21 26 75 -m 21 27 75 -m 21 28 75 -m 21 29 75 -m 21 30 75 -m 21 31 75 -m 21 32 75 -m 21 33 75 -m 21 34 75 -m 21 35 75 -m 21 36 75 -m 21 37 75 -m 21 38 75 -m 21 39 75 -m 21 40 75 -m 21 41 75 -m 21 42 75 -m 21 43 75 -m 22 20 75 -m 22 21 75 -m 22 19 75 -m 22 23 75 -m 22 24 75 -m 22 25 75 -m 22 26 75 -m 22 27 75 -m 22 28 75 -m 22 29 75 -m 22 30 75 -m 22 31 75 -m 22 32 75 -m 22 33 75 -m 22 34 75 -m 22 35 75 -m 22 36 75 -m 22 37 75 -m 22 38 75 -m 22 39 75 -m 22 40 75 -m 22 41 75 -m 22 42 75 -m 22 43 75 -m 23 20 75 -m 23 21 75 -m 23 22 75 -m 23 19 75 -m 23 24 75 -m 23 25 75 -m 23 26 75 -m 23 27 75 -m 23 28 75 -m 23 29 75 -m 23 30 75 -m 23 31 75 -m 23 32 75 -m 23 33 75 -m 23 34 75 -m 23 35 75 -m 23 36 75 -m 23 37 75 -m 23 38 75 -m 23 39 75 -m 23 40 75 -m 23 41 75 -m 23 42 75 -m 23 43 75 -m 24 20 75 -m 24 21 75 -m 24 22 75 -m 24 23 75 -m 24 19 75 -m 24 25 75 -m 24 26 75 -m 24 27 75 -m 24 28 75 -m 24 29 75 -m 24 30 75 -m 24 31 75 -m 24 32 75 -m 24 33 75 -m 24 34 75 -m 24 35 75 -m 24 36 75 -m 24 37 75 -m 24 38 75 -m 24 39 75 -m 24 40 75 -m 24 41 75 -m 24 42 75 -m 24 43 75 -m 25 20 75 -m 25 21 75 -m 25 22 75 -m 25 23 75 -m 25 24 75 -m 25 19 75 -m 25 26 75 -m 25 27 75 -m 25 28 75 -m 25 29 75 -m 25 30 75 -m 25 31 75 -m 25 32 75 -m 25 33 75 -m 25 34 75 -m 25 35 75 -m 25 36 75 -m 25 37 75 -m 25 38 75 -m 25 39 75 -m 25 40 75 -m 25 41 75 -m 25 42 75 -m 25 43 75 -m 26 20 75 -m 26 21 75 -m 26 22 75 -m 26 23 75 -m 26 24 75 -m 26 25 75 -m 26 19 75 -m 26 27 75 -m 26 28 75 -m 26 29 75 -m 26 30 75 -m 26 31 75 -m 26 32 75 -m 26 33 75 -m 26 34 75 -m 26 35 75 -m 26 36 75 -m 26 37 75 -m 26 38 75 -m 26 39 75 -m 26 40 75 -m 26 41 75 -m 26 42 75 -m 26 43 75 -m 27 20 75 -m 27 21 75 -m 27 22 75 -m 27 23 75 -m 27 24 75 -m 27 25 75 -m 27 26 75 -m 27 19 75 -m 27 28 75 -m 27 29 75 -m 27 30 75 -m 27 31 75 -m 27 32 75 -m 27 33 75 -m 27 34 75 -m 27 35 75 -m 27 36 75 -m 27 37 75 -m 27 38 75 -m 27 39 75 -m 27 40 75 -m 27 41 75 -m 27 42 75 -m 27 43 75 -m 28 20 75 -m 28 21 75 -m 28 22 75 -m 28 23 75 -m 28 24 75 -m 28 25 75 -m 28 26 75 -m 28 27 75 -m 28 19 75 -m 28 29 75 -m 28 30 75 -m 28 31 75 -m 28 32 75 -m 28 33 75 -m 28 34 75 -m 28 35 75 -m 28 36 75 -m 28 37 75 -m 28 38 75 -m 28 39 75 -m 28 40 75 -m 28 41 75 -m 28 42 75 -m 28 43 75 -m 29 20 75 -m 29 21 75 -m 29 22 75 -m 29 23 75 -m 29 24 75 -m 29 25 75 -m 29 26 75 -m 29 27 75 -m 29 28 75 -m 29 19 75 -m 29 30 75 -m 29 31 75 -m 29 32 75 -m 29 33 75 -m 29 34 75 -m 29 35 75 -m 29 36 75 -m 29 37 75 -m 29 38 75 -m 29 39 75 -m 29 40 75 -m 29 41 75 -m 29 42 75 -m 29 43 75 -m 30 20 75 -m 30 21 75 -m 30 22 75 -m 30 23 75 -m 30 24 75 -m 30 25 75 -m 30 26 75 -m 30 27 75 -m 30 28 75 -m 30 29 75 -m 30 19 75 -m 30 31 75 -m 30 32 75 -m 30 33 75 -m 30 34 75 -m 30 35 75 -m 30 36 75 -m 30 37 75 -m 30 38 75 -m 30 39 75 -m 30 40 75 -m 30 41 75 -m 30 42 75 -m 30 43 75 -m 31 20 75 -m 31 21 75 -m 31 22 75 -m 31 23 75 -m 31 24 75 -m 31 25 75 -m 31 26 75 -m 31 27 75 -m 31 28 75 -m 31 29 75 -m 31 30 75 -m 31 19 75 -m 31 32 75 -m 31 33 75 -m 31 34 75 -m 31 35 75 -m 31 36 75 -m 31 37 75 -m 31 38 75 -m 31 39 75 -m 31 40 75 -m 31 41 75 -m 31 42 75 -m 31 43 75 -m 32 20 75 -m 32 21 75 -m 32 22 75 -m 32 23 75 -m 32 24 75 -m 32 25 75 -m 32 26 75 -m 32 27 75 -m 32 28 75 -m 32 29 75 -m 32 30 75 -m 32 31 75 -m 32 19 75 -m 32 33 75 -m 32 34 75 -m 32 35 75 -m 32 36 75 -m 32 37 75 -m 32 38 75 -m 32 39 75 -m 32 40 75 -m 32 41 75 -m 32 42 75 -m 32 43 75 -m 33 20 75 -m 33 21 75 -m 33 22 75 -m 33 23 75 -m 33 24 75 -m 33 25 75 -m 33 26 75 -m 33 27 75 -m 33 28 75 -m 33 29 75 -m 33 30 75 -m 33 31 75 -m 33 32 75 -m 33 19 75 -m 33 34 75 -m 33 35 75 -m 33 36 75 -m 33 37 75 -m 33 38 75 -m 33 39 75 -m 33 40 75 -m 33 41 75 -m 33 42 75 -m 33 43 75 -m 34 20 75 -m 34 21 75 -m 34 22 75 -m 34 23 75 -m 34 24 75 -m 34 25 75 -m 34 26 75 -m 34 27 75 -m 34 28 75 -m 34 29 75 -m 34 30 75 -m 34 31 75 -m 34 32 75 -m 34 33 75 -m 34 19 75 -m 34 35 75 -m 34 36 75 -m 34 37 75 -m 34 38 75 -m 34 39 75 -m 34 40 75 -m 34 41 75 -m 34 42 75 -m 34 43 75 -m 35 20 75 -m 35 21 75 -m 35 22 75 -m 35 23 75 -m 35 24 75 -m 35 25 75 -m 35 26 75 -m 35 27 75 -m 35 28 75 -m 35 29 75 -m 35 30 75 -m 35 31 75 -m 35 32 75 -m 35 33 75 -m 35 34 75 -m 35 19 75 -m 35 36 75 -m 35 37 75 -m 35 38 75 -m 35 39 75 -m 35 40 75 -m 35 41 75 -m 35 42 75 -m 35 43 75 -m 36 20 75 -m 36 21 75 -m 36 22 75 -m 36 23 75 -m 36 24 75 -m 36 25 75 -m 36 26 75 -m 36 27 75 -m 36 28 75 -m 36 29 75 -m 36 30 75 -m 36 31 75 -m 36 32 75 -m 36 33 75 -m 36 34 75 -m 36 35 75 -m 36 19 75 -m 36 37 75 -m 36 38 75 -m 36 39 75 -m 36 40 75 -m 36 41 75 -m 36 42 75 -m 36 43 75 -m 37 20 75 -m 37 21 75 -m 37 22 75 -m 37 23 75 -m 37 24 75 -m 37 25 75 -m 37 26 75 -m 37 27 75 -m 37 28 75 -m 37 29 75 -m 37 30 75 -m 37 31 75 -m 37 32 75 -m 37 33 75 -m 37 34 75 -m 37 35 75 -m 37 36 75 -m 37 19 75 -m 37 38 75 -m 37 39 75 -m 37 40 75 -m 37 41 75 -m 37 42 75 -m 37 43 75 -m 38 20 75 -m 38 21 75 -m 38 22 75 -m 38 23 75 -m 38 24 75 -m 38 25 75 -m 38 26 75 -m 38 27 75 -m 38 28 75 -m 38 29 75 -m 38 30 75 -m 38 31 75 -m 38 32 75 -m 38 33 75 -m 38 34 75 -m 38 35 75 -m 38 36 75 -m 38 37 75 -m 38 19 75 -m 38 39 75 -m 38 40 75 -m 38 41 75 -m 38 42 75 -m 38 43 75 -m 39 20 75 -m 39 21 75 -m 39 22 75 -m 39 23 75 -m 39 24 75 -m 39 25 75 -m 39 26 75 -m 39 27 75 -m 39 28 75 -m 39 29 75 -m 39 30 75 -m 39 31 75 -m 39 32 75 -m 39 33 75 -m 39 34 75 -m 39 35 75 -m 39 36 75 -m 39 37 75 -m 39 38 75 -m 39 19 75 -m 39 40 75 -m 39 41 75 -m 39 42 75 -m 39 43 75 -m 40 20 75 -m 40 21 75 -m 40 22 75 -m 40 23 75 -m 40 24 75 -m 40 25 75 -m 40 26 75 -m 40 27 75 -m 40 28 75 -m 40 29 75 -m 40 30 75 -m 40 31 75 -m 40 32 75 -m 40 33 75 -m 40 34 75 -m 40 35 75 -m 40 36 75 -m 40 37 75 -m 40 38 75 -m 40 39 75 -m 40 19 75 -m 40 41 75 -m 40 42 75 -m 40 43 75 -m 41 20 75 -m 41 21 75 -m 41 22 75 -m 41 23 75 -m 41 24 75 -m 41 25 75 -m 41 26 75 -m 41 27 75 -m 41 28 75 -m 41 29 75 -m 41 30 75 -m 41 31 75 -m 41 32 75 -m 41 33 75 -m 41 34 75 -m 41 35 75 -m 41 36 75 -m 41 37 75 -m 41 38 75 -m 41 39 75 -m 41 40 75 -m 41 19 75 -m 41 42 75 -m 41 43 75 -m 42 20 75 -m 42 21 75 -m 42 22 75 -m 42 23 75 -m 42 24 75 -m 42 25 75 -m 42 26 75 -m 42 27 75 -m 42 28 75 -m 42 29 75 -m 42 30 75 -m 42 31 75 -m 42 32 75 -m 42 33 75 -m 42 34 75 -m 42 35 75 -m 42 36 75 -m 42 37 75 -m 42 38 75 -m 42 39 75 -m 42 40 75 -m 42 41 75 -m 42 19 75 -m 42 43 75 -m 43 20 75 -m 43 21 75 -m 43 22 75 -m 43 23 75 -m 43 24 75 -m 43 25 75 -m 43 26 75 -m 43 27 75 -m 43 28 75 -m 43 29 75 -m 43 30 75 -m 43 31 75 -m 43 32 75 -m 43 33 75 -m 43 34 75 -m 43 35 75 -m 43 36 75 -m 43 37 75 -m 43 38 75 -m 43 39 75 -m 43 40 75 -m 43 41 75 -m 43 42 75 -m 43 19 75 -n 1 0.0556 -n 2 0.0556 -n 3 0.0556 -n 4 0.0556 -n 5 0.0556 -n 6 0.0556 -n 7 0.0556 -n 8 0.0556 -n 9 0.0556 -n 10 0.0556 -n 11 0.0556 -n 12 0.0556 -n 13 0.0556 -n 14 0.0556 -n 15 0.0556 -n 16 0.0556 -n 17 0.0556 -n 18 0.0556 -n 19 0.006 -n 20 0.006 -n 21 0.006 -n 22 0.006 -n 23 0.006 -n 24 0.006 -n 25 0.006 -n 26 0.006 -n 27 0.006 -n 28 0.006 -n 29 0.006 -n 30 0.006 -n 31 0.006 -n 32 0.006 -n 33 0.006 -n 34 0.006 -n 35 0.006 -n 36 0.006 -n 37 0.006 -n 38 0.006 -n 39 0.006 -n 40 0.006 -n 41 0.006 -n 42 0.006 -n 43 0.006 -ej 0.002 18 1 -ej 0.002 17 1 -ej 0.002 16 1 -ej 0.002 15 1  -ej 0.002 14 1 -ej 0.002 13 1 -ej 0.002 12 1 -ej 0.002 11 1 -ej 0.002 10 1 -ej 0.002 9 1 -ej 0.002 8 1 -ej 0.002 7 1 -ej 0.002 6 1 -ej 0.002 5 1 -ej 0.002 4 1 -ej 0.002 3 1 -ej 0.002 2 1 -ej 0.002 43 19 -ej 0.002 42 19 -ej 0.002 41 19 -ej 0.002 40 19 -ej 0.002 39 19 -ej 0.002 38 19 -ej 0.002 37 19 -ej 0.002 36 19 -ej 0.002 35 19 -ej 0.002 34 19 -ej 0.002 33 19 -ej 0.002 32 19 -ej 0.002 31 19 -ej 0.002 30 19 -ej 0.002 29 19 -ej 0.002 28 19 -ej 0.002 27 19 -ej 0.002 26 19 -ej 0.002 25 19 -ej 0.002 24 19 -ej 0.002 23 19 -ej 0.002 22 19 -ej 0.002 21 19 -ej 0.002 20 19 -eg 0.002 19 194.8 -eg 0.002 1 21.26 -ej 0.0138 19 1 -eG 0.0138 0 > Ei1.1.txt
./ms 1192 1 -s 1000 -I 43 20 18 88 18 56 106 20 20 18 50 20 20 20 20 18 20 22 20 34 6 10 6 6 6 22 52 18 48 32 22 6 26 48 40 8 4 22 10 62 10 50 50 20 -m 1 2 105.9 -m 1 3 105.9 -m 1 4 105.9 -m 1 5 105.9 -m 1 6 105.9 -m 1 7 105.9 -m 1 8 105.9 -m 1 9 105.9 -m 1 10 105.9 -m 1 11 105.9 -m 1 12 105.9 -m 1 13 105.9 -m 1 14 105.9 -m 1 15 105.9 -m 1 16 105.9 -m 1 17 105.9 -m 1 18 105.9 -m 2 1 105.9 -m 2 3 105.9 -m 2 4 105.9 -m 2 5 105.9 -m 2 6 105.9 -m 2 7 105.9 -m 2 8 105.9 -m 2 9 105.9 -m 2 10 105.9 -m 2 11 105.9 -m 2 12 105.9 -m 2 13 105.9 -m 2 14 105.9 -m 2 15 105.9 -m 2 16 105.9 -m 2 17 105.9 -m 2 18 105.9 -m 3 2 105.9 -m 3 1 105.9 -m 3 4 105.9 -m 3 5 105.9 -m 3 6 105.9 -m 3 7 105.9 -m 3 8 105.9 -m 3 9 105.9 -m 3 10 105.9 -m 3 11 105.9 -m 3 12 105.9 -m 3 13 105.9 -m 3 14 105.9 -m 3 15 105.9 -m 3 16 105.9 -m 3 17 105.9 -m 3 18 105.9 -m 4 2 105.9 -m 4 3 105.9 -m 4 1 105.9 -m 4 5 105.9 -m 4 6 105.9 -m 4 7 105.9 -m 4 8 105.9 -m 4 9 105.9 -m 4 10 105.9 -m 4 11 105.9 -m 4 12 105.9 -m 4 13 105.9 -m 4 14 105.9 -m 4 15 105.9 -m 4 16 105.9 -m 4 17 105.9 -m 4 18 105.9 -m 5 2 105.9 -m 5 3 105.9 -m 5 4 105.9 -m 5 1 105.9 -m 5 6 105.9 -m 5 7 105.9 -m 5 8 105.9 -m 5 9 105.9 -m 5 10 105.9 -m 5 11 105.9 -m 5 12 105.9 -m 5 13 105.9 -m 5 14 105.9 -m 5 15 105.9 -m 5 16 105.9 -m 5 17 105.9 -m 5 18 105.9 -m 6 2 105.9 -m 6 3 105.9 -m 6 4 105.9 -m 6 5 105.9 -m 6 1 105.9 -m 6 7 105.9 -m 6 8 105.9 -m 6 9 105.9 -m 6 10 105.9 -m 6 11 105.9 -m 6 12 105.9 -m 6 13 105.9 -m 6 14 105.9 -m 6 15 105.9 -m 6 16 105.9 -m 6 17 105.9 -m 6 18 105.9 -m 7 2 105.9 -m 7 3 105.9 -m 7 4 105.9 -m 7 5 105.9 -m 7 6 105.9 -m 7 1 105.9 -m 7 8 105.9 -m 7 9 105.9 -m 7 10 105.9 -m 7 11 105.9 -m 7 12 105.9 -m 7 13 105.9 -m 7 14 105.9 -m 7 15 105.9 -m 7 16 105.9 -m 7 17 105.9 -m 7 18 105.9 -m 8 2 105.9 -m 8 3 105.9 -m 8 4 105.9 -m 8 5 105.9 -m 8 6 105.9 -m 8 7 105.9 -m 8 1 105.9 -m 8 9 105.9 -m 8 10 105.9 -m 8 11 105.9 -m 8 12 105.9 -m 8 13 105.9 -m 8 14 105.9 -m 8 15 105.9 -m 8 16 105.9 -m 8 17 105.9 -m 8 18 105.9 -m 9 2 105.9 -m 9 3 105.9 -m 9 4 105.9 -m 9 5 105.9 -m 9 6 105.9 -m 9 7 105.9 -m 9 8 105.9 -m 9 1 105.9 -m 9 10 105.9 -m 9 11 105.9 -m 9 12 105.9 -m 9 13 105.9 -m 9 14 105.9 -m 9 15 105.9 -m 9 16 105.9 -m 9 17 105.9 -m 9 18 105.9 -m 10 2 105.9 -m 10 3 105.9 -m 10 4 105.9 -m 10 5 105.9 -m 10 6 105.9 -m 10 7 105.9 -m 10 8 105.9 -m 10 9 105.9 -m 10 1 105.9 -m 10 11 105.9 -m 10 12 105.9 -m 10 13 105.9 -m 10 14 105.9 -m 10 15 105.9 -m 10 16 105.9 -m 10 17 105.9 -m 10 18 105.9 -m 11 2 105.9 -m 11 3 105.9 -m 11 4 105.9 -m 11 5 105.9 -m 11 6 105.9 -m 11 7 105.9 -m 11 8 105.9 -m 11 9 105.9 -m 11 10 105.9 -m 11 1 105.9 -m 11 12 105.9 -m 11 13 105.9 -m 11 14 105.9 -m 11 15 105.9 -m 11 16 105.9 -m 11 17 105.9 -m 11 18 105.9 -m 12 2 105.9 -m 12 3 105.9 -m 12 4 105.9 -m 12 5 105.9 -m 12 6 105.9 -m 12 7 105.9 -m 12 8 105.9 -m 12 9 105.9 -m 12 10 105.9 -m 12 11 105.9 -m 12 1 105.9 -m 12 13 105.9 -m 12 14 105.9 -m 12 15 105.9 -m 12 16 105.9 -m 12 17 105.9 -m 12 18 105.9 -m 13 2 105.9 -m 13 3 105.9 -m 13 4 105.9 -m 13 5 105.9 -m 13 6 105.9 -m 13 7 105.9 -m 13 8 105.9 -m 13 9 105.9 -m 13 10 105.9 -m 13 11 105.9 -m 13 12 105.9 -m 13 1 105.9 -m 13 14 105.9 -m 13 15 105.9 -m 13 16 105.9 -m 13 17 105.9 -m 13 18 105.9 -m 14 2 105.9 -m 14 3 105.9 -m 14 4 105.9 -m 14 5 105.9 -m 14 6 105.9 -m 14 7 105.9 -m 14 8 105.9 -m 14 9 105.9 -m 14 10 105.9 -m 14 11 105.9 -m 14 12 105.9 -m 14 13 105.9 -m 14 1 105.9 -m 14 15 105.9 -m 14 16 105.9 -m 14 17 105.9 -m 14 18 105.9 -m 15 2 105.9 -m 15 3 105.9 -m 15 4 105.9 -m 15 5 105.9 -m 15 6 105.9 -m 15 7 105.9 -m 15 8 105.9 -m 15 9 105.9 -m 15 10 105.9 -m 15 11 105.9 -m 15 12 105.9 -m 15 13 105.9 -m 15 14 105.9 -m 15 1 105.9 -m 15 16 105.9 -m 15 17 105.9 -m 15 18 105.9 -m 16 2 105.9 -m 16 3 105.9 -m 16 4 105.9 -m 16 5 105.9 -m 16 6 105.9 -m 16 7 105.9 -m 16 8 105.9 -m 16 9 105.9 -m 16 10 105.9 -m 16 11 105.9 -m 16 12 105.9 -m 16 13 105.9 -m 16 14 105.9 -m 16 15 105.9 -m 16 1 105.9 -m 16 17 105.9 -m 16 18 105.9 -m 17 2 105.9 -m 17 3 105.9 -m 17 4 105.9 -m 17 5 105.9 -m 17 6 105.9 -m 17 7 105.9 -m 17 8 105.9 -m 17 9 105.9 -m 17 10 105.9 -m 17 11 105.9 -m 17 12 105.9 -m 17 13 105.9 -m 17 14 105.9 -m 17 15 105.9 -m 17 16 105.9 -m 17 1 105.9 -m 17 18 105.9 -m 18 2 105.9 -m 18 3 105.9 -m 18 4 105.9 -m 18 5 105.9 -m 18 6 105.9 -m 18 7 105.9 -m 18 8 105.9 -m 18 9 105.9 -m 18 10 105.9 -m 18 11 105.9 -m 18 12 105.9 -m 18 13 105.9 -m 18 14 105.9 -m 18 15 105.9 -m 18 16 105.9 -m 18 17 105.9 -m 18 1 105.9 -m 19 20 75 -m 19 21 75 -m 19 22 75 -m 19 23 75 -m 19 24 75 -m 19 25 75 -m 19 26 75 -m 19 27 75 -m 19 28 75 -m 19 29 75 -m 19 30 75 -m 19 31 75 -m 19 32 75 -m 19 33 75 -m 19 34 75 -m 19 35 75 -m 19 36 75 -m 19 37 75 -m 19 38 75 -m 19 39 75 -m 19 40 75 -m 19 41 75 -m 19 42 75 -m 19 43 75 -m 20 19 75 -m 20 21 75 -m 20 22 75 -m 20 23 75 -m 20 24 75 -m 20 25 75 -m 20 26 75 -m 20 27 75 -m 20 28 75 -m 20 29 75 -m 20 30 75 -m 20 31 75 -m 20 32 75 -m 20 33 75 -m 20 34 75 -m 20 35 75 -m 20 36 75 -m 20 37 75 -m 20 38 75 -m 20 39 75 -m 20 40 75 -m 20 41 75 -m 20 42 75 -m 20 43 75 -m 21 20 75 -m 21 19 75 -m 21 22 75 -m 21 23 75 -m 21 24 75 -m 21 25 75 -m 21 26 75 -m 21 27 75 -m 21 28 75 -m 21 29 75 -m 21 30 75 -m 21 31 75 -m 21 32 75 -m 21 33 75 -m 21 34 75 -m 21 35 75 -m 21 36 75 -m 21 37 75 -m 21 38 75 -m 21 39 75 -m 21 40 75 -m 21 41 75 -m 21 42 75 -m 21 43 75 -m 22 20 75 -m 22 21 75 -m 22 19 75 -m 22 23 75 -m 22 24 75 -m 22 25 75 -m 22 26 75 -m 22 27 75 -m 22 28 75 -m 22 29 75 -m 22 30 75 -m 22 31 75 -m 22 32 75 -m 22 33 75 -m 22 34 75 -m 22 35 75 -m 22 36 75 -m 22 37 75 -m 22 38 75 -m 22 39 75 -m 22 40 75 -m 22 41 75 -m 22 42 75 -m 22 43 75 -m 23 20 75 -m 23 21 75 -m 23 22 75 -m 23 19 75 -m 23 24 75 -m 23 25 75 -m 23 26 75 -m 23 27 75 -m 23 28 75 -m 23 29 75 -m 23 30 75 -m 23 31 75 -m 23 32 75 -m 23 33 75 -m 23 34 75 -m 23 35 75 -m 23 36 75 -m 23 37 75 -m 23 38 75 -m 23 39 75 -m 23 40 75 -m 23 41 75 -m 23 42 75 -m 23 43 75 -m 24 20 75 -m 24 21 75 -m 24 22 75 -m 24 23 75 -m 24 19 75 -m 24 25 75 -m 24 26 75 -m 24 27 75 -m 24 28 75 -m 24 29 75 -m 24 30 75 -m 24 31 75 -m 24 32 75 -m 24 33 75 -m 24 34 75 -m 24 35 75 -m 24 36 75 -m 24 37 75 -m 24 38 75 -m 24 39 75 -m 24 40 75 -m 24 41 75 -m 24 42 75 -m 24 43 75 -m 25 20 75 -m 25 21 75 -m 25 22 75 -m 25 23 75 -m 25 24 75 -m 25 19 75 -m 25 26 75 -m 25 27 75 -m 25 28 75 -m 25 29 75 -m 25 30 75 -m 25 31 75 -m 25 32 75 -m 25 33 75 -m 25 34 75 -m 25 35 75 -m 25 36 75 -m 25 37 75 -m 25 38 75 -m 25 39 75 -m 25 40 75 -m 25 41 75 -m 25 42 75 -m 25 43 75 -m 26 20 75 -m 26 21 75 -m 26 22 75 -m 26 23 75 -m 26 24 75 -m 26 25 75 -m 26 19 75 -m 26 27 75 -m 26 28 75 -m 26 29 75 -m 26 30 75 -m 26 31 75 -m 26 32 75 -m 26 33 75 -m 26 34 75 -m 26 35 75 -m 26 36 75 -m 26 37 75 -m 26 38 75 -m 26 39 75 -m 26 40 75 -m 26 41 75 -m 26 42 75 -m 26 43 75 -m 27 20 75 -m 27 21 75 -m 27 22 75 -m 27 23 75 -m 27 24 75 -m 27 25 75 -m 27 26 75 -m 27 19 75 -m 27 28 75 -m 27 29 75 -m 27 30 75 -m 27 31 75 -m 27 32 75 -m 27 33 75 -m 27 34 75 -m 27 35 75 -m 27 36 75 -m 27 37 75 -m 27 38 75 -m 27 39 75 -m 27 40 75 -m 27 41 75 -m 27 42 75 -m 27 43 75 -m 28 20 75 -m 28 21 75 -m 28 22 75 -m 28 23 75 -m 28 24 75 -m 28 25 75 -m 28 26 75 -m 28 27 75 -m 28 19 75 -m 28 29 75 -m 28 30 75 -m 28 31 75 -m 28 32 75 -m 28 33 75 -m 28 34 75 -m 28 35 75 -m 28 36 75 -m 28 37 75 -m 28 38 75 -m 28 39 75 -m 28 40 75 -m 28 41 75 -m 28 42 75 -m 28 43 75 -m 29 20 75 -m 29 21 75 -m 29 22 75 -m 29 23 75 -m 29 24 75 -m 29 25 75 -m 29 26 75 -m 29 27 75 -m 29 28 75 -m 29 19 75 -m 29 30 75 -m 29 31 75 -m 29 32 75 -m 29 33 75 -m 29 34 75 -m 29 35 75 -m 29 36 75 -m 29 37 75 -m 29 38 75 -m 29 39 75 -m 29 40 75 -m 29 41 75 -m 29 42 75 -m 29 43 75 -m 30 20 75 -m 30 21 75 -m 30 22 75 -m 30 23 75 -m 30 24 75 -m 30 25 75 -m 30 26 75 -m 30 27 75 -m 30 28 75 -m 30 29 75 -m 30 19 75 -m 30 31 75 -m 30 32 75 -m 30 33 75 -m 30 34 75 -m 30 35 75 -m 30 36 75 -m 30 37 75 -m 30 38 75 -m 30 39 75 -m 30 40 75 -m 30 41 75 -m 30 42 75 -m 30 43 75 -m 31 20 75 -m 31 21 75 -m 31 22 75 -m 31 23 75 -m 31 24 75 -m 31 25 75 -m 31 26 75 -m 31 27 75 -m 31 28 75 -m 31 29 75 -m 31 30 75 -m 31 19 75 -m 31 32 75 -m 31 33 75 -m 31 34 75 -m 31 35 75 -m 31 36 75 -m 31 37 75 -m 31 38 75 -m 31 39 75 -m 31 40 75 -m 31 41 75 -m 31 42 75 -m 31 43 75 -m 32 20 75 -m 32 21 75 -m 32 22 75 -m 32 23 75 -m 32 24 75 -m 32 25 75 -m 32 26 75 -m 32 27 75 -m 32 28 75 -m 32 29 75 -m 32 30 75 -m 32 31 75 -m 32 19 75 -m 32 33 75 -m 32 34 75 -m 32 35 75 -m 32 36 75 -m 32 37 75 -m 32 38 75 -m 32 39 75 -m 32 40 75 -m 32 41 75 -m 32 42 75 -m 32 43 75 -m 33 20 75 -m 33 21 75 -m 33 22 75 -m 33 23 75 -m 33 24 75 -m 33 25 75 -m 33 26 75 -m 33 27 75 -m 33 28 75 -m 33 29 75 -m 33 30 75 -m 33 31 75 -m 33 32 75 -m 33 19 75 -m 33 34 75 -m 33 35 75 -m 33 36 75 -m 33 37 75 -m 33 38 75 -m 33 39 75 -m 33 40 75 -m 33 41 75 -m 33 42 75 -m 33 43 75 -m 34 20 75 -m 34 21 75 -m 34 22 75 -m 34 23 75 -m 34 24 75 -m 34 25 75 -m 34 26 75 -m 34 27 75 -m 34 28 75 -m 34 29 75 -m 34 30 75 -m 34 31 75 -m 34 32 75 -m 34 33 75 -m 34 19 75 -m 34 35 75 -m 34 36 75 -m 34 37 75 -m 34 38 75 -m 34 39 75 -m 34 40 75 -m 34 41 75 -m 34 42 75 -m 34 43 75 -m 35 20 75 -m 35 21 75 -m 35 22 75 -m 35 23 75 -m 35 24 75 -m 35 25 75 -m 35 26 75 -m 35 27 75 -m 35 28 75 -m 35 29 75 -m 35 30 75 -m 35 31 75 -m 35 32 75 -m 35 33 75 -m 35 34 75 -m 35 19 75 -m 35 36 75 -m 35 37 75 -m 35 38 75 -m 35 39 75 -m 35 40 75 -m 35 41 75 -m 35 42 75 -m 35 43 75 -m 36 20 75 -m 36 21 75 -m 36 22 75 -m 36 23 75 -m 36 24 75 -m 36 25 75 -m 36 26 75 -m 36 27 75 -m 36 28 75 -m 36 29 75 -m 36 30 75 -m 36 31 75 -m 36 32 75 -m 36 33 75 -m 36 34 75 -m 36 35 75 -m 36 19 75 -m 36 37 75 -m 36 38 75 -m 36 39 75 -m 36 40 75 -m 36 41 75 -m 36 42 75 -m 36 43 75 -m 37 20 75 -m 37 21 75 -m 37 22 75 -m 37 23 75 -m 37 24 75 -m 37 25 75 -m 37 26 75 -m 37 27 75 -m 37 28 75 -m 37 29 75 -m 37 30 75 -m 37 31 75 -m 37 32 75 -m 37 33 75 -m 37 34 75 -m 37 35 75 -m 37 36 75 -m 37 19 75 -m 37 38 75 -m 37 39 75 -m 37 40 75 -m 37 41 75 -m 37 42 75 -m 37 43 75 -m 38 20 75 -m 38 21 75 -m 38 22 75 -m 38 23 75 -m 38 24 75 -m 38 25 75 -m 38 26 75 -m 38 27 75 -m 38 28 75 -m 38 29 75 -m 38 30 75 -m 38 31 75 -m 38 32 75 -m 38 33 75 -m 38 34 75 -m 38 35 75 -m 38 36 75 -m 38 37 75 -m 38 19 75 -m 38 39 75 -m 38 40 75 -m 38 41 75 -m 38 42 75 -m 38 43 75 -m 39 20 75 -m 39 21 75 -m 39 22 75 -m 39 23 75 -m 39 24 75 -m 39 25 75 -m 39 26 75 -m 39 27 75 -m 39 28 75 -m 39 29 75 -m 39 30 75 -m 39 31 75 -m 39 32 75 -m 39 33 75 -m 39 34 75 -m 39 35 75 -m 39 36 75 -m 39 37 75 -m 39 38 75 -m 39 19 75 -m 39 40 75 -m 39 41 75 -m 39 42 75 -m 39 43 75 -m 40 20 75 -m 40 21 75 -m 40 22 75 -m 40 23 75 -m 40 24 75 -m 40 25 75 -m 40 26 75 -m 40 27 75 -m 40 28 75 -m 40 29 75 -m 40 30 75 -m 40 31 75 -m 40 32 75 -m 40 33 75 -m 40 34 75 -m 40 35 75 -m 40 36 75 -m 40 37 75 -m 40 38 75 -m 40 39 75 -m 40 19 75 -m 40 41 75 -m 40 42 75 -m 40 43 75 -m 41 20 75 -m 41 21 75 -m 41 22 75 -m 41 23 75 -m 41 24 75 -m 41 25 75 -m 41 26 75 -m 41 27 75 -m 41 28 75 -m 41 29 75 -m 41 30 75 -m 41 31 75 -m 41 32 75 -m 41 33 75 -m 41 34 75 -m 41 35 75 -m 41 36 75 -m 41 37 75 -m 41 38 75 -m 41 39 75 -m 41 40 75 -m 41 19 75 -m 41 42 75 -m 41 43 75 -m 42 20 75 -m 42 21 75 -m 42 22 75 -m 42 23 75 -m 42 24 75 -m 42 25 75 -m 42 26 75 -m 42 27 75 -m 42 28 75 -m 42 29 75 -m 42 30 75 -m 42 31 75 -m 42 32 75 -m 42 33 75 -m 42 34 75 -m 42 35 75 -m 42 36 75 -m 42 37 75 -m 42 38 75 -m 42 39 75 -m 42 40 75 -m 42 41 75 -m 42 19 75 -m 42 43 75 -m 43 20 75 -m 43 21 75 -m 43 22 75 -m 43 23 75 -m 43 24 75 -m 43 25 75 -m 43 26 75 -m 43 27 75 -m 43 28 75 -m 43 29 75 -m 43 30 75 -m 43 31 75 -m 43 32 75 -m 43 33 75 -m 43 34 75 -m 43 35 75 -m 43 36 75 -m 43 37 75 -m 43 38 75 -m 43 39 75 -m 43 40 75 -m 43 41 75 -m 43 42 75 -m 43 19 75 -n 1 0.0556 -n 2 0.0556 -n 3 0.0556 -n 4 0.0556 -n 5 0.0556 -n 6 0.0556 -n 7 0.0556 -n 8 0.0556 -n 9 0.0556 -n 10 0.0556 -n 11 0.0556 -n 12 0.0556 -n 13 0.0556 -n 14 0.0556 -n 15 0.0556 -n 16 0.0556 -n 17 0.0556 -n 18 0.0556 -n 19 0.006 -n 20 0.006 -n 21 0.006 -n 22 0.006 -n 23 0.006 -n 24 0.006 -n 25 0.006 -n 26 0.006 -n 27 0.006 -n 28 0.006 -n 29 0.006 -n 30 0.006 -n 31 0.006 -n 32 0.006 -n 33 0.006 -n 34 0.006 -n 35 0.006 -n 36 0.006 -n 37 0.006 -n 38 0.006 -n 39 0.006 -n 40 0.006 -n 41 0.006 -n 42 0.006 -n 43 0.006 -ej 0.005 18 1 -ej 0.005 17 1 -ej 0.005 16 1 -ej 0.005 15 1  -ej 0.005 14 1 -ej 0.005 13 1 -ej 0.005 12 1 -ej 0.005 11 1 -ej 0.005 10 1 -ej 0.005 9 1 -ej 0.005 8 1 -ej 0.005 7 1 -ej 0.005 6 1 -ej 0.005 5 1 -ej 0.005 4 1 -ej 0.005 3 1 -ej 0.005 2 1 -ej 0.005 43 19 -ej 0.005 42 19 -ej 0.005 41 19 -ej 0.005 40 19 -ej 0.005 39 19 -ej 0.005 38 19 -ej 0.005 37 19 -ej 0.005 36 19 -ej 0.005 35 19 -ej 0.005 34 19 -ej 0.005 33 19 -ej 0.005 32 19 -ej 0.005 31 19 -ej 0.005 30 19 -ej 0.005 29 19 -ej 0.005 28 19 -ej 0.005 27 19 -ej 0.005 26 19 -ej 0.005 25 19 -ej 0.005 24 19 -ej 0.005 23 19 -ej 0.005 22 19 -ej 0.005 21 19 -ej 0.005 20 19 -eg 0.005 19 194.8 -eg 0.005 1 21.26 -ej 0.0138 19 1 -eG 0.0138 0 > Ei1.2.txt
./ms 1192 1 -s 1000 -I 43 20 18 88 18 56 106 20 20 18 50 20 20 20 20 18 20 22 20 34 6 10 6 6 6 22 52 18 48 32 22 6 26 48 40 8 4 22 10 62 10 50 50 20 -m 1 2 105.9 -m 1 3 105.9 -m 1 4 105.9 -m 1 5 105.9 -m 1 6 105.9 -m 1 7 105.9 -m 1 8 105.9 -m 1 9 105.9 -m 1 10 105.9 -m 1 11 105.9 -m 1 12 105.9 -m 1 13 105.9 -m 1 14 105.9 -m 1 15 105.9 -m 1 16 105.9 -m 1 17 105.9 -m 1 18 105.9 -m 2 1 105.9 -m 2 3 105.9 -m 2 4 105.9 -m 2 5 105.9 -m 2 6 105.9 -m 2 7 105.9 -m 2 8 105.9 -m 2 9 105.9 -m 2 10 105.9 -m 2 11 105.9 -m 2 12 105.9 -m 2 13 105.9 -m 2 14 105.9 -m 2 15 105.9 -m 2 16 105.9 -m 2 17 105.9 -m 2 18 105.9 -m 3 2 105.9 -m 3 1 105.9 -m 3 4 105.9 -m 3 5 105.9 -m 3 6 105.9 -m 3 7 105.9 -m 3 8 105.9 -m 3 9 105.9 -m 3 10 105.9 -m 3 11 105.9 -m 3 12 105.9 -m 3 13 105.9 -m 3 14 105.9 -m 3 15 105.9 -m 3 16 105.9 -m 3 17 105.9 -m 3 18 105.9 -m 4 2 105.9 -m 4 3 105.9 -m 4 1 105.9 -m 4 5 105.9 -m 4 6 105.9 -m 4 7 105.9 -m 4 8 105.9 -m 4 9 105.9 -m 4 10 105.9 -m 4 11 105.9 -m 4 12 105.9 -m 4 13 105.9 -m 4 14 105.9 -m 4 15 105.9 -m 4 16 105.9 -m 4 17 105.9 -m 4 18 105.9 -m 5 2 105.9 -m 5 3 105.9 -m 5 4 105.9 -m 5 1 105.9 -m 5 6 105.9 -m 5 7 105.9 -m 5 8 105.9 -m 5 9 105.9 -m 5 10 105.9 -m 5 11 105.9 -m 5 12 105.9 -m 5 13 105.9 -m 5 14 105.9 -m 5 15 105.9 -m 5 16 105.9 -m 5 17 105.9 -m 5 18 105.9 -m 6 2 105.9 -m 6 3 105.9 -m 6 4 105.9 -m 6 5 105.9 -m 6 1 105.9 -m 6 7 105.9 -m 6 8 105.9 -m 6 9 105.9 -m 6 10 105.9 -m 6 11 105.9 -m 6 12 105.9 -m 6 13 105.9 -m 6 14 105.9 -m 6 15 105.9 -m 6 16 105.9 -m 6 17 105.9 -m 6 18 105.9 -m 7 2 105.9 -m 7 3 105.9 -m 7 4 105.9 -m 7 5 105.9 -m 7 6 105.9 -m 7 1 105.9 -m 7 8 105.9 -m 7 9 105.9 -m 7 10 105.9 -m 7 11 105.9 -m 7 12 105.9 -m 7 13 105.9 -m 7 14 105.9 -m 7 15 105.9 -m 7 16 105.9 -m 7 17 105.9 -m 7 18 105.9 -m 8 2 105.9 -m 8 3 105.9 -m 8 4 105.9 -m 8 5 105.9 -m 8 6 105.9 -m 8 7 105.9 -m 8 1 105.9 -m 8 9 105.9 -m 8 10 105.9 -m 8 11 105.9 -m 8 12 105.9 -m 8 13 105.9 -m 8 14 105.9 -m 8 15 105.9 -m 8 16 105.9 -m 8 17 105.9 -m 8 18 105.9 -m 9 2 105.9 -m 9 3 105.9 -m 9 4 105.9 -m 9 5 105.9 -m 9 6 105.9 -m 9 7 105.9 -m 9 8 105.9 -m 9 1 105.9 -m 9 10 105.9 -m 9 11 105.9 -m 9 12 105.9 -m 9 13 105.9 -m 9 14 105.9 -m 9 15 105.9 -m 9 16 105.9 -m 9 17 105.9 -m 9 18 105.9 -m 10 2 105.9 -m 10 3 105.9 -m 10 4 105.9 -m 10 5 105.9 -m 10 6 105.9 -m 10 7 105.9 -m 10 8 105.9 -m 10 9 105.9 -m 10 1 105.9 -m 10 11 105.9 -m 10 12 105.9 -m 10 13 105.9 -m 10 14 105.9 -m 10 15 105.9 -m 10 16 105.9 -m 10 17 105.9 -m 10 18 105.9 -m 11 2 105.9 -m 11 3 105.9 -m 11 4 105.9 -m 11 5 105.9 -m 11 6 105.9 -m 11 7 105.9 -m 11 8 105.9 -m 11 9 105.9 -m 11 10 105.9 -m 11 1 105.9 -m 11 12 105.9 -m 11 13 105.9 -m 11 14 105.9 -m 11 15 105.9 -m 11 16 105.9 -m 11 17 105.9 -m 11 18 105.9 -m 12 2 105.9 -m 12 3 105.9 -m 12 4 105.9 -m 12 5 105.9 -m 12 6 105.9 -m 12 7 105.9 -m 12 8 105.9 -m 12 9 105.9 -m 12 10 105.9 -m 12 11 105.9 -m 12 1 105.9 -m 12 13 105.9 -m 12 14 105.9 -m 12 15 105.9 -m 12 16 105.9 -m 12 17 105.9 -m 12 18 105.9 -m 13 2 105.9 -m 13 3 105.9 -m 13 4 105.9 -m 13 5 105.9 -m 13 6 105.9 -m 13 7 105.9 -m 13 8 105.9 -m 13 9 105.9 -m 13 10 105.9 -m 13 11 105.9 -m 13 12 105.9 -m 13 1 105.9 -m 13 14 105.9 -m 13 15 105.9 -m 13 16 105.9 -m 13 17 105.9 -m 13 18 105.9 -m 14 2 105.9 -m 14 3 105.9 -m 14 4 105.9 -m 14 5 105.9 -m 14 6 105.9 -m 14 7 105.9 -m 14 8 105.9 -m 14 9 105.9 -m 14 10 105.9 -m 14 11 105.9 -m 14 12 105.9 -m 14 13 105.9 -m 14 1 105.9 -m 14 15 105.9 -m 14 16 105.9 -m 14 17 105.9 -m 14 18 105.9 -m 15 2 105.9 -m 15 3 105.9 -m 15 4 105.9 -m 15 5 105.9 -m 15 6 105.9 -m 15 7 105.9 -m 15 8 105.9 -m 15 9 105.9 -m 15 10 105.9 -m 15 11 105.9 -m 15 12 105.9 -m 15 13 105.9 -m 15 14 105.9 -m 15 1 105.9 -m 15 16 105.9 -m 15 17 105.9 -m 15 18 105.9 -m 16 2 105.9 -m 16 3 105.9 -m 16 4 105.9 -m 16 5 105.9 -m 16 6 105.9 -m 16 7 105.9 -m 16 8 105.9 -m 16 9 105.9 -m 16 10 105.9 -m 16 11 105.9 -m 16 12 105.9 -m 16 13 105.9 -m 16 14 105.9 -m 16 15 105.9 -m 16 1 105.9 -m 16 17 105.9 -m 16 18 105.9 -m 17 2 105.9 -m 17 3 105.9 -m 17 4 105.9 -m 17 5 105.9 -m 17 6 105.9 -m 17 7 105.9 -m 17 8 105.9 -m 17 9 105.9 -m 17 10 105.9 -m 17 11 105.9 -m 17 12 105.9 -m 17 13 105.9 -m 17 14 105.9 -m 17 15 105.9 -m 17 16 105.9 -m 17 1 105.9 -m 17 18 105.9 -m 18 2 105.9 -m 18 3 105.9 -m 18 4 105.9 -m 18 5 105.9 -m 18 6 105.9 -m 18 7 105.9 -m 18 8 105.9 -m 18 9 105.9 -m 18 10 105.9 -m 18 11 105.9 -m 18 12 105.9 -m 18 13 105.9 -m 18 14 105.9 -m 18 15 105.9 -m 18 16 105.9 -m 18 17 105.9 -m 18 1 105.9 -m 19 20 75 -m 19 21 75 -m 19 22 75 -m 19 23 75 -m 19 24 75 -m 19 25 75 -m 19 26 75 -m 19 27 75 -m 19 28 75 -m 19 29 75 -m 19 30 75 -m 19 31 75 -m 19 32 75 -m 19 33 75 -m 19 34 75 -m 19 35 75 -m 19 36 75 -m 19 37 75 -m 19 38 75 -m 19 39 75 -m 19 40 75 -m 19 41 75 -m 19 42 75 -m 19 43 75 -m 20 19 75 -m 20 21 75 -m 20 22 75 -m 20 23 75 -m 20 24 75 -m 20 25 75 -m 20 26 75 -m 20 27 75 -m 20 28 75 -m 20 29 75 -m 20 30 75 -m 20 31 75 -m 20 32 75 -m 20 33 75 -m 20 34 75 -m 20 35 75 -m 20 36 75 -m 20 37 75 -m 20 38 75 -m 20 39 75 -m 20 40 75 -m 20 41 75 -m 20 42 75 -m 20 43 75 -m 21 20 75 -m 21 19 75 -m 21 22 75 -m 21 23 75 -m 21 24 75 -m 21 25 75 -m 21 26 75 -m 21 27 75 -m 21 28 75 -m 21 29 75 -m 21 30 75 -m 21 31 75 -m 21 32 75 -m 21 33 75 -m 21 34 75 -m 21 35 75 -m 21 36 75 -m 21 37 75 -m 21 38 75 -m 21 39 75 -m 21 40 75 -m 21 41 75 -m 21 42 75 -m 21 43 75 -m 22 20 75 -m 22 21 75 -m 22 19 75 -m 22 23 75 -m 22 24 75 -m 22 25 75 -m 22 26 75 -m 22 27 75 -m 22 28 75 -m 22 29 75 -m 22 30 75 -m 22 31 75 -m 22 32 75 -m 22 33 75 -m 22 34 75 -m 22 35 75 -m 22 36 75 -m 22 37 75 -m 22 38 75 -m 22 39 75 -m 22 40 75 -m 22 41 75 -m 22 42 75 -m 22 43 75 -m 23 20 75 -m 23 21 75 -m 23 22 75 -m 23 19 75 -m 23 24 75 -m 23 25 75 -m 23 26 75 -m 23 27 75 -m 23 28 75 -m 23 29 75 -m 23 30 75 -m 23 31 75 -m 23 32 75 -m 23 33 75 -m 23 34 75 -m 23 35 75 -m 23 36 75 -m 23 37 75 -m 23 38 75 -m 23 39 75 -m 23 40 75 -m 23 41 75 -m 23 42 75 -m 23 43 75 -m 24 20 75 -m 24 21 75 -m 24 22 75 -m 24 23 75 -m 24 19 75 -m 24 25 75 -m 24 26 75 -m 24 27 75 -m 24 28 75 -m 24 29 75 -m 24 30 75 -m 24 31 75 -m 24 32 75 -m 24 33 75 -m 24 34 75 -m 24 35 75 -m 24 36 75 -m 24 37 75 -m 24 38 75 -m 24 39 75 -m 24 40 75 -m 24 41 75 -m 24 42 75 -m 24 43 75 -m 25 20 75 -m 25 21 75 -m 25 22 75 -m 25 23 75 -m 25 24 75 -m 25 19 75 -m 25 26 75 -m 25 27 75 -m 25 28 75 -m 25 29 75 -m 25 30 75 -m 25 31 75 -m 25 32 75 -m 25 33 75 -m 25 34 75 -m 25 35 75 -m 25 36 75 -m 25 37 75 -m 25 38 75 -m 25 39 75 -m 25 40 75 -m 25 41 75 -m 25 42 75 -m 25 43 75 -m 26 20 75 -m 26 21 75 -m 26 22 75 -m 26 23 75 -m 26 24 75 -m 26 25 75 -m 26 19 75 -m 26 27 75 -m 26 28 75 -m 26 29 75 -m 26 30 75 -m 26 31 75 -m 26 32 75 -m 26 33 75 -m 26 34 75 -m 26 35 75 -m 26 36 75 -m 26 37 75 -m 26 38 75 -m 26 39 75 -m 26 40 75 -m 26 41 75 -m 26 42 75 -m 26 43 75 -m 27 20 75 -m 27 21 75 -m 27 22 75 -m 27 23 75 -m 27 24 75 -m 27 25 75 -m 27 26 75 -m 27 19 75 -m 27 28 75 -m 27 29 75 -m 27 30 75 -m 27 31 75 -m 27 32 75 -m 27 33 75 -m 27 34 75 -m 27 35 75 -m 27 36 75 -m 27 37 75 -m 27 38 75 -m 27 39 75 -m 27 40 75 -m 27 41 75 -m 27 42 75 -m 27 43 75 -m 28 20 75 -m 28 21 75 -m 28 22 75 -m 28 23 75 -m 28 24 75 -m 28 25 75 -m 28 26 75 -m 28 27 75 -m 28 19 75 -m 28 29 75 -m 28 30 75 -m 28 31 75 -m 28 32 75 -m 28 33 75 -m 28 34 75 -m 28 35 75 -m 28 36 75 -m 28 37 75 -m 28 38 75 -m 28 39 75 -m 28 40 75 -m 28 41 75 -m 28 42 75 -m 28 43 75 -m 29 20 75 -m 29 21 75 -m 29 22 75 -m 29 23 75 -m 29 24 75 -m 29 25 75 -m 29 26 75 -m 29 27 75 -m 29 28 75 -m 29 19 75 -m 29 30 75 -m 29 31 75 -m 29 32 75 -m 29 33 75 -m 29 34 75 -m 29 35 75 -m 29 36 75 -m 29 37 75 -m 29 38 75 -m 29 39 75 -m 29 40 75 -m 29 41 75 -m 29 42 75 -m 29 43 75 -m 30 20 75 -m 30 21 75 -m 30 22 75 -m 30 23 75 -m 30 24 75 -m 30 25 75 -m 30 26 75 -m 30 27 75 -m 30 28 75 -m 30 29 75 -m 30 19 75 -m 30 31 75 -m 30 32 75 -m 30 33 75 -m 30 34 75 -m 30 35 75 -m 30 36 75 -m 30 37 75 -m 30 38 75 -m 30 39 75 -m 30 40 75 -m 30 41 75 -m 30 42 75 -m 30 43 75 -m 31 20 75 -m 31 21 75 -m 31 22 75 -m 31 23 75 -m 31 24 75 -m 31 25 75 -m 31 26 75 -m 31 27 75 -m 31 28 75 -m 31 29 75 -m 31 30 75 -m 31 19 75 -m 31 32 75 -m 31 33 75 -m 31 34 75 -m 31 35 75 -m 31 36 75 -m 31 37 75 -m 31 38 75 -m 31 39 75 -m 31 40 75 -m 31 41 75 -m 31 42 75 -m 31 43 75 -m 32 20 75 -m 32 21 75 -m 32 22 75 -m 32 23 75 -m 32 24 75 -m 32 25 75 -m 32 26 75 -m 32 27 75 -m 32 28 75 -m 32 29 75 -m 32 30 75 -m 32 31 75 -m 32 19 75 -m 32 33 75 -m 32 34 75 -m 32 35 75 -m 32 36 75 -m 32 37 75 -m 32 38 75 -m 32 39 75 -m 32 40 75 -m 32 41 75 -m 32 42 75 -m 32 43 75 -m 33 20 75 -m 33 21 75 -m 33 22 75 -m 33 23 75 -m 33 24 75 -m 33 25 75 -m 33 26 75 -m 33 27 75 -m 33 28 75 -m 33 29 75 -m 33 30 75 -m 33 31 75 -m 33 32 75 -m 33 19 75 -m 33 34 75 -m 33 35 75 -m 33 36 75 -m 33 37 75 -m 33 38 75 -m 33 39 75 -m 33 40 75 -m 33 41 75 -m 33 42 75 -m 33 43 75 -m 34 20 75 -m 34 21 75 -m 34 22 75 -m 34 23 75 -m 34 24 75 -m 34 25 75 -m 34 26 75 -m 34 27 75 -m 34 28 75 -m 34 29 75 -m 34 30 75 -m 34 31 75 -m 34 32 75 -m 34 33 75 -m 34 19 75 -m 34 35 75 -m 34 36 75 -m 34 37 75 -m 34 38 75 -m 34 39 75 -m 34 40 75 -m 34 41 75 -m 34 42 75 -m 34 43 75 -m 35 20 75 -m 35 21 75 -m 35 22 75 -m 35 23 75 -m 35 24 75 -m 35 25 75 -m 35 26 75 -m 35 27 75 -m 35 28 75 -m 35 29 75 -m 35 30 75 -m 35 31 75 -m 35 32 75 -m 35 33 75 -m 35 34 75 -m 35 19 75 -m 35 36 75 -m 35 37 75 -m 35 38 75 -m 35 39 75 -m 35 40 75 -m 35 41 75 -m 35 42 75 -m 35 43 75 -m 36 20 75 -m 36 21 75 -m 36 22 75 -m 36 23 75 -m 36 24 75 -m 36 25 75 -m 36 26 75 -m 36 27 75 -m 36 28 75 -m 36 29 75 -m 36 30 75 -m 36 31 75 -m 36 32 75 -m 36 33 75 -m 36 34 75 -m 36 35 75 -m 36 19 75 -m 36 37 75 -m 36 38 75 -m 36 39 75 -m 36 40 75 -m 36 41 75 -m 36 42 75 -m 36 43 75 -m 37 20 75 -m 37 21 75 -m 37 22 75 -m 37 23 75 -m 37 24 75 -m 37 25 75 -m 37 26 75 -m 37 27 75 -m 37 28 75 -m 37 29 75 -m 37 30 75 -m 37 31 75 -m 37 32 75 -m 37 33 75 -m 37 34 75 -m 37 35 75 -m 37 36 75 -m 37 19 75 -m 37 38 75 -m 37 39 75 -m 37 40 75 -m 37 41 75 -m 37 42 75 -m 37 43 75 -m 38 20 75 -m 38 21 75 -m 38 22 75 -m 38 23 75 -m 38 24 75 -m 38 25 75 -m 38 26 75 -m 38 27 75 -m 38 28 75 -m 38 29 75 -m 38 30 75 -m 38 31 75 -m 38 32 75 -m 38 33 75 -m 38 34 75 -m 38 35 75 -m 38 36 75 -m 38 37 75 -m 38 19 75 -m 38 39 75 -m 38 40 75 -m 38 41 75 -m 38 42 75 -m 38 43 75 -m 39 20 75 -m 39 21 75 -m 39 22 75 -m 39 23 75 -m 39 24 75 -m 39 25 75 -m 39 26 75 -m 39 27 75 -m 39 28 75 -m 39 29 75 -m 39 30 75 -m 39 31 75 -m 39 32 75 -m 39 33 75 -m 39 34 75 -m 39 35 75 -m 39 36 75 -m 39 37 75 -m 39 38 75 -m 39 19 75 -m 39 40 75 -m 39 41 75 -m 39 42 75 -m 39 43 75 -m 40 20 75 -m 40 21 75 -m 40 22 75 -m 40 23 75 -m 40 24 75 -m 40 25 75 -m 40 26 75 -m 40 27 75 -m 40 28 75 -m 40 29 75 -m 40 30 75 -m 40 31 75 -m 40 32 75 -m 40 33 75 -m 40 34 75 -m 40 35 75 -m 40 36 75 -m 40 37 75 -m 40 38 75 -m 40 39 75 -m 40 19 75 -m 40 41 75 -m 40 42 75 -m 40 43 75 -m 41 20 75 -m 41 21 75 -m 41 22 75 -m 41 23 75 -m 41 24 75 -m 41 25 75 -m 41 26 75 -m 41 27 75 -m 41 28 75 -m 41 29 75 -m 41 30 75 -m 41 31 75 -m 41 32 75 -m 41 33 75 -m 41 34 75 -m 41 35 75 -m 41 36 75 -m 41 37 75 -m 41 38 75 -m 41 39 75 -m 41 40 75 -m 41 19 75 -m 41 42 75 -m 41 43 75 -m 42 20 75 -m 42 21 75 -m 42 22 75 -m 42 23 75 -m 42 24 75 -m 42 25 75 -m 42 26 75 -m 42 27 75 -m 42 28 75 -m 42 29 75 -m 42 30 75 -m 42 31 75 -m 42 32 75 -m 42 33 75 -m 42 34 75 -m 42 35 75 -m 42 36 75 -m 42 37 75 -m 42 38 75 -m 42 39 75 -m 42 40 75 -m 42 41 75 -m 42 19 75 -m 42 43 75 -m 43 20 75 -m 43 21 75 -m 43 22 75 -m 43 23 75 -m 43 24 75 -m 43 25 75 -m 43 26 75 -m 43 27 75 -m 43 28 75 -m 43 29 75 -m 43 30 75 -m 43 31 75 -m 43 32 75 -m 43 33 75 -m 43 34 75 -m 43 35 75 -m 43 36 75 -m 43 37 75 -m 43 38 75 -m 43 39 75 -m 43 40 75 -m 43 41 75 -m 43 42 75 -m 43 19 75 -n 1 0.0556 -n 2 0.0556 -n 3 0.0556 -n 4 0.0556 -n 5 0.0556 -n 6 0.0556 -n 7 0.0556 -n 8 0.0556 -n 9 0.0556 -n 10 0.0556 -n 11 0.0556 -n 12 0.0556 -n 13 0.0556 -n 14 0.0556 -n 15 0.0556 -n 16 0.0556 -n 17 0.0556 -n 18 0.0556 -n 19 0.006 -n 20 0.006 -n 21 0.006 -n 22 0.006 -n 23 0.006 -n 24 0.006 -n 25 0.006 -n 26 0.006 -n 27 0.006 -n 28 0.006 -n 29 0.006 -n 30 0.006 -n 31 0.006 -n 32 0.006 -n 33 0.006 -n 34 0.006 -n 35 0.006 -n 36 0.006 -n 37 0.006 -n 38 0.006 -n 39 0.006 -n 40 0.006 -n 41 0.006 -n 42 0.006 -n 43 0.006 -ej 0.008 18 1 -ej 0.008 17 1 -ej 0.008 16 1 -ej 0.008 15 1  -ej 0.008 14 1 -ej 0.008 13 1 -ej 0.008 12 1 -ej 0.008 11 1 -ej 0.008 10 1 -ej 0.008 9 1 -ej 0.008 8 1 -ej 0.008 7 1 -ej 0.008 6 1 -ej 0.008 5 1 -ej 0.008 4 1 -ej 0.008 3 1 -ej 0.008 2 1 -ej 0.008 43 19 -ej 0.008 42 19 -ej 0.008 41 19 -ej 0.008 40 19 -ej 0.008 39 19 -ej 0.008 38 19 -ej 0.008 37 19 -ej 0.008 36 19 -ej 0.008 35 19 -ej 0.008 34 19 -ej 0.008 33 19 -ej 0.008 32 19 -ej 0.008 31 19 -ej 0.008 30 19 -ej 0.008 29 19 -ej 0.008 28 19 -ej 0.008 27 19 -ej 0.008 26 19 -ej 0.008 25 19 -ej 0.008 24 19 -ej 0.008 23 19 -ej 0.008 22 19 -ej 0.008 21 19 -ej 0.008 20 19 -eg 0.008 19 194.8 -eg 0.008 1 21.26 -ej 0.0138 19 1 -eG 0.0138 0 > Ei1.3.txt
./ms 1192 1 -s 1000 -I 43 20 18 88 18 56 106 20 20 18 50 20 20 20 20 18 20 22 20 34 6 10 6 6 6 22 52 18 48 32 22 6 26 48 40 8 4 22 10 62 10 50 50 20 -m 1 2 105.9 -m 1 3 105.9 -m 1 4 105.9 -m 1 5 105.9 -m 1 6 105.9 -m 1 7 105.9 -m 1 8 105.9 -m 1 9 105.9 -m 1 10 105.9 -m 1 11 105.9 -m 1 12 105.9 -m 1 13 105.9 -m 1 14 105.9 -m 1 15 105.9 -m 1 16 105.9 -m 1 17 105.9 -m 1 18 105.9 -m 2 1 105.9 -m 2 3 105.9 -m 2 4 105.9 -m 2 5 105.9 -m 2 6 105.9 -m 2 7 105.9 -m 2 8 105.9 -m 2 9 105.9 -m 2 10 105.9 -m 2 11 105.9 -m 2 12 105.9 -m 2 13 105.9 -m 2 14 105.9 -m 2 15 105.9 -m 2 16 105.9 -m 2 17 105.9 -m 2 18 105.9 -m 3 2 105.9 -m 3 1 105.9 -m 3 4 105.9 -m 3 5 105.9 -m 3 6 105.9 -m 3 7 105.9 -m 3 8 105.9 -m 3 9 105.9 -m 3 10 105.9 -m 3 11 105.9 -m 3 12 105.9 -m 3 13 105.9 -m 3 14 105.9 -m 3 15 105.9 -m 3 16 105.9 -m 3 17 105.9 -m 3 18 105.9 -m 4 2 105.9 -m 4 3 105.9 -m 4 1 105.9 -m 4 5 105.9 -m 4 6 105.9 -m 4 7 105.9 -m 4 8 105.9 -m 4 9 105.9 -m 4 10 105.9 -m 4 11 105.9 -m 4 12 105.9 -m 4 13 105.9 -m 4 14 105.9 -m 4 15 105.9 -m 4 16 105.9 -m 4 17 105.9 -m 4 18 105.9 -m 5 2 105.9 -m 5 3 105.9 -m 5 4 105.9 -m 5 1 105.9 -m 5 6 105.9 -m 5 7 105.9 -m 5 8 105.9 -m 5 9 105.9 -m 5 10 105.9 -m 5 11 105.9 -m 5 12 105.9 -m 5 13 105.9 -m 5 14 105.9 -m 5 15 105.9 -m 5 16 105.9 -m 5 17 105.9 -m 5 18 105.9 -m 6 2 105.9 -m 6 3 105.9 -m 6 4 105.9 -m 6 5 105.9 -m 6 1 105.9 -m 6 7 105.9 -m 6 8 105.9 -m 6 9 105.9 -m 6 10 105.9 -m 6 11 105.9 -m 6 12 105.9 -m 6 13 105.9 -m 6 14 105.9 -m 6 15 105.9 -m 6 16 105.9 -m 6 17 105.9 -m 6 18 105.9 -m 7 2 105.9 -m 7 3 105.9 -m 7 4 105.9 -m 7 5 105.9 -m 7 6 105.9 -m 7 1 105.9 -m 7 8 105.9 -m 7 9 105.9 -m 7 10 105.9 -m 7 11 105.9 -m 7 12 105.9 -m 7 13 105.9 -m 7 14 105.9 -m 7 15 105.9 -m 7 16 105.9 -m 7 17 105.9 -m 7 18 105.9 -m 8 2 105.9 -m 8 3 105.9 -m 8 4 105.9 -m 8 5 105.9 -m 8 6 105.9 -m 8 7 105.9 -m 8 1 105.9 -m 8 9 105.9 -m 8 10 105.9 -m 8 11 105.9 -m 8 12 105.9 -m 8 13 105.9 -m 8 14 105.9 -m 8 15 105.9 -m 8 16 105.9 -m 8 17 105.9 -m 8 18 105.9 -m 9 2 105.9 -m 9 3 105.9 -m 9 4 105.9 -m 9 5 105.9 -m 9 6 105.9 -m 9 7 105.9 -m 9 8 105.9 -m 9 1 105.9 -m 9 10 105.9 -m 9 11 105.9 -m 9 12 105.9 -m 9 13 105.9 -m 9 14 105.9 -m 9 15 105.9 -m 9 16 105.9 -m 9 17 105.9 -m 9 18 105.9 -m 10 2 105.9 -m 10 3 105.9 -m 10 4 105.9 -m 10 5 105.9 -m 10 6 105.9 -m 10 7 105.9 -m 10 8 105.9 -m 10 9 105.9 -m 10 1 105.9 -m 10 11 105.9 -m 10 12 105.9 -m 10 13 105.9 -m 10 14 105.9 -m 10 15 105.9 -m 10 16 105.9 -m 10 17 105.9 -m 10 18 105.9 -m 11 2 105.9 -m 11 3 105.9 -m 11 4 105.9 -m 11 5 105.9 -m 11 6 105.9 -m 11 7 105.9 -m 11 8 105.9 -m 11 9 105.9 -m 11 10 105.9 -m 11 1 105.9 -m 11 12 105.9 -m 11 13 105.9 -m 11 14 105.9 -m 11 15 105.9 -m 11 16 105.9 -m 11 17 105.9 -m 11 18 105.9 -m 12 2 105.9 -m 12 3 105.9 -m 12 4 105.9 -m 12 5 105.9 -m 12 6 105.9 -m 12 7 105.9 -m 12 8 105.9 -m 12 9 105.9 -m 12 10 105.9 -m 12 11 105.9 -m 12 1 105.9 -m 12 13 105.9 -m 12 14 105.9 -m 12 15 105.9 -m 12 16 105.9 -m 12 17 105.9 -m 12 18 105.9 -m 13 2 105.9 -m 13 3 105.9 -m 13 4 105.9 -m 13 5 105.9 -m 13 6 105.9 -m 13 7 105.9 -m 13 8 105.9 -m 13 9 105.9 -m 13 10 105.9 -m 13 11 105.9 -m 13 12 105.9 -m 13 1 105.9 -m 13 14 105.9 -m 13 15 105.9 -m 13 16 105.9 -m 13 17 105.9 -m 13 18 105.9 -m 14 2 105.9 -m 14 3 105.9 -m 14 4 105.9 -m 14 5 105.9 -m 14 6 105.9 -m 14 7 105.9 -m 14 8 105.9 -m 14 9 105.9 -m 14 10 105.9 -m 14 11 105.9 -m 14 12 105.9 -m 14 13 105.9 -m 14 1 105.9 -m 14 15 105.9 -m 14 16 105.9 -m 14 17 105.9 -m 14 18 105.9 -m 15 2 105.9 -m 15 3 105.9 -m 15 4 105.9 -m 15 5 105.9 -m 15 6 105.9 -m 15 7 105.9 -m 15 8 105.9 -m 15 9 105.9 -m 15 10 105.9 -m 15 11 105.9 -m 15 12 105.9 -m 15 13 105.9 -m 15 14 105.9 -m 15 1 105.9 -m 15 16 105.9 -m 15 17 105.9 -m 15 18 105.9 -m 16 2 105.9 -m 16 3 105.9 -m 16 4 105.9 -m 16 5 105.9 -m 16 6 105.9 -m 16 7 105.9 -m 16 8 105.9 -m 16 9 105.9 -m 16 10 105.9 -m 16 11 105.9 -m 16 12 105.9 -m 16 13 105.9 -m 16 14 105.9 -m 16 15 105.9 -m 16 1 105.9 -m 16 17 105.9 -m 16 18 105.9 -m 17 2 105.9 -m 17 3 105.9 -m 17 4 105.9 -m 17 5 105.9 -m 17 6 105.9 -m 17 7 105.9 -m 17 8 105.9 -m 17 9 105.9 -m 17 10 105.9 -m 17 11 105.9 -m 17 12 105.9 -m 17 13 105.9 -m 17 14 105.9 -m 17 15 105.9 -m 17 16 105.9 -m 17 1 105.9 -m 17 18 105.9 -m 18 2 105.9 -m 18 3 105.9 -m 18 4 105.9 -m 18 5 105.9 -m 18 6 105.9 -m 18 7 105.9 -m 18 8 105.9 -m 18 9 105.9 -m 18 10 105.9 -m 18 11 105.9 -m 18 12 105.9 -m 18 13 105.9 -m 18 14 105.9 -m 18 15 105.9 -m 18 16 105.9 -m 18 17 105.9 -m 18 1 105.9 -m 19 20 75 -m 19 21 75 -m 19 22 75 -m 19 23 75 -m 19 24 75 -m 19 25 75 -m 19 26 75 -m 19 27 75 -m 19 28 75 -m 19 29 75 -m 19 30 75 -m 19 31 75 -m 19 32 75 -m 19 33 75 -m 19 34 75 -m 19 35 75 -m 19 36 75 -m 19 37 75 -m 19 38 75 -m 19 39 75 -m 19 40 75 -m 19 41 75 -m 19 42 75 -m 19 43 75 -m 20 19 75 -m 20 21 75 -m 20 22 75 -m 20 23 75 -m 20 24 75 -m 20 25 75 -m 20 26 75 -m 20 27 75 -m 20 28 75 -m 20 29 75 -m 20 30 75 -m 20 31 75 -m 20 32 75 -m 20 33 75 -m 20 34 75 -m 20 35 75 -m 20 36 75 -m 20 37 75 -m 20 38 75 -m 20 39 75 -m 20 40 75 -m 20 41 75 -m 20 42 75 -m 20 43 75 -m 21 20 75 -m 21 19 75 -m 21 22 75 -m 21 23 75 -m 21 24 75 -m 21 25 75 -m 21 26 75 -m 21 27 75 -m 21 28 75 -m 21 29 75 -m 21 30 75 -m 21 31 75 -m 21 32 75 -m 21 33 75 -m 21 34 75 -m 21 35 75 -m 21 36 75 -m 21 37 75 -m 21 38 75 -m 21 39 75 -m 21 40 75 -m 21 41 75 -m 21 42 75 -m 21 43 75 -m 22 20 75 -m 22 21 75 -m 22 19 75 -m 22 23 75 -m 22 24 75 -m 22 25 75 -m 22 26 75 -m 22 27 75 -m 22 28 75 -m 22 29 75 -m 22 30 75 -m 22 31 75 -m 22 32 75 -m 22 33 75 -m 22 34 75 -m 22 35 75 -m 22 36 75 -m 22 37 75 -m 22 38 75 -m 22 39 75 -m 22 40 75 -m 22 41 75 -m 22 42 75 -m 22 43 75 -m 23 20 75 -m 23 21 75 -m 23 22 75 -m 23 19 75 -m 23 24 75 -m 23 25 75 -m 23 26 75 -m 23 27 75 -m 23 28 75 -m 23 29 75 -m 23 30 75 -m 23 31 75 -m 23 32 75 -m 23 33 75 -m 23 34 75 -m 23 35 75 -m 23 36 75 -m 23 37 75 -m 23 38 75 -m 23 39 75 -m 23 40 75 -m 23 41 75 -m 23 42 75 -m 23 43 75 -m 24 20 75 -m 24 21 75 -m 24 22 75 -m 24 23 75 -m 24 19 75 -m 24 25 75 -m 24 26 75 -m 24 27 75 -m 24 28 75 -m 24 29 75 -m 24 30 75 -m 24 31 75 -m 24 32 75 -m 24 33 75 -m 24 34 75 -m 24 35 75 -m 24 36 75 -m 24 37 75 -m 24 38 75 -m 24 39 75 -m 24 40 75 -m 24 41 75 -m 24 42 75 -m 24 43 75 -m 25 20 75 -m 25 21 75 -m 25 22 75 -m 25 23 75 -m 25 24 75 -m 25 19 75 -m 25 26 75 -m 25 27 75 -m 25 28 75 -m 25 29 75 -m 25 30 75 -m 25 31 75 -m 25 32 75 -m 25 33 75 -m 25 34 75 -m 25 35 75 -m 25 36 75 -m 25 37 75 -m 25 38 75 -m 25 39 75 -m 25 40 75 -m 25 41 75 -m 25 42 75 -m 25 43 75 -m 26 20 75 -m 26 21 75 -m 26 22 75 -m 26 23 75 -m 26 24 75 -m 26 25 75 -m 26 19 75 -m 26 27 75 -m 26 28 75 -m 26 29 75 -m 26 30 75 -m 26 31 75 -m 26 32 75 -m 26 33 75 -m 26 34 75 -m 26 35 75 -m 26 36 75 -m 26 37 75 -m 26 38 75 -m 26 39 75 -m 26 40 75 -m 26 41 75 -m 26 42 75 -m 26 43 75 -m 27 20 75 -m 27 21 75 -m 27 22 75 -m 27 23 75 -m 27 24 75 -m 27 25 75 -m 27 26 75 -m 27 19 75 -m 27 28 75 -m 27 29 75 -m 27 30 75 -m 27 31 75 -m 27 32 75 -m 27 33 75 -m 27 34 75 -m 27 35 75 -m 27 36 75 -m 27 37 75 -m 27 38 75 -m 27 39 75 -m 27 40 75 -m 27 41 75 -m 27 42 75 -m 27 43 75 -m 28 20 75 -m 28 21 75 -m 28 22 75 -m 28 23 75 -m 28 24 75 -m 28 25 75 -m 28 26 75 -m 28 27 75 -m 28 19 75 -m 28 29 75 -m 28 30 75 -m 28 31 75 -m 28 32 75 -m 28 33 75 -m 28 34 75 -m 28 35 75 -m 28 36 75 -m 28 37 75 -m 28 38 75 -m 28 39 75 -m 28 40 75 -m 28 41 75 -m 28 42 75 -m 28 43 75 -m 29 20 75 -m 29 21 75 -m 29 22 75 -m 29 23 75 -m 29 24 75 -m 29 25 75 -m 29 26 75 -m 29 27 75 -m 29 28 75 -m 29 19 75 -m 29 30 75 -m 29 31 75 -m 29 32 75 -m 29 33 75 -m 29 34 75 -m 29 35 75 -m 29 36 75 -m 29 37 75 -m 29 38 75 -m 29 39 75 -m 29 40 75 -m 29 41 75 -m 29 42 75 -m 29 43 75 -m 30 20 75 -m 30 21 75 -m 30 22 75 -m 30 23 75 -m 30 24 75 -m 30 25 75 -m 30 26 75 -m 30 27 75 -m 30 28 75 -m 30 29 75 -m 30 19 75 -m 30 31 75 -m 30 32 75 -m 30 33 75 -m 30 34 75 -m 30 35 75 -m 30 36 75 -m 30 37 75 -m 30 38 75 -m 30 39 75 -m 30 40 75 -m 30 41 75 -m 30 42 75 -m 30 43 75 -m 31 20 75 -m 31 21 75 -m 31 22 75 -m 31 23 75 -m 31 24 75 -m 31 25 75 -m 31 26 75 -m 31 27 75 -m 31 28 75 -m 31 29 75 -m 31 30 75 -m 31 19 75 -m 31 32 75 -m 31 33 75 -m 31 34 75 -m 31 35 75 -m 31 36 75 -m 31 37 75 -m 31 38 75 -m 31 39 75 -m 31 40 75 -m 31 41 75 -m 31 42 75 -m 31 43 75 -m 32 20 75 -m 32 21 75 -m 32 22 75 -m 32 23 75 -m 32 24 75 -m 32 25 75 -m 32 26 75 -m 32 27 75 -m 32 28 75 -m 32 29 75 -m 32 30 75 -m 32 31 75 -m 32 19 75 -m 32 33 75 -m 32 34 75 -m 32 35 75 -m 32 36 75 -m 32 37 75 -m 32 38 75 -m 32 39 75 -m 32 40 75 -m 32 41 75 -m 32 42 75 -m 32 43 75 -m 33 20 75 -m 33 21 75 -m 33 22 75 -m 33 23 75 -m 33 24 75 -m 33 25 75 -m 33 26 75 -m 33 27 75 -m 33 28 75 -m 33 29 75 -m 33 30 75 -m 33 31 75 -m 33 32 75 -m 33 19 75 -m 33 34 75 -m 33 35 75 -m 33 36 75 -m 33 37 75 -m 33 38 75 -m 33 39 75 -m 33 40 75 -m 33 41 75 -m 33 42 75 -m 33 43 75 -m 34 20 75 -m 34 21 75 -m 34 22 75 -m 34 23 75 -m 34 24 75 -m 34 25 75 -m 34 26 75 -m 34 27 75 -m 34 28 75 -m 34 29 75 -m 34 30 75 -m 34 31 75 -m 34 32 75 -m 34 33 75 -m 34 19 75 -m 34 35 75 -m 34 36 75 -m 34 37 75 -m 34 38 75 -m 34 39 75 -m 34 40 75 -m 34 41 75 -m 34 42 75 -m 34 43 75 -m 35 20 75 -m 35 21 75 -m 35 22 75 -m 35 23 75 -m 35 24 75 -m 35 25 75 -m 35 26 75 -m 35 27 75 -m 35 28 75 -m 35 29 75 -m 35 30 75 -m 35 31 75 -m 35 32 75 -m 35 33 75 -m 35 34 75 -m 35 19 75 -m 35 36 75 -m 35 37 75 -m 35 38 75 -m 35 39 75 -m 35 40 75 -m 35 41 75 -m 35 42 75 -m 35 43 75 -m 36 20 75 -m 36 21 75 -m 36 22 75 -m 36 23 75 -m 36 24 75 -m 36 25 75 -m 36 26 75 -m 36 27 75 -m 36 28 75 -m 36 29 75 -m 36 30 75 -m 36 31 75 -m 36 32 75 -m 36 33 75 -m 36 34 75 -m 36 35 75 -m 36 19 75 -m 36 37 75 -m 36 38 75 -m 36 39 75 -m 36 40 75 -m 36 41 75 -m 36 42 75 -m 36 43 75 -m 37 20 75 -m 37 21 75 -m 37 22 75 -m 37 23 75 -m 37 24 75 -m 37 25 75 -m 37 26 75 -m 37 27 75 -m 37 28 75 -m 37 29 75 -m 37 30 75 -m 37 31 75 -m 37 32 75 -m 37 33 75 -m 37 34 75 -m 37 35 75 -m 37 36 75 -m 37 19 75 -m 37 38 75 -m 37 39 75 -m 37 40 75 -m 37 41 75 -m 37 42 75 -m 37 43 75 -m 38 20 75 -m 38 21 75 -m 38 22 75 -m 38 23 75 -m 38 24 75 -m 38 25 75 -m 38 26 75 -m 38 27 75 -m 38 28 75 -m 38 29 75 -m 38 30 75 -m 38 31 75 -m 38 32 75 -m 38 33 75 -m 38 34 75 -m 38 35 75 -m 38 36 75 -m 38 37 75 -m 38 19 75 -m 38 39 75 -m 38 40 75 -m 38 41 75 -m 38 42 75 -m 38 43 75 -m 39 20 75 -m 39 21 75 -m 39 22 75 -m 39 23 75 -m 39 24 75 -m 39 25 75 -m 39 26 75 -m 39 27 75 -m 39 28 75 -m 39 29 75 -m 39 30 75 -m 39 31 75 -m 39 32 75 -m 39 33 75 -m 39 34 75 -m 39 35 75 -m 39 36 75 -m 39 37 75 -m 39 38 75 -m 39 19 75 -m 39 40 75 -m 39 41 75 -m 39 42 75 -m 39 43 75 -m 40 20 75 -m 40 21 75 -m 40 22 75 -m 40 23 75 -m 40 24 75 -m 40 25 75 -m 40 26 75 -m 40 27 75 -m 40 28 75 -m 40 29 75 -m 40 30 75 -m 40 31 75 -m 40 32 75 -m 40 33 75 -m 40 34 75 -m 40 35 75 -m 40 36 75 -m 40 37 75 -m 40 38 75 -m 40 39 75 -m 40 19 75 -m 40 41 75 -m 40 42 75 -m 40 43 75 -m 41 20 75 -m 41 21 75 -m 41 22 75 -m 41 23 75 -m 41 24 75 -m 41 25 75 -m 41 26 75 -m 41 27 75 -m 41 28 75 -m 41 29 75 -m 41 30 75 -m 41 31 75 -m 41 32 75 -m 41 33 75 -m 41 34 75 -m 41 35 75 -m 41 36 75 -m 41 37 75 -m 41 38 75 -m 41 39 75 -m 41 40 75 -m 41 19 75 -m 41 42 75 -m 41 43 75 -m 42 20 75 -m 42 21 75 -m 42 22 75 -m 42 23 75 -m 42 24 75 -m 42 25 75 -m 42 26 75 -m 42 27 75 -m 42 28 75 -m 42 29 75 -m 42 30 75 -m 42 31 75 -m 42 32 75 -m 42 33 75 -m 42 34 75 -m 42 35 75 -m 42 36 75 -m 42 37 75 -m 42 38 75 -m 42 39 75 -m 42 40 75 -m 42 41 75 -m 42 19 75 -m 42 43 75 -m 43 20 75 -m 43 21 75 -m 43 22 75 -m 43 23 75 -m 43 24 75 -m 43 25 75 -m 43 26 75 -m 43 27 75 -m 43 28 75 -m 43 29 75 -m 43 30 75 -m 43 31 75 -m 43 32 75 -m 43 33 75 -m 43 34 75 -m 43 35 75 -m 43 36 75 -m 43 37 75 -m 43 38 75 -m 43 39 75 -m 43 40 75 -m 43 41 75 -m 43 42 75 -m 43 19 75 -n 1 0.0556 -n 2 0.0556 -n 3 0.0556 -n 4 0.0556 -n 5 0.0556 -n 6 0.0556 -n 7 0.0556 -n 8 0.0556 -n 9 0.0556 -n 10 0.0556 -n 11 0.0556 -n 12 0.0556 -n 13 0.0556 -n 14 0.0556 -n 15 0.0556 -n 16 0.0556 -n 17 0.0556 -n 18 0.0556 -n 19 0.006 -n 20 0.006 -n 21 0.006 -n 22 0.006 -n 23 0.006 -n 24 0.006 -n 25 0.006 -n 26 0.006 -n 27 0.006 -n 28 0.006 -n 29 0.006 -n 30 0.006 -n 31 0.006 -n 32 0.006 -n 33 0.006 -n 34 0.006 -n 35 0.006 -n 36 0.006 -n 37 0.006 -n 38 0.006 -n 39 0.006 -n 40 0.006 -n 41 0.006 -n 42 0.006 -n 43 0.006 -ej 0.002 18 1 -ej 0.002 17 1 -ej 0.002 16 1 -ej 0.002 15 1  -ej 0.002 14 1 -ej 0.002 13 1 -ej 0.002 12 1 -ej 0.002 11 1 -ej 0.002 10 1 -ej 0.002 9 1 -ej 0.002 8 1 -ej 0.002 7 1 -ej 0.002 6 1 -ej 0.002 5 1 -ej 0.002 4 1 -ej 0.002 3 1 -ej 0.002 2 1 -ej 0.002 43 19 -ej 0.002 42 19 -ej 0.002 41 19 -ej 0.002 40 19 -ej 0.002 39 19 -ej 0.002 38 19 -ej 0.002 37 19 -ej 0.002 36 19 -ej 0.002 35 19 -ej 0.002 34 19 -ej 0.002 33 19 -ej 0.002 32 19 -ej 0.002 31 19 -ej 0.002 30 19 -ej 0.002 29 19 -ej 0.002 28 19 -ej 0.002 27 19 -ej 0.002 26 19 -ej 0.002 25 19 -ej 0.002 24 19 -ej 0.002 23 19 -ej 0.002 22 19 -ej 0.002 21 19 -ej 0.002 20 19 -eg 0.002 19 194.8 -eg 0.002 1 21.26 -ej 0.0206 19 1 -eG 0.0206 0 > Ei2.1.txt
./ms 1192 1 -s 1000 -I 43 20 18 88 18 56 106 20 20 18 50 20 20 20 20 18 20 22 20 34 6 10 6 6 6 22 52 18 48 32 22 6 26 48 40 8 4 22 10 62 10 50 50 20 -m 1 2 105.9 -m 1 3 105.9 -m 1 4 105.9 -m 1 5 105.9 -m 1 6 105.9 -m 1 7 105.9 -m 1 8 105.9 -m 1 9 105.9 -m 1 10 105.9 -m 1 11 105.9 -m 1 12 105.9 -m 1 13 105.9 -m 1 14 105.9 -m 1 15 105.9 -m 1 16 105.9 -m 1 17 105.9 -m 1 18 105.9 -m 2 1 105.9 -m 2 3 105.9 -m 2 4 105.9 -m 2 5 105.9 -m 2 6 105.9 -m 2 7 105.9 -m 2 8 105.9 -m 2 9 105.9 -m 2 10 105.9 -m 2 11 105.9 -m 2 12 105.9 -m 2 13 105.9 -m 2 14 105.9 -m 2 15 105.9 -m 2 16 105.9 -m 2 17 105.9 -m 2 18 105.9 -m 3 2 105.9 -m 3 1 105.9 -m 3 4 105.9 -m 3 5 105.9 -m 3 6 105.9 -m 3 7 105.9 -m 3 8 105.9 -m 3 9 105.9 -m 3 10 105.9 -m 3 11 105.9 -m 3 12 105.9 -m 3 13 105.9 -m 3 14 105.9 -m 3 15 105.9 -m 3 16 105.9 -m 3 17 105.9 -m 3 18 105.9 -m 4 2 105.9 -m 4 3 105.9 -m 4 1 105.9 -m 4 5 105.9 -m 4 6 105.9 -m 4 7 105.9 -m 4 8 105.9 -m 4 9 105.9 -m 4 10 105.9 -m 4 11 105.9 -m 4 12 105.9 -m 4 13 105.9 -m 4 14 105.9 -m 4 15 105.9 -m 4 16 105.9 -m 4 17 105.9 -m 4 18 105.9 -m 5 2 105.9 -m 5 3 105.9 -m 5 4 105.9 -m 5 1 105.9 -m 5 6 105.9 -m 5 7 105.9 -m 5 8 105.9 -m 5 9 105.9 -m 5 10 105.9 -m 5 11 105.9 -m 5 12 105.9 -m 5 13 105.9 -m 5 14 105.9 -m 5 15 105.9 -m 5 16 105.9 -m 5 17 105.9 -m 5 18 105.9 -m 6 2 105.9 -m 6 3 105.9 -m 6 4 105.9 -m 6 5 105.9 -m 6 1 105.9 -m 6 7 105.9 -m 6 8 105.9 -m 6 9 105.9 -m 6 10 105.9 -m 6 11 105.9 -m 6 12 105.9 -m 6 13 105.9 -m 6 14 105.9 -m 6 15 105.9 -m 6 16 105.9 -m 6 17 105.9 -m 6 18 105.9 -m 7 2 105.9 -m 7 3 105.9 -m 7 4 105.9 -m 7 5 105.9 -m 7 6 105.9 -m 7 1 105.9 -m 7 8 105.9 -m 7 9 105.9 -m 7 10 105.9 -m 7 11 105.9 -m 7 12 105.9 -m 7 13 105.9 -m 7 14 105.9 -m 7 15 105.9 -m 7 16 105.9 -m 7 17 105.9 -m 7 18 105.9 -m 8 2 105.9 -m 8 3 105.9 -m 8 4 105.9 -m 8 5 105.9 -m 8 6 105.9 -m 8 7 105.9 -m 8 1 105.9 -m 8 9 105.9 -m 8 10 105.9 -m 8 11 105.9 -m 8 12 105.9 -m 8 13 105.9 -m 8 14 105.9 -m 8 15 105.9 -m 8 16 105.9 -m 8 17 105.9 -m 8 18 105.9 -m 9 2 105.9 -m 9 3 105.9 -m 9 4 105.9 -m 9 5 105.9 -m 9 6 105.9 -m 9 7 105.9 -m 9 8 105.9 -m 9 1 105.9 -m 9 10 105.9 -m 9 11 105.9 -m 9 12 105.9 -m 9 13 105.9 -m 9 14 105.9 -m 9 15 105.9 -m 9 16 105.9 -m 9 17 105.9 -m 9 18 105.9 -m 10 2 105.9 -m 10 3 105.9 -m 10 4 105.9 -m 10 5 105.9 -m 10 6 105.9 -m 10 7 105.9 -m 10 8 105.9 -m 10 9 105.9 -m 10 1 105.9 -m 10 11 105.9 -m 10 12 105.9 -m 10 13 105.9 -m 10 14 105.9 -m 10 15 105.9 -m 10 16 105.9 -m 10 17 105.9 -m 10 18 105.9 -m 11 2 105.9 -m 11 3 105.9 -m 11 4 105.9 -m 11 5 105.9 -m 11 6 105.9 -m 11 7 105.9 -m 11 8 105.9 -m 11 9 105.9 -m 11 10 105.9 -m 11 1 105.9 -m 11 12 105.9 -m 11 13 105.9 -m 11 14 105.9 -m 11 15 105.9 -m 11 16 105.9 -m 11 17 105.9 -m 11 18 105.9 -m 12 2 105.9 -m 12 3 105.9 -m 12 4 105.9 -m 12 5 105.9 -m 12 6 105.9 -m 12 7 105.9 -m 12 8 105.9 -m 12 9 105.9 -m 12 10 105.9 -m 12 11 105.9 -m 12 1 105.9 -m 12 13 105.9 -m 12 14 105.9 -m 12 15 105.9 -m 12 16 105.9 -m 12 17 105.9 -m 12 18 105.9 -m 13 2 105.9 -m 13 3 105.9 -m 13 4 105.9 -m 13 5 105.9 -m 13 6 105.9 -m 13 7 105.9 -m 13 8 105.9 -m 13 9 105.9 -m 13 10 105.9 -m 13 11 105.9 -m 13 12 105.9 -m 13 1 105.9 -m 13 14 105.9 -m 13 15 105.9 -m 13 16 105.9 -m 13 17 105.9 -m 13 18 105.9 -m 14 2 105.9 -m 14 3 105.9 -m 14 4 105.9 -m 14 5 105.9 -m 14 6 105.9 -m 14 7 105.9 -m 14 8 105.9 -m 14 9 105.9 -m 14 10 105.9 -m 14 11 105.9 -m 14 12 105.9 -m 14 13 105.9 -m 14 1 105.9 -m 14 15 105.9 -m 14 16 105.9 -m 14 17 105.9 -m 14 18 105.9 -m 15 2 105.9 -m 15 3 105.9 -m 15 4 105.9 -m 15 5 105.9 -m 15 6 105.9 -m 15 7 105.9 -m 15 8 105.9 -m 15 9 105.9 -m 15 10 105.9 -m 15 11 105.9 -m 15 12 105.9 -m 15 13 105.9 -m 15 14 105.9 -m 15 1 105.9 -m 15 16 105.9 -m 15 17 105.9 -m 15 18 105.9 -m 16 2 105.9 -m 16 3 105.9 -m 16 4 105.9 -m 16 5 105.9 -m 16 6 105.9 -m 16 7 105.9 -m 16 8 105.9 -m 16 9 105.9 -m 16 10 105.9 -m 16 11 105.9 -m 16 12 105.9 -m 16 13 105.9 -m 16 14 105.9 -m 16 15 105.9 -m 16 1 105.9 -m 16 17 105.9 -m 16 18 105.9 -m 17 2 105.9 -m 17 3 105.9 -m 17 4 105.9 -m 17 5 105.9 -m 17 6 105.9 -m 17 7 105.9 -m 17 8 105.9 -m 17 9 105.9 -m 17 10 105.9 -m 17 11 105.9 -m 17 12 105.9 -m 17 13 105.9 -m 17 14 105.9 -m 17 15 105.9 -m 17 16 105.9 -m 17 1 105.9 -m 17 18 105.9 -m 18 2 105.9 -m 18 3 105.9 -m 18 4 105.9 -m 18 5 105.9 -m 18 6 105.9 -m 18 7 105.9 -m 18 8 105.9 -m 18 9 105.9 -m 18 10 105.9 -m 18 11 105.9 -m 18 12 105.9 -m 18 13 105.9 -m 18 14 105.9 -m 18 15 105.9 -m 18 16 105.9 -m 18 17 105.9 -m 18 1 105.9 -m 19 20 75 -m 19 21 75 -m 19 22 75 -m 19 23 75 -m 19 24 75 -m 19 25 75 -m 19 26 75 -m 19 27 75 -m 19 28 75 -m 19 29 75 -m 19 30 75 -m 19 31 75 -m 19 32 75 -m 19 33 75 -m 19 34 75 -m 19 35 75 -m 19 36 75 -m 19 37 75 -m 19 38 75 -m 19 39 75 -m 19 40 75 -m 19 41 75 -m 19 42 75 -m 19 43 75 -m 20 19 75 -m 20 21 75 -m 20 22 75 -m 20 23 75 -m 20 24 75 -m 20 25 75 -m 20 26 75 -m 20 27 75 -m 20 28 75 -m 20 29 75 -m 20 30 75 -m 20 31 75 -m 20 32 75 -m 20 33 75 -m 20 34 75 -m 20 35 75 -m 20 36 75 -m 20 37 75 -m 20 38 75 -m 20 39 75 -m 20 40 75 -m 20 41 75 -m 20 42 75 -m 20 43 75 -m 21 20 75 -m 21 19 75 -m 21 22 75 -m 21 23 75 -m 21 24 75 -m 21 25 75 -m 21 26 75 -m 21 27 75 -m 21 28 75 -m 21 29 75 -m 21 30 75 -m 21 31 75 -m 21 32 75 -m 21 33 75 -m 21 34 75 -m 21 35 75 -m 21 36 75 -m 21 37 75 -m 21 38 75 -m 21 39 75 -m 21 40 75 -m 21 41 75 -m 21 42 75 -m 21 43 75 -m 22 20 75 -m 22 21 75 -m 22 19 75 -m 22 23 75 -m 22 24 75 -m 22 25 75 -m 22 26 75 -m 22 27 75 -m 22 28 75 -m 22 29 75 -m 22 30 75 -m 22 31 75 -m 22 32 75 -m 22 33 75 -m 22 34 75 -m 22 35 75 -m 22 36 75 -m 22 37 75 -m 22 38 75 -m 22 39 75 -m 22 40 75 -m 22 41 75 -m 22 42 75 -m 22 43 75 -m 23 20 75 -m 23 21 75 -m 23 22 75 -m 23 19 75 -m 23 24 75 -m 23 25 75 -m 23 26 75 -m 23 27 75 -m 23 28 75 -m 23 29 75 -m 23 30 75 -m 23 31 75 -m 23 32 75 -m 23 33 75 -m 23 34 75 -m 23 35 75 -m 23 36 75 -m 23 37 75 -m 23 38 75 -m 23 39 75 -m 23 40 75 -m 23 41 75 -m 23 42 75 -m 23 43 75 -m 24 20 75 -m 24 21 75 -m 24 22 75 -m 24 23 75 -m 24 19 75 -m 24 25 75 -m 24 26 75 -m 24 27 75 -m 24 28 75 -m 24 29 75 -m 24 30 75 -m 24 31 75 -m 24 32 75 -m 24 33 75 -m 24 34 75 -m 24 35 75 -m 24 36 75 -m 24 37 75 -m 24 38 75 -m 24 39 75 -m 24 40 75 -m 24 41 75 -m 24 42 75 -m 24 43 75 -m 25 20 75 -m 25 21 75 -m 25 22 75 -m 25 23 75 -m 25 24 75 -m 25 19 75 -m 25 26 75 -m 25 27 75 -m 25 28 75 -m 25 29 75 -m 25 30 75 -m 25 31 75 -m 25 32 75 -m 25 33 75 -m 25 34 75 -m 25 35 75 -m 25 36 75 -m 25 37 75 -m 25 38 75 -m 25 39 75 -m 25 40 75 -m 25 41 75 -m 25 42 75 -m 25 43 75 -m 26 20 75 -m 26 21 75 -m 26 22 75 -m 26 23 75 -m 26 24 75 -m 26 25 75 -m 26 19 75 -m 26 27 75 -m 26 28 75 -m 26 29 75 -m 26 30 75 -m 26 31 75 -m 26 32 75 -m 26 33 75 -m 26 34 75 -m 26 35 75 -m 26 36 75 -m 26 37 75 -m 26 38 75 -m 26 39 75 -m 26 40 75 -m 26 41 75 -m 26 42 75 -m 26 43 75 -m 27 20 75 -m 27 21 75 -m 27 22 75 -m 27 23 75 -m 27 24 75 -m 27 25 75 -m 27 26 75 -m 27 19 75 -m 27 28 75 -m 27 29 75 -m 27 30 75 -m 27 31 75 -m 27 32 75 -m 27 33 75 -m 27 34 75 -m 27 35 75 -m 27 36 75 -m 27 37 75 -m 27 38 75 -m 27 39 75 -m 27 40 75 -m 27 41 75 -m 27 42 75 -m 27 43 75 -m 28 20 75 -m 28 21 75 -m 28 22 75 -m 28 23 75 -m 28 24 75 -m 28 25 75 -m 28 26 75 -m 28 27 75 -m 28 19 75 -m 28 29 75 -m 28 30 75 -m 28 31 75 -m 28 32 75 -m 28 33 75 -m 28 34 75 -m 28 35 75 -m 28 36 75 -m 28 37 75 -m 28 38 75 -m 28 39 75 -m 28 40 75 -m 28 41 75 -m 28 42 75 -m 28 43 75 -m 29 20 75 -m 29 21 75 -m 29 22 75 -m 29 23 75 -m 29 24 75 -m 29 25 75 -m 29 26 75 -m 29 27 75 -m 29 28 75 -m 29 19 75 -m 29 30 75 -m 29 31 75 -m 29 32 75 -m 29 33 75 -m 29 34 75 -m 29 35 75 -m 29 36 75 -m 29 37 75 -m 29 38 75 -m 29 39 75 -m 29 40 75 -m 29 41 75 -m 29 42 75 -m 29 43 75 -m 30 20 75 -m 30 21 75 -m 30 22 75 -m 30 23 75 -m 30 24 75 -m 30 25 75 -m 30 26 75 -m 30 27 75 -m 30 28 75 -m 30 29 75 -m 30 19 75 -m 30 31 75 -m 30 32 75 -m 30 33 75 -m 30 34 75 -m 30 35 75 -m 30 36 75 -m 30 37 75 -m 30 38 75 -m 30 39 75 -m 30 40 75 -m 30 41 75 -m 30 42 75 -m 30 43 75 -m 31 20 75 -m 31 21 75 -m 31 22 75 -m 31 23 75 -m 31 24 75 -m 31 25 75 -m 31 26 75 -m 31 27 75 -m 31 28 75 -m 31 29 75 -m 31 30 75 -m 31 19 75 -m 31 32 75 -m 31 33 75 -m 31 34 75 -m 31 35 75 -m 31 36 75 -m 31 37 75 -m 31 38 75 -m 31 39 75 -m 31 40 75 -m 31 41 75 -m 31 42 75 -m 31 43 75 -m 32 20 75 -m 32 21 75 -m 32 22 75 -m 32 23 75 -m 32 24 75 -m 32 25 75 -m 32 26 75 -m 32 27 75 -m 32 28 75 -m 32 29 75 -m 32 30 75 -m 32 31 75 -m 32 19 75 -m 32 33 75 -m 32 34 75 -m 32 35 75 -m 32 36 75 -m 32 37 75 -m 32 38 75 -m 32 39 75 -m 32 40 75 -m 32 41 75 -m 32 42 75 -m 32 43 75 -m 33 20 75 -m 33 21 75 -m 33 22 75 -m 33 23 75 -m 33 24 75 -m 33 25 75 -m 33 26 75 -m 33 27 75 -m 33 28 75 -m 33 29 75 -m 33 30 75 -m 33 31 75 -m 33 32 75 -m 33 19 75 -m 33 34 75 -m 33 35 75 -m 33 36 75 -m 33 37 75 -m 33 38 75 -m 33 39 75 -m 33 40 75 -m 33 41 75 -m 33 42 75 -m 33 43 75 -m 34 20 75 -m 34 21 75 -m 34 22 75 -m 34 23 75 -m 34 24 75 -m 34 25 75 -m 34 26 75 -m 34 27 75 -m 34 28 75 -m 34 29 75 -m 34 30 75 -m 34 31 75 -m 34 32 75 -m 34 33 75 -m 34 19 75 -m 34 35 75 -m 34 36 75 -m 34 37 75 -m 34 38 75 -m 34 39 75 -m 34 40 75 -m 34 41 75 -m 34 42 75 -m 34 43 75 -m 35 20 75 -m 35 21 75 -m 35 22 75 -m 35 23 75 -m 35 24 75 -m 35 25 75 -m 35 26 75 -m 35 27 75 -m 35 28 75 -m 35 29 75 -m 35 30 75 -m 35 31 75 -m 35 32 75 -m 35 33 75 -m 35 34 75 -m 35 19 75 -m 35 36 75 -m 35 37 75 -m 35 38 75 -m 35 39 75 -m 35 40 75 -m 35 41 75 -m 35 42 75 -m 35 43 75 -m 36 20 75 -m 36 21 75 -m 36 22 75 -m 36 23 75 -m 36 24 75 -m 36 25 75 -m 36 26 75 -m 36 27 75 -m 36 28 75 -m 36 29 75 -m 36 30 75 -m 36 31 75 -m 36 32 75 -m 36 33 75 -m 36 34 75 -m 36 35 75 -m 36 19 75 -m 36 37 75 -m 36 38 75 -m 36 39 75 -m 36 40 75 -m 36 41 75 -m 36 42 75 -m 36 43 75 -m 37 20 75 -m 37 21 75 -m 37 22 75 -m 37 23 75 -m 37 24 75 -m 37 25 75 -m 37 26 75 -m 37 27 75 -m 37 28 75 -m 37 29 75 -m 37 30 75 -m 37 31 75 -m 37 32 75 -m 37 33 75 -m 37 34 75 -m 37 35 75 -m 37 36 75 -m 37 19 75 -m 37 38 75 -m 37 39 75 -m 37 40 75 -m 37 41 75 -m 37 42 75 -m 37 43 75 -m 38 20 75 -m 38 21 75 -m 38 22 75 -m 38 23 75 -m 38 24 75 -m 38 25 75 -m 38 26 75 -m 38 27 75 -m 38 28 75 -m 38 29 75 -m 38 30 75 -m 38 31 75 -m 38 32 75 -m 38 33 75 -m 38 34 75 -m 38 35 75 -m 38 36 75 -m 38 37 75 -m 38 19 75 -m 38 39 75 -m 38 40 75 -m 38 41 75 -m 38 42 75 -m 38 43 75 -m 39 20 75 -m 39 21 75 -m 39 22 75 -m 39 23 75 -m 39 24 75 -m 39 25 75 -m 39 26 75 -m 39 27 75 -m 39 28 75 -m 39 29 75 -m 39 30 75 -m 39 31 75 -m 39 32 75 -m 39 33 75 -m 39 34 75 -m 39 35 75 -m 39 36 75 -m 39 37 75 -m 39 38 75 -m 39 19 75 -m 39 40 75 -m 39 41 75 -m 39 42 75 -m 39 43 75 -m 40 20 75 -m 40 21 75 -m 40 22 75 -m 40 23 75 -m 40 24 75 -m 40 25 75 -m 40 26 75 -m 40 27 75 -m 40 28 75 -m 40 29 75 -m 40 30 75 -m 40 31 75 -m 40 32 75 -m 40 33 75 -m 40 34 75 -m 40 35 75 -m 40 36 75 -m 40 37 75 -m 40 38 75 -m 40 39 75 -m 40 19 75 -m 40 41 75 -m 40 42 75 -m 40 43 75 -m 41 20 75 -m 41 21 75 -m 41 22 75 -m 41 23 75 -m 41 24 75 -m 41 25 75 -m 41 26 75 -m 41 27 75 -m 41 28 75 -m 41 29 75 -m 41 30 75 -m 41 31 75 -m 41 32 75 -m 41 33 75 -m 41 34 75 -m 41 35 75 -m 41 36 75 -m 41 37 75 -m 41 38 75 -m 41 39 75 -m 41 40 75 -m 41 19 75 -m 41 42 75 -m 41 43 75 -m 42 20 75 -m 42 21 75 -m 42 22 75 -m 42 23 75 -m 42 24 75 -m 42 25 75 -m 42 26 75 -m 42 27 75 -m 42 28 75 -m 42 29 75 -m 42 30 75 -m 42 31 75 -m 42 32 75 -m 42 33 75 -m 42 34 75 -m 42 35 75 -m 42 36 75 -m 42 37 75 -m 42 38 75 -m 42 39 75 -m 42 40 75 -m 42 41 75 -m 42 19 75 -m 42 43 75 -m 43 20 75 -m 43 21 75 -m 43 22 75 -m 43 23 75 -m 43 24 75 -m 43 25 75 -m 43 26 75 -m 43 27 75 -m 43 28 75 -m 43 29 75 -m 43 30 75 -m 43 31 75 -m 43 32 75 -m 43 33 75 -m 43 34 75 -m 43 35 75 -m 43 36 75 -m 43 37 75 -m 43 38 75 -m 43 39 75 -m 43 40 75 -m 43 41 75 -m 43 42 75 -m 43 19 75 -n 1 0.0556 -n 2 0.0556 -n 3 0.0556 -n 4 0.0556 -n 5 0.0556 -n 6 0.0556 -n 7 0.0556 -n 8 0.0556 -n 9 0.0556 -n 10 0.0556 -n 11 0.0556 -n 12 0.0556 -n 13 0.0556 -n 14 0.0556 -n 15 0.0556 -n 16 0.0556 -n 17 0.0556 -n 18 0.0556 -n 19 0.006 -n 20 0.006 -n 21 0.006 -n 22 0.006 -n 23 0.006 -n 24 0.006 -n 25 0.006 -n 26 0.006 -n 27 0.006 -n 28 0.006 -n 29 0.006 -n 30 0.006 -n 31 0.006 -n 32 0.006 -n 33 0.006 -n 34 0.006 -n 35 0.006 -n 36 0.006 -n 37 0.006 -n 38 0.006 -n 39 0.006 -n 40 0.006 -n 41 0.006 -n 42 0.006 -n 43 0.006 -ej 0.005 18 1 -ej 0.005 17 1 -ej 0.005 16 1 -ej 0.005 15 1  -ej 0.005 14 1 -ej 0.005 13 1 -ej 0.005 12 1 -ej 0.005 11 1 -ej 0.005 10 1 -ej 0.005 9 1 -ej 0.005 8 1 -ej 0.005 7 1 -ej 0.005 6 1 -ej 0.005 5 1 -ej 0.005 4 1 -ej 0.005 3 1 -ej 0.005 2 1 -ej 0.005 43 19 -ej 0.005 42 19 -ej 0.005 41 19 -ej 0.005 40 19 -ej 0.005 39 19 -ej 0.005 38 19 -ej 0.005 37 19 -ej 0.005 36 19 -ej 0.005 35 19 -ej 0.005 34 19 -ej 0.005 33 19 -ej 0.005 32 19 -ej 0.005 31 19 -ej 0.005 30 19 -ej 0.005 29 19 -ej 0.005 28 19 -ej 0.005 27 19 -ej 0.005 26 19 -ej 0.005 25 19 -ej 0.005 24 19 -ej 0.005 23 19 -ej 0.005 22 19 -ej 0.005 21 19 -ej 0.005 20 19 -eg 0.005 19 194.8 -eg 0.005 1 21.26 -ej 0.0206 19 1 -eG 0.0206 0 > Ei2.2.txt
./ms 1192 1 -s 1000 -I 43 20 18 88 18 56 106 20 20 18 50 20 20 20 20 18 20 22 20 34 6 10 6 6 6 22 52 18 48 32 22 6 26 48 40 8 4 22 10 62 10 50 50 20 -m 1 2 105.9 -m 1 3 105.9 -m 1 4 105.9 -m 1 5 105.9 -m 1 6 105.9 -m 1 7 105.9 -m 1 8 105.9 -m 1 9 105.9 -m 1 10 105.9 -m 1 11 105.9 -m 1 12 105.9 -m 1 13 105.9 -m 1 14 105.9 -m 1 15 105.9 -m 1 16 105.9 -m 1 17 105.9 -m 1 18 105.9 -m 2 1 105.9 -m 2 3 105.9 -m 2 4 105.9 -m 2 5 105.9 -m 2 6 105.9 -m 2 7 105.9 -m 2 8 105.9 -m 2 9 105.9 -m 2 10 105.9 -m 2 11 105.9 -m 2 12 105.9 -m 2 13 105.9 -m 2 14 105.9 -m 2 15 105.9 -m 2 16 105.9 -m 2 17 105.9 -m 2 18 105.9 -m 3 2 105.9 -m 3 1 105.9 -m 3 4 105.9 -m 3 5 105.9 -m 3 6 105.9 -m 3 7 105.9 -m 3 8 105.9 -m 3 9 105.9 -m 3 10 105.9 -m 3 11 105.9 -m 3 12 105.9 -m 3 13 105.9 -m 3 14 105.9 -m 3 15 105.9 -m 3 16 105.9 -m 3 17 105.9 -m 3 18 105.9 -m 4 2 105.9 -m 4 3 105.9 -m 4 1 105.9 -m 4 5 105.9 -m 4 6 105.9 -m 4 7 105.9 -m 4 8 105.9 -m 4 9 105.9 -m 4 10 105.9 -m 4 11 105.9 -m 4 12 105.9 -m 4 13 105.9 -m 4 14 105.9 -m 4 15 105.9 -m 4 16 105.9 -m 4 17 105.9 -m 4 18 105.9 -m 5 2 105.9 -m 5 3 105.9 -m 5 4 105.9 -m 5 1 105.9 -m 5 6 105.9 -m 5 7 105.9 -m 5 8 105.9 -m 5 9 105.9 -m 5 10 105.9 -m 5 11 105.9 -m 5 12 105.9 -m 5 13 105.9 -m 5 14 105.9 -m 5 15 105.9 -m 5 16 105.9 -m 5 17 105.9 -m 5 18 105.9 -m 6 2 105.9 -m 6 3 105.9 -m 6 4 105.9 -m 6 5 105.9 -m 6 1 105.9 -m 6 7 105.9 -m 6 8 105.9 -m 6 9 105.9 -m 6 10 105.9 -m 6 11 105.9 -m 6 12 105.9 -m 6 13 105.9 -m 6 14 105.9 -m 6 15 105.9 -m 6 16 105.9 -m 6 17 105.9 -m 6 18 105.9 -m 7 2 105.9 -m 7 3 105.9 -m 7 4 105.9 -m 7 5 105.9 -m 7 6 105.9 -m 7 1 105.9 -m 7 8 105.9 -m 7 9 105.9 -m 7 10 105.9 -m 7 11 105.9 -m 7 12 105.9 -m 7 13 105.9 -m 7 14 105.9 -m 7 15 105.9 -m 7 16 105.9 -m 7 17 105.9 -m 7 18 105.9 -m 8 2 105.9 -m 8 3 105.9 -m 8 4 105.9 -m 8 5 105.9 -m 8 6 105.9 -m 8 7 105.9 -m 8 1 105.9 -m 8 9 105.9 -m 8 10 105.9 -m 8 11 105.9 -m 8 12 105.9 -m 8 13 105.9 -m 8 14 105.9 -m 8 15 105.9 -m 8 16 105.9 -m 8 17 105.9 -m 8 18 105.9 -m 9 2 105.9 -m 9 3 105.9 -m 9 4 105.9 -m 9 5 105.9 -m 9 6 105.9 -m 9 7 105.9 -m 9 8 105.9 -m 9 1 105.9 -m 9 10 105.9 -m 9 11 105.9 -m 9 12 105.9 -m 9 13 105.9 -m 9 14 105.9 -m 9 15 105.9 -m 9 16 105.9 -m 9 17 105.9 -m 9 18 105.9 -m 10 2 105.9 -m 10 3 105.9 -m 10 4 105.9 -m 10 5 105.9 -m 10 6 105.9 -m 10 7 105.9 -m 10 8 105.9 -m 10 9 105.9 -m 10 1 105.9 -m 10 11 105.9 -m 10 12 105.9 -m 10 13 105.9 -m 10 14 105.9 -m 10 15 105.9 -m 10 16 105.9 -m 10 17 105.9 -m 10 18 105.9 -m 11 2 105.9 -m 11 3 105.9 -m 11 4 105.9 -m 11 5 105.9 -m 11 6 105.9 -m 11 7 105.9 -m 11 8 105.9 -m 11 9 105.9 -m 11 10 105.9 -m 11 1 105.9 -m 11 12 105.9 -m 11 13 105.9 -m 11 14 105.9 -m 11 15 105.9 -m 11 16 105.9 -m 11 17 105.9 -m 11 18 105.9 -m 12 2 105.9 -m 12 3 105.9 -m 12 4 105.9 -m 12 5 105.9 -m 12 6 105.9 -m 12 7 105.9 -m 12 8 105.9 -m 12 9 105.9 -m 12 10 105.9 -m 12 11 105.9 -m 12 1 105.9 -m 12 13 105.9 -m 12 14 105.9 -m 12 15 105.9 -m 12 16 105.9 -m 12 17 105.9 -m 12 18 105.9 -m 13 2 105.9 -m 13 3 105.9 -m 13 4 105.9 -m 13 5 105.9 -m 13 6 105.9 -m 13 7 105.9 -m 13 8 105.9 -m 13 9 105.9 -m 13 10 105.9 -m 13 11 105.9 -m 13 12 105.9 -m 13 1 105.9 -m 13 14 105.9 -m 13 15 105.9 -m 13 16 105.9 -m 13 17 105.9 -m 13 18 105.9 -m 14 2 105.9 -m 14 3 105.9 -m 14 4 105.9 -m 14 5 105.9 -m 14 6 105.9 -m 14 7 105.9 -m 14 8 105.9 -m 14 9 105.9 -m 14 10 105.9 -m 14 11 105.9 -m 14 12 105.9 -m 14 13 105.9 -m 14 1 105.9 -m 14 15 105.9 -m 14 16 105.9 -m 14 17 105.9 -m 14 18 105.9 -m 15 2 105.9 -m 15 3 105.9 -m 15 4 105.9 -m 15 5 105.9 -m 15 6 105.9 -m 15 7 105.9 -m 15 8 105.9 -m 15 9 105.9 -m 15 10 105.9 -m 15 11 105.9 -m 15 12 105.9 -m 15 13 105.9 -m 15 14 105.9 -m 15 1 105.9 -m 15 16 105.9 -m 15 17 105.9 -m 15 18 105.9 -m 16 2 105.9 -m 16 3 105.9 -m 16 4 105.9 -m 16 5 105.9 -m 16 6 105.9 -m 16 7 105.9 -m 16 8 105.9 -m 16 9 105.9 -m 16 10 105.9 -m 16 11 105.9 -m 16 12 105.9 -m 16 13 105.9 -m 16 14 105.9 -m 16 15 105.9 -m 16 1 105.9 -m 16 17 105.9 -m 16 18 105.9 -m 17 2 105.9 -m 17 3 105.9 -m 17 4 105.9 -m 17 5 105.9 -m 17 6 105.9 -m 17 7 105.9 -m 17 8 105.9 -m 17 9 105.9 -m 17 10 105.9 -m 17 11 105.9 -m 17 12 105.9 -m 17 13 105.9 -m 17 14 105.9 -m 17 15 105.9 -m 17 16 105.9 -m 17 1 105.9 -m 17 18 105.9 -m 18 2 105.9 -m 18 3 105.9 -m 18 4 105.9 -m 18 5 105.9 -m 18 6 105.9 -m 18 7 105.9 -m 18 8 105.9 -m 18 9 105.9 -m 18 10 105.9 -m 18 11 105.9 -m 18 12 105.9 -m 18 13 105.9 -m 18 14 105.9 -m 18 15 105.9 -m 18 16 105.9 -m 18 17 105.9 -m 18 1 105.9 -m 19 20 75 -m 19 21 75 -m 19 22 75 -m 19 23 75 -m 19 24 75 -m 19 25 75 -m 19 26 75 -m 19 27 75 -m 19 28 75 -m 19 29 75 -m 19 30 75 -m 19 31 75 -m 19 32 75 -m 19 33 75 -m 19 34 75 -m 19 35 75 -m 19 36 75 -m 19 37 75 -m 19 38 75 -m 19 39 75 -m 19 40 75 -m 19 41 75 -m 19 42 75 -m 19 43 75 -m 20 19 75 -m 20 21 75 -m 20 22 75 -m 20 23 75 -m 20 24 75 -m 20 25 75 -m 20 26 75 -m 20 27 75 -m 20 28 75 -m 20 29 75 -m 20 30 75 -m 20 31 75 -m 20 32 75 -m 20 33 75 -m 20 34 75 -m 20 35 75 -m 20 36 75 -m 20 37 75 -m 20 38 75 -m 20 39 75 -m 20 40 75 -m 20 41 75 -m 20 42 75 -m 20 43 75 -m 21 20 75 -m 21 19 75 -m 21 22 75 -m 21 23 75 -m 21 24 75 -m 21 25 75 -m 21 26 75 -m 21 27 75 -m 21 28 75 -m 21 29 75 -m 21 30 75 -m 21 31 75 -m 21 32 75 -m 21 33 75 -m 21 34 75 -m 21 35 75 -m 21 36 75 -m 21 37 75 -m 21 38 75 -m 21 39 75 -m 21 40 75 -m 21 41 75 -m 21 42 75 -m 21 43 75 -m 22 20 75 -m 22 21 75 -m 22 19 75 -m 22 23 75 -m 22 24 75 -m 22 25 75 -m 22 26 75 -m 22 27 75 -m 22 28 75 -m 22 29 75 -m 22 30 75 -m 22 31 75 -m 22 32 75 -m 22 33 75 -m 22 34 75 -m 22 35 75 -m 22 36 75 -m 22 37 75 -m 22 38 75 -m 22 39 75 -m 22 40 75 -m 22 41 75 -m 22 42 75 -m 22 43 75 -m 23 20 75 -m 23 21 75 -m 23 22 75 -m 23 19 75 -m 23 24 75 -m 23 25 75 -m 23 26 75 -m 23 27 75 -m 23 28 75 -m 23 29 75 -m 23 30 75 -m 23 31 75 -m 23 32 75 -m 23 33 75 -m 23 34 75 -m 23 35 75 -m 23 36 75 -m 23 37 75 -m 23 38 75 -m 23 39 75 -m 23 40 75 -m 23 41 75 -m 23 42 75 -m 23 43 75 -m 24 20 75 -m 24 21 75 -m 24 22 75 -m 24 23 75 -m 24 19 75 -m 24 25 75 -m 24 26 75 -m 24 27 75 -m 24 28 75 -m 24 29 75 -m 24 30 75 -m 24 31 75 -m 24 32 75 -m 24 33 75 -m 24 34 75 -m 24 35 75 -m 24 36 75 -m 24 37 75 -m 24 38 75 -m 24 39 75 -m 24 40 75 -m 24 41 75 -m 24 42 75 -m 24 43 75 -m 25 20 75 -m 25 21 75 -m 25 22 75 -m 25 23 75 -m 25 24 75 -m 25 19 75 -m 25 26 75 -m 25 27 75 -m 25 28 75 -m 25 29 75 -m 25 30 75 -m 25 31 75 -m 25 32 75 -m 25 33 75 -m 25 34 75 -m 25 35 75 -m 25 36 75 -m 25 37 75 -m 25 38 75 -m 25 39 75 -m 25 40 75 -m 25 41 75 -m 25 42 75 -m 25 43 75 -m 26 20 75 -m 26 21 75 -m 26 22 75 -m 26 23 75 -m 26 24 75 -m 26 25 75 -m 26 19 75 -m 26 27 75 -m 26 28 75 -m 26 29 75 -m 26 30 75 -m 26 31 75 -m 26 32 75 -m 26 33 75 -m 26 34 75 -m 26 35 75 -m 26 36 75 -m 26 37 75 -m 26 38 75 -m 26 39 75 -m 26 40 75 -m 26 41 75 -m 26 42 75 -m 26 43 75 -m 27 20 75 -m 27 21 75 -m 27 22 75 -m 27 23 75 -m 27 24 75 -m 27 25 75 -m 27 26 75 -m 27 19 75 -m 27 28 75 -m 27 29 75 -m 27 30 75 -m 27 31 75 -m 27 32 75 -m 27 33 75 -m 27 34 75 -m 27 35 75 -m 27 36 75 -m 27 37 75 -m 27 38 75 -m 27 39 75 -m 27 40 75 -m 27 41 75 -m 27 42 75 -m 27 43 75 -m 28 20 75 -m 28 21 75 -m 28 22 75 -m 28 23 75 -m 28 24 75 -m 28 25 75 -m 28 26 75 -m 28 27 75 -m 28 19 75 -m 28 29 75 -m 28 30 75 -m 28 31 75 -m 28 32 75 -m 28 33 75 -m 28 34 75 -m 28 35 75 -m 28 36 75 -m 28 37 75 -m 28 38 75 -m 28 39 75 -m 28 40 75 -m 28 41 75 -m 28 42 75 -m 28 43 75 -m 29 20 75 -m 29 21 75 -m 29 22 75 -m 29 23 75 -m 29 24 75 -m 29 25 75 -m 29 26 75 -m 29 27 75 -m 29 28 75 -m 29 19 75 -m 29 30 75 -m 29 31 75 -m 29 32 75 -m 29 33 75 -m 29 34 75 -m 29 35 75 -m 29 36 75 -m 29 37 75 -m 29 38 75 -m 29 39 75 -m 29 40 75 -m 29 41 75 -m 29 42 75 -m 29 43 75 -m 30 20 75 -m 30 21 75 -m 30 22 75 -m 30 23 75 -m 30 24 75 -m 30 25 75 -m 30 26 75 -m 30 27 75 -m 30 28 75 -m 30 29 75 -m 30 19 75 -m 30 31 75 -m 30 32 75 -m 30 33 75 -m 30 34 75 -m 30 35 75 -m 30 36 75 -m 30 37 75 -m 30 38 75 -m 30 39 75 -m 30 40 75 -m 30 41 75 -m 30 42 75 -m 30 43 75 -m 31 20 75 -m 31 21 75 -m 31 22 75 -m 31 23 75 -m 31 24 75 -m 31 25 75 -m 31 26 75 -m 31 27 75 -m 31 28 75 -m 31 29 75 -m 31 30 75 -m 31 19 75 -m 31 32 75 -m 31 33 75 -m 31 34 75 -m 31 35 75 -m 31 36 75 -m 31 37 75 -m 31 38 75 -m 31 39 75 -m 31 40 75 -m 31 41 75 -m 31 42 75 -m 31 43 75 -m 32 20 75 -m 32 21 75 -m 32 22 75 -m 32 23 75 -m 32 24 75 -m 32 25 75 -m 32 26 75 -m 32 27 75 -m 32 28 75 -m 32 29 75 -m 32 30 75 -m 32 31 75 -m 32 19 75 -m 32 33 75 -m 32 34 75 -m 32 35 75 -m 32 36 75 -m 32 37 75 -m 32 38 75 -m 32 39 75 -m 32 40 75 -m 32 41 75 -m 32 42 75 -m 32 43 75 -m 33 20 75 -m 33 21 75 -m 33 22 75 -m 33 23 75 -m 33 24 75 -m 33 25 75 -m 33 26 75 -m 33 27 75 -m 33 28 75 -m 33 29 75 -m 33 30 75 -m 33 31 75 -m 33 32 75 -m 33 19 75 -m 33 34 75 -m 33 35 75 -m 33 36 75 -m 33 37 75 -m 33 38 75 -m 33 39 75 -m 33 40 75 -m 33 41 75 -m 33 42 75 -m 33 43 75 -m 34 20 75 -m 34 21 75 -m 34 22 75 -m 34 23 75 -m 34 24 75 -m 34 25 75 -m 34 26 75 -m 34 27 75 -m 34 28 75 -m 34 29 75 -m 34 30 75 -m 34 31 75 -m 34 32 75 -m 34 33 75 -m 34 19 75 -m 34 35 75 -m 34 36 75 -m 34 37 75 -m 34 38 75 -m 34 39 75 -m 34 40 75 -m 34 41 75 -m 34 42 75 -m 34 43 75 -m 35 20 75 -m 35 21 75 -m 35 22 75 -m 35 23 75 -m 35 24 75 -m 35 25 75 -m 35 26 75 -m 35 27 75 -m 35 28 75 -m 35 29 75 -m 35 30 75 -m 35 31 75 -m 35 32 75 -m 35 33 75 -m 35 34 75 -m 35 19 75 -m 35 36 75 -m 35 37 75 -m 35 38 75 -m 35 39 75 -m 35 40 75 -m 35 41 75 -m 35 42 75 -m 35 43 75 -m 36 20 75 -m 36 21 75 -m 36 22 75 -m 36 23 75 -m 36 24 75 -m 36 25 75 -m 36 26 75 -m 36 27 75 -m 36 28 75 -m 36 29 75 -m 36 30 75 -m 36 31 75 -m 36 32 75 -m 36 33 75 -m 36 34 75 -m 36 35 75 -m 36 19 75 -m 36 37 75 -m 36 38 75 -m 36 39 75 -m 36 40 75 -m 36 41 75 -m 36 42 75 -m 36 43 75 -m 37 20 75 -m 37 21 75 -m 37 22 75 -m 37 23 75 -m 37 24 75 -m 37 25 75 -m 37 26 75 -m 37 27 75 -m 37 28 75 -m 37 29 75 -m 37 30 75 -m 37 31 75 -m 37 32 75 -m 37 33 75 -m 37 34 75 -m 37 35 75 -m 37 36 75 -m 37 19 75 -m 37 38 75 -m 37 39 75 -m 37 40 75 -m 37 41 75 -m 37 42 75 -m 37 43 75 -m 38 20 75 -m 38 21 75 -m 38 22 75 -m 38 23 75 -m 38 24 75 -m 38 25 75 -m 38 26 75 -m 38 27 75 -m 38 28 75 -m 38 29 75 -m 38 30 75 -m 38 31 75 -m 38 32 75 -m 38 33 75 -m 38 34 75 -m 38 35 75 -m 38 36 75 -m 38 37 75 -m 38 19 75 -m 38 39 75 -m 38 40 75 -m 38 41 75 -m 38 42 75 -m 38 43 75 -m 39 20 75 -m 39 21 75 -m 39 22 75 -m 39 23 75 -m 39 24 75 -m 39 25 75 -m 39 26 75 -m 39 27 75 -m 39 28 75 -m 39 29 75 -m 39 30 75 -m 39 31 75 -m 39 32 75 -m 39 33 75 -m 39 34 75 -m 39 35 75 -m 39 36 75 -m 39 37 75 -m 39 38 75 -m 39 19 75 -m 39 40 75 -m 39 41 75 -m 39 42 75 -m 39 43 75 -m 40 20 75 -m 40 21 75 -m 40 22 75 -m 40 23 75 -m 40 24 75 -m 40 25 75 -m 40 26 75 -m 40 27 75 -m 40 28 75 -m 40 29 75 -m 40 30 75 -m 40 31 75 -m 40 32 75 -m 40 33 75 -m 40 34 75 -m 40 35 75 -m 40 36 75 -m 40 37 75 -m 40 38 75 -m 40 39 75 -m 40 19 75 -m 40 41 75 -m 40 42 75 -m 40 43 75 -m 41 20 75 -m 41 21 75 -m 41 22 75 -m 41 23 75 -m 41 24 75 -m 41 25 75 -m 41 26 75 -m 41 27 75 -m 41 28 75 -m 41 29 75 -m 41 30 75 -m 41 31 75 -m 41 32 75 -m 41 33 75 -m 41 34 75 -m 41 35 75 -m 41 36 75 -m 41 37 75 -m 41 38 75 -m 41 39 75 -m 41 40 75 -m 41 19 75 -m 41 42 75 -m 41 43 75 -m 42 20 75 -m 42 21 75 -m 42 22 75 -m 42 23 75 -m 42 24 75 -m 42 25 75 -m 42 26 75 -m 42 27 75 -m 42 28 75 -m 42 29 75 -m 42 30 75 -m 42 31 75 -m 42 32 75 -m 42 33 75 -m 42 34 75 -m 42 35 75 -m 42 36 75 -m 42 37 75 -m 42 38 75 -m 42 39 75 -m 42 40 75 -m 42 41 75 -m 42 19 75 -m 42 43 75 -m 43 20 75 -m 43 21 75 -m 43 22 75 -m 43 23 75 -m 43 24 75 -m 43 25 75 -m 43 26 75 -m 43 27 75 -m 43 28 75 -m 43 29 75 -m 43 30 75 -m 43 31 75 -m 43 32 75 -m 43 33 75 -m 43 34 75 -m 43 35 75 -m 43 36 75 -m 43 37 75 -m 43 38 75 -m 43 39 75 -m 43 40 75 -m 43 41 75 -m 43 42 75 -m 43 19 75 -n 1 0.0556 -n 2 0.0556 -n 3 0.0556 -n 4 0.0556 -n 5 0.0556 -n 6 0.0556 -n 7 0.0556 -n 8 0.0556 -n 9 0.0556 -n 10 0.0556 -n 11 0.0556 -n 12 0.0556 -n 13 0.0556 -n 14 0.0556 -n 15 0.0556 -n 16 0.0556 -n 17 0.0556 -n 18 0.0556 -n 19 0.006 -n 20 0.006 -n 21 0.006 -n 22 0.006 -n 23 0.006 -n 24 0.006 -n 25 0.006 -n 26 0.006 -n 27 0.006 -n 28 0.006 -n 29 0.006 -n 30 0.006 -n 31 0.006 -n 32 0.006 -n 33 0.006 -n 34 0.006 -n 35 0.006 -n 36 0.006 -n 37 0.006 -n 38 0.006 -n 39 0.006 -n 40 0.006 -n 41 0.006 -n 42 0.006 -n 43 0.006 -ej 0.008 18 1 -ej 0.008 17 1 -ej 0.008 16 1 -ej 0.008 15 1  -ej 0.008 14 1 -ej 0.008 13 1 -ej 0.008 12 1 -ej 0.008 11 1 -ej 0.008 10 1 -ej 0.008 9 1 -ej 0.008 8 1 -ej 0.008 7 1 -ej 0.008 6 1 -ej 0.008 5 1 -ej 0.008 4 1 -ej 0.008 3 1 -ej 0.008 2 1 -ej 0.008 43 19 -ej 0.008 42 19 -ej 0.008 41 19 -ej 0.008 40 19 -ej 0.008 39 19 -ej 0.008 38 19 -ej 0.008 37 19 -ej 0.008 36 19 -ej 0.008 35 19 -ej 0.008 34 19 -ej 0.008 33 19 -ej 0.008 32 19 -ej 0.008 31 19 -ej 0.008 30 19 -ej 0.008 29 19 -ej 0.008 28 19 -ej 0.008 27 19 -ej 0.008 26 19 -ej 0.008 25 19 -ej 0.008 24 19 -ej 0.008 23 19 -ej 0.008 22 19 -ej 0.008 21 19 -ej 0.008 20 19 -eg 0.008 19 194.8 -eg 0.008 1 21.26 -ej 0.0206 19 1 -eG 0.0206 0 > Ei2.3.txt
./ms 1192 1 -s 1000 -I 43 20 18 88 18 56 106 20 20 18 50 20 20 20 20 18 20 22 20 34 6 10 6 6 6 22 52 18 48 32 22 6 26 48 40 8 4 22 10 62 10 50 50 20 -m 1 2 105.9 -m 1 3 105.9 -m 1 4 105.9 -m 1 5 105.9 -m 1 6 105.9 -m 1 7 105.9 -m 1 8 105.9 -m 1 9 105.9 -m 1 10 105.9 -m 1 11 105.9 -m 1 12 105.9 -m 1 13 105.9 -m 1 14 105.9 -m 1 15 105.9 -m 1 16 105.9 -m 1 17 105.9 -m 1 18 105.9 -m 2 1 105.9 -m 2 3 105.9 -m 2 4 105.9 -m 2 5 105.9 -m 2 6 105.9 -m 2 7 105.9 -m 2 8 105.9 -m 2 9 105.9 -m 2 10 105.9 -m 2 11 105.9 -m 2 12 105.9 -m 2 13 105.9 -m 2 14 105.9 -m 2 15 105.9 -m 2 16 105.9 -m 2 17 105.9 -m 2 18 105.9 -m 3 2 105.9 -m 3 1 105.9 -m 3 4 105.9 -m 3 5 105.9 -m 3 6 105.9 -m 3 7 105.9 -m 3 8 105.9 -m 3 9 105.9 -m 3 10 105.9 -m 3 11 105.9 -m 3 12 105.9 -m 3 13 105.9 -m 3 14 105.9 -m 3 15 105.9 -m 3 16 105.9 -m 3 17 105.9 -m 3 18 105.9 -m 4 2 105.9 -m 4 3 105.9 -m 4 1 105.9 -m 4 5 105.9 -m 4 6 105.9 -m 4 7 105.9 -m 4 8 105.9 -m 4 9 105.9 -m 4 10 105.9 -m 4 11 105.9 -m 4 12 105.9 -m 4 13 105.9 -m 4 14 105.9 -m 4 15 105.9 -m 4 16 105.9 -m 4 17 105.9 -m 4 18 105.9 -m 5 2 105.9 -m 5 3 105.9 -m 5 4 105.9 -m 5 1 105.9 -m 5 6 105.9 -m 5 7 105.9 -m 5 8 105.9 -m 5 9 105.9 -m 5 10 105.9 -m 5 11 105.9 -m 5 12 105.9 -m 5 13 105.9 -m 5 14 105.9 -m 5 15 105.9 -m 5 16 105.9 -m 5 17 105.9 -m 5 18 105.9 -m 6 2 105.9 -m 6 3 105.9 -m 6 4 105.9 -m 6 5 105.9 -m 6 1 105.9 -m 6 7 105.9 -m 6 8 105.9 -m 6 9 105.9 -m 6 10 105.9 -m 6 11 105.9 -m 6 12 105.9 -m 6 13 105.9 -m 6 14 105.9 -m 6 15 105.9 -m 6 16 105.9 -m 6 17 105.9 -m 6 18 105.9 -m 7 2 105.9 -m 7 3 105.9 -m 7 4 105.9 -m 7 5 105.9 -m 7 6 105.9 -m 7 1 105.9 -m 7 8 105.9 -m 7 9 105.9 -m 7 10 105.9 -m 7 11 105.9 -m 7 12 105.9 -m 7 13 105.9 -m 7 14 105.9 -m 7 15 105.9 -m 7 16 105.9 -m 7 17 105.9 -m 7 18 105.9 -m 8 2 105.9 -m 8 3 105.9 -m 8 4 105.9 -m 8 5 105.9 -m 8 6 105.9 -m 8 7 105.9 -m 8 1 105.9 -m 8 9 105.9 -m 8 10 105.9 -m 8 11 105.9 -m 8 12 105.9 -m 8 13 105.9 -m 8 14 105.9 -m 8 15 105.9 -m 8 16 105.9 -m 8 17 105.9 -m 8 18 105.9 -m 9 2 105.9 -m 9 3 105.9 -m 9 4 105.9 -m 9 5 105.9 -m 9 6 105.9 -m 9 7 105.9 -m 9 8 105.9 -m 9 1 105.9 -m 9 10 105.9 -m 9 11 105.9 -m 9 12 105.9 -m 9 13 105.9 -m 9 14 105.9 -m 9 15 105.9 -m 9 16 105.9 -m 9 17 105.9 -m 9 18 105.9 -m 10 2 105.9 -m 10 3 105.9 -m 10 4 105.9 -m 10 5 105.9 -m 10 6 105.9 -m 10 7 105.9 -m 10 8 105.9 -m 10 9 105.9 -m 10 1 105.9 -m 10 11 105.9 -m 10 12 105.9 -m 10 13 105.9 -m 10 14 105.9 -m 10 15 105.9 -m 10 16 105.9 -m 10 17 105.9 -m 10 18 105.9 -m 11 2 105.9 -m 11 3 105.9 -m 11 4 105.9 -m 11 5 105.9 -m 11 6 105.9 -m 11 7 105.9 -m 11 8 105.9 -m 11 9 105.9 -m 11 10 105.9 -m 11 1 105.9 -m 11 12 105.9 -m 11 13 105.9 -m 11 14 105.9 -m 11 15 105.9 -m 11 16 105.9 -m 11 17 105.9 -m 11 18 105.9 -m 12 2 105.9 -m 12 3 105.9 -m 12 4 105.9 -m 12 5 105.9 -m 12 6 105.9 -m 12 7 105.9 -m 12 8 105.9 -m 12 9 105.9 -m 12 10 105.9 -m 12 11 105.9 -m 12 1 105.9 -m 12 13 105.9 -m 12 14 105.9 -m 12 15 105.9 -m 12 16 105.9 -m 12 17 105.9 -m 12 18 105.9 -m 13 2 105.9 -m 13 3 105.9 -m 13 4 105.9 -m 13 5 105.9 -m 13 6 105.9 -m 13 7 105.9 -m 13 8 105.9 -m 13 9 105.9 -m 13 10 105.9 -m 13 11 105.9 -m 13 12 105.9 -m 13 1 105.9 -m 13 14 105.9 -m 13 15 105.9 -m 13 16 105.9 -m 13 17 105.9 -m 13 18 105.9 -m 14 2 105.9 -m 14 3 105.9 -m 14 4 105.9 -m 14 5 105.9 -m 14 6 105.9 -m 14 7 105.9 -m 14 8 105.9 -m 14 9 105.9 -m 14 10 105.9 -m 14 11 105.9 -m 14 12 105.9 -m 14 13 105.9 -m 14 1 105.9 -m 14 15 105.9 -m 14 16 105.9 -m 14 17 105.9 -m 14 18 105.9 -m 15 2 105.9 -m 15 3 105.9 -m 15 4 105.9 -m 15 5 105.9 -m 15 6 105.9 -m 15 7 105.9 -m 15 8 105.9 -m 15 9 105.9 -m 15 10 105.9 -m 15 11 105.9 -m 15 12 105.9 -m 15 13 105.9 -m 15 14 105.9 -m 15 1 105.9 -m 15 16 105.9 -m 15 17 105.9 -m 15 18 105.9 -m 16 2 105.9 -m 16 3 105.9 -m 16 4 105.9 -m 16 5 105.9 -m 16 6 105.9 -m 16 7 105.9 -m 16 8 105.9 -m 16 9 105.9 -m 16 10 105.9 -m 16 11 105.9 -m 16 12 105.9 -m 16 13 105.9 -m 16 14 105.9 -m 16 15 105.9 -m 16 1 105.9 -m 16 17 105.9 -m 16 18 105.9 -m 17 2 105.9 -m 17 3 105.9 -m 17 4 105.9 -m 17 5 105.9 -m 17 6 105.9 -m 17 7 105.9 -m 17 8 105.9 -m 17 9 105.9 -m 17 10 105.9 -m 17 11 105.9 -m 17 12 105.9 -m 17 13 105.9 -m 17 14 105.9 -m 17 15 105.9 -m 17 16 105.9 -m 17 1 105.9 -m 17 18 105.9 -m 18 2 105.9 -m 18 3 105.9 -m 18 4 105.9 -m 18 5 105.9 -m 18 6 105.9 -m 18 7 105.9 -m 18 8 105.9 -m 18 9 105.9 -m 18 10 105.9 -m 18 11 105.9 -m 18 12 105.9 -m 18 13 105.9 -m 18 14 105.9 -m 18 15 105.9 -m 18 16 105.9 -m 18 17 105.9 -m 18 1 105.9 -m 19 20 75 -m 19 21 75 -m 19 22 75 -m 19 23 75 -m 19 24 75 -m 19 25 75 -m 19 26 75 -m 19 27 75 -m 19 28 75 -m 19 29 75 -m 19 30 75 -m 19 31 75 -m 19 32 75 -m 19 33 75 -m 19 34 75 -m 19 35 75 -m 19 36 75 -m 19 37 75 -m 19 38 75 -m 19 39 75 -m 19 40 75 -m 19 41 75 -m 19 42 75 -m 19 43 75 -m 20 19 75 -m 20 21 75 -m 20 22 75 -m 20 23 75 -m 20 24 75 -m 20 25 75 -m 20 26 75 -m 20 27 75 -m 20 28 75 -m 20 29 75 -m 20 30 75 -m 20 31 75 -m 20 32 75 -m 20 33 75 -m 20 34 75 -m 20 35 75 -m 20 36 75 -m 20 37 75 -m 20 38 75 -m 20 39 75 -m 20 40 75 -m 20 41 75 -m 20 42 75 -m 20 43 75 -m 21 20 75 -m 21 19 75 -m 21 22 75 -m 21 23 75 -m 21 24 75 -m 21 25 75 -m 21 26 75 -m 21 27 75 -m 21 28 75 -m 21 29 75 -m 21 30 75 -m 21 31 75 -m 21 32 75 -m 21 33 75 -m 21 34 75 -m 21 35 75 -m 21 36 75 -m 21 37 75 -m 21 38 75 -m 21 39 75 -m 21 40 75 -m 21 41 75 -m 21 42 75 -m 21 43 75 -m 22 20 75 -m 22 21 75 -m 22 19 75 -m 22 23 75 -m 22 24 75 -m 22 25 75 -m 22 26 75 -m 22 27 75 -m 22 28 75 -m 22 29 75 -m 22 30 75 -m 22 31 75 -m 22 32 75 -m 22 33 75 -m 22 34 75 -m 22 35 75 -m 22 36 75 -m 22 37 75 -m 22 38 75 -m 22 39 75 -m 22 40 75 -m 22 41 75 -m 22 42 75 -m 22 43 75 -m 23 20 75 -m 23 21 75 -m 23 22 75 -m 23 19 75 -m 23 24 75 -m 23 25 75 -m 23 26 75 -m 23 27 75 -m 23 28 75 -m 23 29 75 -m 23 30 75 -m 23 31 75 -m 23 32 75 -m 23 33 75 -m 23 34 75 -m 23 35 75 -m 23 36 75 -m 23 37 75 -m 23 38 75 -m 23 39 75 -m 23 40 75 -m 23 41 75 -m 23 42 75 -m 23 43 75 -m 24 20 75 -m 24 21 75 -m 24 22 75 -m 24 23 75 -m 24 19 75 -m 24 25 75 -m 24 26 75 -m 24 27 75 -m 24 28 75 -m 24 29 75 -m 24 30 75 -m 24 31 75 -m 24 32 75 -m 24 33 75 -m 24 34 75 -m 24 35 75 -m 24 36 75 -m 24 37 75 -m 24 38 75 -m 24 39 75 -m 24 40 75 -m 24 41 75 -m 24 42 75 -m 24 43 75 -m 25 20 75 -m 25 21 75 -m 25 22 75 -m 25 23 75 -m 25 24 75 -m 25 19 75 -m 25 26 75 -m 25 27 75 -m 25 28 75 -m 25 29 75 -m 25 30 75 -m 25 31 75 -m 25 32 75 -m 25 33 75 -m 25 34 75 -m 25 35 75 -m 25 36 75 -m 25 37 75 -m 25 38 75 -m 25 39 75 -m 25 40 75 -m 25 41 75 -m 25 42 75 -m 25 43 75 -m 26 20 75 -m 26 21 75 -m 26 22 75 -m 26 23 75 -m 26 24 75 -m 26 25 75 -m 26 19 75 -m 26 27 75 -m 26 28 75 -m 26 29 75 -m 26 30 75 -m 26 31 75 -m 26 32 75 -m 26 33 75 -m 26 34 75 -m 26 35 75 -m 26 36 75 -m 26 37 75 -m 26 38 75 -m 26 39 75 -m 26 40 75 -m 26 41 75 -m 26 42 75 -m 26 43 75 -m 27 20 75 -m 27 21 75 -m 27 22 75 -m 27 23 75 -m 27 24 75 -m 27 25 75 -m 27 26 75 -m 27 19 75 -m 27 28 75 -m 27 29 75 -m 27 30 75 -m 27 31 75 -m 27 32 75 -m 27 33 75 -m 27 34 75 -m 27 35 75 -m 27 36 75 -m 27 37 75 -m 27 38 75 -m 27 39 75 -m 27 40 75 -m 27 41 75 -m 27 42 75 -m 27 43 75 -m 28 20 75 -m 28 21 75 -m 28 22 75 -m 28 23 75 -m 28 24 75 -m 28 25 75 -m 28 26 75 -m 28 27 75 -m 28 19 75 -m 28 29 75 -m 28 30 75 -m 28 31 75 -m 28 32 75 -m 28 33 75 -m 28 34 75 -m 28 35 75 -m 28 36 75 -m 28 37 75 -m 28 38 75 -m 28 39 75 -m 28 40 75 -m 28 41 75 -m 28 42 75 -m 28 43 75 -m 29 20 75 -m 29 21 75 -m 29 22 75 -m 29 23 75 -m 29 24 75 -m 29 25 75 -m 29 26 75 -m 29 27 75 -m 29 28 75 -m 29 19 75 -m 29 30 75 -m 29 31 75 -m 29 32 75 -m 29 33 75 -m 29 34 75 -m 29 35 75 -m 29 36 75 -m 29 37 75 -m 29 38 75 -m 29 39 75 -m 29 40 75 -m 29 41 75 -m 29 42 75 -m 29 43 75 -m 30 20 75 -m 30 21 75 -m 30 22 75 -m 30 23 75 -m 30 24 75 -m 30 25 75 -m 30 26 75 -m 30 27 75 -m 30 28 75 -m 30 29 75 -m 30 19 75 -m 30 31 75 -m 30 32 75 -m 30 33 75 -m 30 34 75 -m 30 35 75 -m 30 36 75 -m 30 37 75 -m 30 38 75 -m 30 39 75 -m 30 40 75 -m 30 41 75 -m 30 42 75 -m 30 43 75 -m 31 20 75 -m 31 21 75 -m 31 22 75 -m 31 23 75 -m 31 24 75 -m 31 25 75 -m 31 26 75 -m 31 27 75 -m 31 28 75 -m 31 29 75 -m 31 30 75 -m 31 19 75 -m 31 32 75 -m 31 33 75 -m 31 34 75 -m 31 35 75 -m 31 36 75 -m 31 37 75 -m 31 38 75 -m 31 39 75 -m 31 40 75 -m 31 41 75 -m 31 42 75 -m 31 43 75 -m 32 20 75 -m 32 21 75 -m 32 22 75 -m 32 23 75 -m 32 24 75 -m 32 25 75 -m 32 26 75 -m 32 27 75 -m 32 28 75 -m 32 29 75 -m 32 30 75 -m 32 31 75 -m 32 19 75 -m 32 33 75 -m 32 34 75 -m 32 35 75 -m 32 36 75 -m 32 37 75 -m 32 38 75 -m 32 39 75 -m 32 40 75 -m 32 41 75 -m 32 42 75 -m 32 43 75 -m 33 20 75 -m 33 21 75 -m 33 22 75 -m 33 23 75 -m 33 24 75 -m 33 25 75 -m 33 26 75 -m 33 27 75 -m 33 28 75 -m 33 29 75 -m 33 30 75 -m 33 31 75 -m 33 32 75 -m 33 19 75 -m 33 34 75 -m 33 35 75 -m 33 36 75 -m 33 37 75 -m 33 38 75 -m 33 39 75 -m 33 40 75 -m 33 41 75 -m 33 42 75 -m 33 43 75 -m 34 20 75 -m 34 21 75 -m 34 22 75 -m 34 23 75 -m 34 24 75 -m 34 25 75 -m 34 26 75 -m 34 27 75 -m 34 28 75 -m 34 29 75 -m 34 30 75 -m 34 31 75 -m 34 32 75 -m 34 33 75 -m 34 19 75 -m 34 35 75 -m 34 36 75 -m 34 37 75 -m 34 38 75 -m 34 39 75 -m 34 40 75 -m 34 41 75 -m 34 42 75 -m 34 43 75 -m 35 20 75 -m 35 21 75 -m 35 22 75 -m 35 23 75 -m 35 24 75 -m 35 25 75 -m 35 26 75 -m 35 27 75 -m 35 28 75 -m 35 29 75 -m 35 30 75 -m 35 31 75 -m 35 32 75 -m 35 33 75 -m 35 34 75 -m 35 19 75 -m 35 36 75 -m 35 37 75 -m 35 38 75 -m 35 39 75 -m 35 40 75 -m 35 41 75 -m 35 42 75 -m 35 43 75 -m 36 20 75 -m 36 21 75 -m 36 22 75 -m 36 23 75 -m 36 24 75 -m 36 25 75 -m 36 26 75 -m 36 27 75 -m 36 28 75 -m 36 29 75 -m 36 30 75 -m 36 31 75 -m 36 32 75 -m 36 33 75 -m 36 34 75 -m 36 35 75 -m 36 19 75 -m 36 37 75 -m 36 38 75 -m 36 39 75 -m 36 40 75 -m 36 41 75 -m 36 42 75 -m 36 43 75 -m 37 20 75 -m 37 21 75 -m 37 22 75 -m 37 23 75 -m 37 24 75 -m 37 25 75 -m 37 26 75 -m 37 27 75 -m 37 28 75 -m 37 29 75 -m 37 30 75 -m 37 31 75 -m 37 32 75 -m 37 33 75 -m 37 34 75 -m 37 35 75 -m 37 36 75 -m 37 19 75 -m 37 38 75 -m 37 39 75 -m 37 40 75 -m 37 41 75 -m 37 42 75 -m 37 43 75 -m 38 20 75 -m 38 21 75 -m 38 22 75 -m 38 23 75 -m 38 24 75 -m 38 25 75 -m 38 26 75 -m 38 27 75 -m 38 28 75 -m 38 29 75 -m 38 30 75 -m 38 31 75 -m 38 32 75 -m 38 33 75 -m 38 34 75 -m 38 35 75 -m 38 36 75 -m 38 37 75 -m 38 19 75 -m 38 39 75 -m 38 40 75 -m 38 41 75 -m 38 42 75 -m 38 43 75 -m 39 20 75 -m 39 21 75 -m 39 22 75 -m 39 23 75 -m 39 24 75 -m 39 25 75 -m 39 26 75 -m 39 27 75 -m 39 28 75 -m 39 29 75 -m 39 30 75 -m 39 31 75 -m 39 32 75 -m 39 33 75 -m 39 34 75 -m 39 35 75 -m 39 36 75 -m 39 37 75 -m 39 38 75 -m 39 19 75 -m 39 40 75 -m 39 41 75 -m 39 42 75 -m 39 43 75 -m 40 20 75 -m 40 21 75 -m 40 22 75 -m 40 23 75 -m 40 24 75 -m 40 25 75 -m 40 26 75 -m 40 27 75 -m 40 28 75 -m 40 29 75 -m 40 30 75 -m 40 31 75 -m 40 32 75 -m 40 33 75 -m 40 34 75 -m 40 35 75 -m 40 36 75 -m 40 37 75 -m 40 38 75 -m 40 39 75 -m 40 19 75 -m 40 41 75 -m 40 42 75 -m 40 43 75 -m 41 20 75 -m 41 21 75 -m 41 22 75 -m 41 23 75 -m 41 24 75 -m 41 25 75 -m 41 26 75 -m 41 27 75 -m 41 28 75 -m 41 29 75 -m 41 30 75 -m 41 31 75 -m 41 32 75 -m 41 33 75 -m 41 34 75 -m 41 35 75 -m 41 36 75 -m 41 37 75 -m 41 38 75 -m 41 39 75 -m 41 40 75 -m 41 19 75 -m 41 42 75 -m 41 43 75 -m 42 20 75 -m 42 21 75 -m 42 22 75 -m 42 23 75 -m 42 24 75 -m 42 25 75 -m 42 26 75 -m 42 27 75 -m 42 28 75 -m 42 29 75 -m 42 30 75 -m 42 31 75 -m 42 32 75 -m 42 33 75 -m 42 34 75 -m 42 35 75 -m 42 36 75 -m 42 37 75 -m 42 38 75 -m 42 39 75 -m 42 40 75 -m 42 41 75 -m 42 19 75 -m 42 43 75 -m 43 20 75 -m 43 21 75 -m 43 22 75 -m 43 23 75 -m 43 24 75 -m 43 25 75 -m 43 26 75 -m 43 27 75 -m 43 28 75 -m 43 29 75 -m 43 30 75 -m 43 31 75 -m 43 32 75 -m 43 33 75 -m 43 34 75 -m 43 35 75 -m 43 36 75 -m 43 37 75 -m 43 38 75 -m 43 39 75 -m 43 40 75 -m 43 41 75 -m 43 42 75 -m 43 19 75 -n 1 0.0556 -n 2 0.0556 -n 3 0.0556 -n 4 0.0556 -n 5 0.0556 -n 6 0.0556 -n 7 0.0556 -n 8 0.0556 -n 9 0.0556 -n 10 0.0556 -n 11 0.0556 -n 12 0.0556 -n 13 0.0556 -n 14 0.0556 -n 15 0.0556 -n 16 0.0556 -n 17 0.0556 -n 18 0.0556 -n 19 0.006 -n 20 0.006 -n 21 0.006 -n 22 0.006 -n 23 0.006 -n 24 0.006 -n 25 0.006 -n 26 0.006 -n 27 0.006 -n 28 0.006 -n 29 0.006 -n 30 0.006 -n 31 0.006 -n 32 0.006 -n 33 0.006 -n 34 0.006 -n 35 0.006 -n 36 0.006 -n 37 0.006 -n 38 0.006 -n 39 0.006 -n 40 0.006 -n 41 0.006 -n 42 0.006 -n 43 0.006 -ej 0.002 18 1 -ej 0.002 17 1 -ej 0.002 16 1 -ej 0.002 15 1  -ej 0.002 14 1 -ej 0.002 13 1 -ej 0.002 12 1 -ej 0.002 11 1 -ej 0.002 10 1 -ej 0.002 9 1 -ej 0.002 8 1 -ej 0.002 7 1 -ej 0.002 6 1 -ej 0.002 5 1 -ej 0.002 4 1 -ej 0.002 3 1 -ej 0.002 2 1 -ej 0.002 43 19 -ej 0.002 42 19 -ej 0.002 41 19 -ej 0.002 40 19 -ej 0.002 39 19 -ej 0.002 38 19 -ej 0.002 37 19 -ej 0.002 36 19 -ej 0.002 35 19 -ej 0.002 34 19 -ej 0.002 33 19 -ej 0.002 32 19 -ej 0.002 31 19 -ej 0.002 30 19 -ej 0.002 29 19 -ej 0.002 28 19 -ej 0.002 27 19 -ej 0.002 26 19 -ej 0.002 25 19 -ej 0.002 24 19 -ej 0.002 23 19 -ej 0.002 22 19 -ej 0.002 21 19 -ej 0.002 20 19 -eg 0.002 19 194.8 -eg 0.002 1 21.26 -ej 0.0278 19 1 -eG 0.0278 0 > Ei3.1.txt
./ms 1192 1 -s 1000 -I 43 20 18 88 18 56 106 20 20 18 50 20 20 20 20 18 20 22 20 34 6 10 6 6 6 22 52 18 48 32 22 6 26 48 40 8 4 22 10 62 10 50 50 20 -m 1 2 105.9 -m 1 3 105.9 -m 1 4 105.9 -m 1 5 105.9 -m 1 6 105.9 -m 1 7 105.9 -m 1 8 105.9 -m 1 9 105.9 -m 1 10 105.9 -m 1 11 105.9 -m 1 12 105.9 -m 1 13 105.9 -m 1 14 105.9 -m 1 15 105.9 -m 1 16 105.9 -m 1 17 105.9 -m 1 18 105.9 -m 2 1 105.9 -m 2 3 105.9 -m 2 4 105.9 -m 2 5 105.9 -m 2 6 105.9 -m 2 7 105.9 -m 2 8 105.9 -m 2 9 105.9 -m 2 10 105.9 -m 2 11 105.9 -m 2 12 105.9 -m 2 13 105.9 -m 2 14 105.9 -m 2 15 105.9 -m 2 16 105.9 -m 2 17 105.9 -m 2 18 105.9 -m 3 2 105.9 -m 3 1 105.9 -m 3 4 105.9 -m 3 5 105.9 -m 3 6 105.9 -m 3 7 105.9 -m 3 8 105.9 -m 3 9 105.9 -m 3 10 105.9 -m 3 11 105.9 -m 3 12 105.9 -m 3 13 105.9 -m 3 14 105.9 -m 3 15 105.9 -m 3 16 105.9 -m 3 17 105.9 -m 3 18 105.9 -m 4 2 105.9 -m 4 3 105.9 -m 4 1 105.9 -m 4 5 105.9 -m 4 6 105.9 -m 4 7 105.9 -m 4 8 105.9 -m 4 9 105.9 -m 4 10 105.9 -m 4 11 105.9 -m 4 12 105.9 -m 4 13 105.9 -m 4 14 105.9 -m 4 15 105.9 -m 4 16 105.9 -m 4 17 105.9 -m 4 18 105.9 -m 5 2 105.9 -m 5 3 105.9 -m 5 4 105.9 -m 5 1 105.9 -m 5 6 105.9 -m 5 7 105.9 -m 5 8 105.9 -m 5 9 105.9 -m 5 10 105.9 -m 5 11 105.9 -m 5 12 105.9 -m 5 13 105.9 -m 5 14 105.9 -m 5 15 105.9 -m 5 16 105.9 -m 5 17 105.9 -m 5 18 105.9 -m 6 2 105.9 -m 6 3 105.9 -m 6 4 105.9 -m 6 5 105.9 -m 6 1 105.9 -m 6 7 105.9 -m 6 8 105.9 -m 6 9 105.9 -m 6 10 105.9 -m 6 11 105.9 -m 6 12 105.9 -m 6 13 105.9 -m 6 14 105.9 -m 6 15 105.9 -m 6 16 105.9 -m 6 17 105.9 -m 6 18 105.9 -m 7 2 105.9 -m 7 3 105.9 -m 7 4 105.9 -m 7 5 105.9 -m 7 6 105.9 -m 7 1 105.9 -m 7 8 105.9 -m 7 9 105.9 -m 7 10 105.9 -m 7 11 105.9 -m 7 12 105.9 -m 7 13 105.9 -m 7 14 105.9 -m 7 15 105.9 -m 7 16 105.9 -m 7 17 105.9 -m 7 18 105.9 -m 8 2 105.9 -m 8 3 105.9 -m 8 4 105.9 -m 8 5 105.9 -m 8 6 105.9 -m 8 7 105.9 -m 8 1 105.9 -m 8 9 105.9 -m 8 10 105.9 -m 8 11 105.9 -m 8 12 105.9 -m 8 13 105.9 -m 8 14 105.9 -m 8 15 105.9 -m 8 16 105.9 -m 8 17 105.9 -m 8 18 105.9 -m 9 2 105.9 -m 9 3 105.9 -m 9 4 105.9 -m 9 5 105.9 -m 9 6 105.9 -m 9 7 105.9 -m 9 8 105.9 -m 9 1 105.9 -m 9 10 105.9 -m 9 11 105.9 -m 9 12 105.9 -m 9 13 105.9 -m 9 14 105.9 -m 9 15 105.9 -m 9 16 105.9 -m 9 17 105.9 -m 9 18 105.9 -m 10 2 105.9 -m 10 3 105.9 -m 10 4 105.9 -m 10 5 105.9 -m 10 6 105.9 -m 10 7 105.9 -m 10 8 105.9 -m 10 9 105.9 -m 10 1 105.9 -m 10 11 105.9 -m 10 12 105.9 -m 10 13 105.9 -m 10 14 105.9 -m 10 15 105.9 -m 10 16 105.9 -m 10 17 105.9 -m 10 18 105.9 -m 11 2 105.9 -m 11 3 105.9 -m 11 4 105.9 -m 11 5 105.9 -m 11 6 105.9 -m 11 7 105.9 -m 11 8 105.9 -m 11 9 105.9 -m 11 10 105.9 -m 11 1 105.9 -m 11 12 105.9 -m 11 13 105.9 -m 11 14 105.9 -m 11 15 105.9 -m 11 16 105.9 -m 11 17 105.9 -m 11 18 105.9 -m 12 2 105.9 -m 12 3 105.9 -m 12 4 105.9 -m 12 5 105.9 -m 12 6 105.9 -m 12 7 105.9 -m 12 8 105.9 -m 12 9 105.9 -m 12 10 105.9 -m 12 11 105.9 -m 12 1 105.9 -m 12 13 105.9 -m 12 14 105.9 -m 12 15 105.9 -m 12 16 105.9 -m 12 17 105.9 -m 12 18 105.9 -m 13 2 105.9 -m 13 3 105.9 -m 13 4 105.9 -m 13 5 105.9 -m 13 6 105.9 -m 13 7 105.9 -m 13 8 105.9 -m 13 9 105.9 -m 13 10 105.9 -m 13 11 105.9 -m 13 12 105.9 -m 13 1 105.9 -m 13 14 105.9 -m 13 15 105.9 -m 13 16 105.9 -m 13 17 105.9 -m 13 18 105.9 -m 14 2 105.9 -m 14 3 105.9 -m 14 4 105.9 -m 14 5 105.9 -m 14 6 105.9 -m 14 7 105.9 -m 14 8 105.9 -m 14 9 105.9 -m 14 10 105.9 -m 14 11 105.9 -m 14 12 105.9 -m 14 13 105.9 -m 14 1 105.9 -m 14 15 105.9 -m 14 16 105.9 -m 14 17 105.9 -m 14 18 105.9 -m 15 2 105.9 -m 15 3 105.9 -m 15 4 105.9 -m 15 5 105.9 -m 15 6 105.9 -m 15 7 105.9 -m 15 8 105.9 -m 15 9 105.9 -m 15 10 105.9 -m 15 11 105.9 -m 15 12 105.9 -m 15 13 105.9 -m 15 14 105.9 -m 15 1 105.9 -m 15 16 105.9 -m 15 17 105.9 -m 15 18 105.9 -m 16 2 105.9 -m 16 3 105.9 -m 16 4 105.9 -m 16 5 105.9 -m 16 6 105.9 -m 16 7 105.9 -m 16 8 105.9 -m 16 9 105.9 -m 16 10 105.9 -m 16 11 105.9 -m 16 12 105.9 -m 16 13 105.9 -m 16 14 105.9 -m 16 15 105.9 -m 16 1 105.9 -m 16 17 105.9 -m 16 18 105.9 -m 17 2 105.9 -m 17 3 105.9 -m 17 4 105.9 -m 17 5 105.9 -m 17 6 105.9 -m 17 7 105.9 -m 17 8 105.9 -m 17 9 105.9 -m 17 10 105.9 -m 17 11 105.9 -m 17 12 105.9 -m 17 13 105.9 -m 17 14 105.9 -m 17 15 105.9 -m 17 16 105.9 -m 17 1 105.9 -m 17 18 105.9 -m 18 2 105.9 -m 18 3 105.9 -m 18 4 105.9 -m 18 5 105.9 -m 18 6 105.9 -m 18 7 105.9 -m 18 8 105.9 -m 18 9 105.9 -m 18 10 105.9 -m 18 11 105.9 -m 18 12 105.9 -m 18 13 105.9 -m 18 14 105.9 -m 18 15 105.9 -m 18 16 105.9 -m 18 17 105.9 -m 18 1 105.9 -m 19 20 75 -m 19 21 75 -m 19 22 75 -m 19 23 75 -m 19 24 75 -m 19 25 75 -m 19 26 75 -m 19 27 75 -m 19 28 75 -m 19 29 75 -m 19 30 75 -m 19 31 75 -m 19 32 75 -m 19 33 75 -m 19 34 75 -m 19 35 75 -m 19 36 75 -m 19 37 75 -m 19 38 75 -m 19 39 75 -m 19 40 75 -m 19 41 75 -m 19 42 75 -m 19 43 75 -m 20 19 75 -m 20 21 75 -m 20 22 75 -m 20 23 75 -m 20 24 75 -m 20 25 75 -m 20 26 75 -m 20 27 75 -m 20 28 75 -m 20 29 75 -m 20 30 75 -m 20 31 75 -m 20 32 75 -m 20 33 75 -m 20 34 75 -m 20 35 75 -m 20 36 75 -m 20 37 75 -m 20 38 75 -m 20 39 75 -m 20 40 75 -m 20 41 75 -m 20 42 75 -m 20 43 75 -m 21 20 75 -m 21 19 75 -m 21 22 75 -m 21 23 75 -m 21 24 75 -m 21 25 75 -m 21 26 75 -m 21 27 75 -m 21 28 75 -m 21 29 75 -m 21 30 75 -m 21 31 75 -m 21 32 75 -m 21 33 75 -m 21 34 75 -m 21 35 75 -m 21 36 75 -m 21 37 75 -m 21 38 75 -m 21 39 75 -m 21 40 75 -m 21 41 75 -m 21 42 75 -m 21 43 75 -m 22 20 75 -m 22 21 75 -m 22 19 75 -m 22 23 75 -m 22 24 75 -m 22 25 75 -m 22 26 75 -m 22 27 75 -m 22 28 75 -m 22 29 75 -m 22 30 75 -m 22 31 75 -m 22 32 75 -m 22 33 75 -m 22 34 75 -m 22 35 75 -m 22 36 75 -m 22 37 75 -m 22 38 75 -m 22 39 75 -m 22 40 75 -m 22 41 75 -m 22 42 75 -m 22 43 75 -m 23 20 75 -m 23 21 75 -m 23 22 75 -m 23 19 75 -m 23 24 75 -m 23 25 75 -m 23 26 75 -m 23 27 75 -m 23 28 75 -m 23 29 75 -m 23 30 75 -m 23 31 75 -m 23 32 75 -m 23 33 75 -m 23 34 75 -m 23 35 75 -m 23 36 75 -m 23 37 75 -m 23 38 75 -m 23 39 75 -m 23 40 75 -m 23 41 75 -m 23 42 75 -m 23 43 75 -m 24 20 75 -m 24 21 75 -m 24 22 75 -m 24 23 75 -m 24 19 75 -m 24 25 75 -m 24 26 75 -m 24 27 75 -m 24 28 75 -m 24 29 75 -m 24 30 75 -m 24 31 75 -m 24 32 75 -m 24 33 75 -m 24 34 75 -m 24 35 75 -m 24 36 75 -m 24 37 75 -m 24 38 75 -m 24 39 75 -m 24 40 75 -m 24 41 75 -m 24 42 75 -m 24 43 75 -m 25 20 75 -m 25 21 75 -m 25 22 75 -m 25 23 75 -m 25 24 75 -m 25 19 75 -m 25 26 75 -m 25 27 75 -m 25 28 75 -m 25 29 75 -m 25 30 75 -m 25 31 75 -m 25 32 75 -m 25 33 75 -m 25 34 75 -m 25 35 75 -m 25 36 75 -m 25 37 75 -m 25 38 75 -m 25 39 75 -m 25 40 75 -m 25 41 75 -m 25 42 75 -m 25 43 75 -m 26 20 75 -m 26 21 75 -m 26 22 75 -m 26 23 75 -m 26 24 75 -m 26 25 75 -m 26 19 75 -m 26 27 75 -m 26 28 75 -m 26 29 75 -m 26 30 75 -m 26 31 75 -m 26 32 75 -m 26 33 75 -m 26 34 75 -m 26 35 75 -m 26 36 75 -m 26 37 75 -m 26 38 75 -m 26 39 75 -m 26 40 75 -m 26 41 75 -m 26 42 75 -m 26 43 75 -m 27 20 75 -m 27 21 75 -m 27 22 75 -m 27 23 75 -m 27 24 75 -m 27 25 75 -m 27 26 75 -m 27 19 75 -m 27 28 75 -m 27 29 75 -m 27 30 75 -m 27 31 75 -m 27 32 75 -m 27 33 75 -m 27 34 75 -m 27 35 75 -m 27 36 75 -m 27 37 75 -m 27 38 75 -m 27 39 75 -m 27 40 75 -m 27 41 75 -m 27 42 75 -m 27 43 75 -m 28 20 75 -m 28 21 75 -m 28 22 75 -m 28 23 75 -m 28 24 75 -m 28 25 75 -m 28 26 75 -m 28 27 75 -m 28 19 75 -m 28 29 75 -m 28 30 75 -m 28 31 75 -m 28 32 75 -m 28 33 75 -m 28 34 75 -m 28 35 75 -m 28 36 75 -m 28 37 75 -m 28 38 75 -m 28 39 75 -m 28 40 75 -m 28 41 75 -m 28 42 75 -m 28 43 75 -m 29 20 75 -m 29 21 75 -m 29 22 75 -m 29 23 75 -m 29 24 75 -m 29 25 75 -m 29 26 75 -m 29 27 75 -m 29 28 75 -m 29 19 75 -m 29 30 75 -m 29 31 75 -m 29 32 75 -m 29 33 75 -m 29 34 75 -m 29 35 75 -m 29 36 75 -m 29 37 75 -m 29 38 75 -m 29 39 75 -m 29 40 75 -m 29 41 75 -m 29 42 75 -m 29 43 75 -m 30 20 75 -m 30 21 75 -m 30 22 75 -m 30 23 75 -m 30 24 75 -m 30 25 75 -m 30 26 75 -m 30 27 75 -m 30 28 75 -m 30 29 75 -m 30 19 75 -m 30 31 75 -m 30 32 75 -m 30 33 75 -m 30 34 75 -m 30 35 75 -m 30 36 75 -m 30 37 75 -m 30 38 75 -m 30 39 75 -m 30 40 75 -m 30 41 75 -m 30 42 75 -m 30 43 75 -m 31 20 75 -m 31 21 75 -m 31 22 75 -m 31 23 75 -m 31 24 75 -m 31 25 75 -m 31 26 75 -m 31 27 75 -m 31 28 75 -m 31 29 75 -m 31 30 75 -m 31 19 75 -m 31 32 75 -m 31 33 75 -m 31 34 75 -m 31 35 75 -m 31 36 75 -m 31 37 75 -m 31 38 75 -m 31 39 75 -m 31 40 75 -m 31 41 75 -m 31 42 75 -m 31 43 75 -m 32 20 75 -m 32 21 75 -m 32 22 75 -m 32 23 75 -m 32 24 75 -m 32 25 75 -m 32 26 75 -m 32 27 75 -m 32 28 75 -m 32 29 75 -m 32 30 75 -m 32 31 75 -m 32 19 75 -m 32 33 75 -m 32 34 75 -m 32 35 75 -m 32 36 75 -m 32 37 75 -m 32 38 75 -m 32 39 75 -m 32 40 75 -m 32 41 75 -m 32 42 75 -m 32 43 75 -m 33 20 75 -m 33 21 75 -m 33 22 75 -m 33 23 75 -m 33 24 75 -m 33 25 75 -m 33 26 75 -m 33 27 75 -m 33 28 75 -m 33 29 75 -m 33 30 75 -m 33 31 75 -m 33 32 75 -m 33 19 75 -m 33 34 75 -m 33 35 75 -m 33 36 75 -m 33 37 75 -m 33 38 75 -m 33 39 75 -m 33 40 75 -m 33 41 75 -m 33 42 75 -m 33 43 75 -m 34 20 75 -m 34 21 75 -m 34 22 75 -m 34 23 75 -m 34 24 75 -m 34 25 75 -m 34 26 75 -m 34 27 75 -m 34 28 75 -m 34 29 75 -m 34 30 75 -m 34 31 75 -m 34 32 75 -m 34 33 75 -m 34 19 75 -m 34 35 75 -m 34 36 75 -m 34 37 75 -m 34 38 75 -m 34 39 75 -m 34 40 75 -m 34 41 75 -m 34 42 75 -m 34 43 75 -m 35 20 75 -m 35 21 75 -m 35 22 75 -m 35 23 75 -m 35 24 75 -m 35 25 75 -m 35 26 75 -m 35 27 75 -m 35 28 75 -m 35 29 75 -m 35 30 75 -m 35 31 75 -m 35 32 75 -m 35 33 75 -m 35 34 75 -m 35 19 75 -m 35 36 75 -m 35 37 75 -m 35 38 75 -m 35 39 75 -m 35 40 75 -m 35 41 75 -m 35 42 75 -m 35 43 75 -m 36 20 75 -m 36 21 75 -m 36 22 75 -m 36 23 75 -m 36 24 75 -m 36 25 75 -m 36 26 75 -m 36 27 75 -m 36 28 75 -m 36 29 75 -m 36 30 75 -m 36 31 75 -m 36 32 75 -m 36 33 75 -m 36 34 75 -m 36 35 75 -m 36 19 75 -m 36 37 75 -m 36 38 75 -m 36 39 75 -m 36 40 75 -m 36 41 75 -m 36 42 75 -m 36 43 75 -m 37 20 75 -m 37 21 75 -m 37 22 75 -m 37 23 75 -m 37 24 75 -m 37 25 75 -m 37 26 75 -m 37 27 75 -m 37 28 75 -m 37 29 75 -m 37 30 75 -m 37 31 75 -m 37 32 75 -m 37 33 75 -m 37 34 75 -m 37 35 75 -m 37 36 75 -m 37 19 75 -m 37 38 75 -m 37 39 75 -m 37 40 75 -m 37 41 75 -m 37 42 75 -m 37 43 75 -m 38 20 75 -m 38 21 75 -m 38 22 75 -m 38 23 75 -m 38 24 75 -m 38 25 75 -m 38 26 75 -m 38 27 75 -m 38 28 75 -m 38 29 75 -m 38 30 75 -m 38 31 75 -m 38 32 75 -m 38 33 75 -m 38 34 75 -m 38 35 75 -m 38 36 75 -m 38 37 75 -m 38 19 75 -m 38 39 75 -m 38 40 75 -m 38 41 75 -m 38 42 75 -m 38 43 75 -m 39 20 75 -m 39 21 75 -m 39 22 75 -m 39 23 75 -m 39 24 75 -m 39 25 75 -m 39 26 75 -m 39 27 75 -m 39 28 75 -m 39 29 75 -m 39 30 75 -m 39 31 75 -m 39 32 75 -m 39 33 75 -m 39 34 75 -m 39 35 75 -m 39 36 75 -m 39 37 75 -m 39 38 75 -m 39 19 75 -m 39 40 75 -m 39 41 75 -m 39 42 75 -m 39 43 75 -m 40 20 75 -m 40 21 75 -m 40 22 75 -m 40 23 75 -m 40 24 75 -m 40 25 75 -m 40 26 75 -m 40 27 75 -m 40 28 75 -m 40 29 75 -m 40 30 75 -m 40 31 75 -m 40 32 75 -m 40 33 75 -m 40 34 75 -m 40 35 75 -m 40 36 75 -m 40 37 75 -m 40 38 75 -m 40 39 75 -m 40 19 75 -m 40 41 75 -m 40 42 75 -m 40 43 75 -m 41 20 75 -m 41 21 75 -m 41 22 75 -m 41 23 75 -m 41 24 75 -m 41 25 75 -m 41 26 75 -m 41 27 75 -m 41 28 75 -m 41 29 75 -m 41 30 75 -m 41 31 75 -m 41 32 75 -m 41 33 75 -m 41 34 75 -m 41 35 75 -m 41 36 75 -m 41 37 75 -m 41 38 75 -m 41 39 75 -m 41 40 75 -m 41 19 75 -m 41 42 75 -m 41 43 75 -m 42 20 75 -m 42 21 75 -m 42 22 75 -m 42 23 75 -m 42 24 75 -m 42 25 75 -m 42 26 75 -m 42 27 75 -m 42 28 75 -m 42 29 75 -m 42 30 75 -m 42 31 75 -m 42 32 75 -m 42 33 75 -m 42 34 75 -m 42 35 75 -m 42 36 75 -m 42 37 75 -m 42 38 75 -m 42 39 75 -m 42 40 75 -m 42 41 75 -m 42 19 75 -m 42 43 75 -m 43 20 75 -m 43 21 75 -m 43 22 75 -m 43 23 75 -m 43 24 75 -m 43 25 75 -m 43 26 75 -m 43 27 75 -m 43 28 75 -m 43 29 75 -m 43 30 75 -m 43 31 75 -m 43 32 75 -m 43 33 75 -m 43 34 75 -m 43 35 75 -m 43 36 75 -m 43 37 75 -m 43 38 75 -m 43 39 75 -m 43 40 75 -m 43 41 75 -m 43 42 75 -m 43 19 75 -n 1 0.0556 -n 2 0.0556 -n 3 0.0556 -n 4 0.0556 -n 5 0.0556 -n 6 0.0556 -n 7 0.0556 -n 8 0.0556 -n 9 0.0556 -n 10 0.0556 -n 11 0.0556 -n 12 0.0556 -n 13 0.0556 -n 14 0.0556 -n 15 0.0556 -n 16 0.0556 -n 17 0.0556 -n 18 0.0556 -n 19 0.006 -n 20 0.006 -n 21 0.006 -n 22 0.006 -n 23 0.006 -n 24 0.006 -n 25 0.006 -n 26 0.006 -n 27 0.006 -n 28 0.006 -n 29 0.006 -n 30 0.006 -n 31 0.006 -n 32 0.006 -n 33 0.006 -n 34 0.006 -n 35 0.006 -n 36 0.006 -n 37 0.006 -n 38 0.006 -n 39 0.006 -n 40 0.006 -n 41 0.006 -n 42 0.006 -n 43 0.006 -ej 0.005 18 1 -ej 0.005 17 1 -ej 0.005 16 1 -ej 0.005 15 1  -ej 0.005 14 1 -ej 0.005 13 1 -ej 0.005 12 1 -ej 0.005 11 1 -ej 0.005 10 1 -ej 0.005 9 1 -ej 0.005 8 1 -ej 0.005 7 1 -ej 0.005 6 1 -ej 0.005 5 1 -ej 0.005 4 1 -ej 0.005 3 1 -ej 0.005 2 1 -ej 0.005 43 19 -ej 0.005 42 19 -ej 0.005 41 19 -ej 0.005 40 19 -ej 0.005 39 19 -ej 0.005 38 19 -ej 0.005 37 19 -ej 0.005 36 19 -ej 0.005 35 19 -ej 0.005 34 19 -ej 0.005 33 19 -ej 0.005 32 19 -ej 0.005 31 19 -ej 0.005 30 19 -ej 0.005 29 19 -ej 0.005 28 19 -ej 0.005 27 19 -ej 0.005 26 19 -ej 0.005 25 19 -ej 0.005 24 19 -ej 0.005 23 19 -ej 0.005 22 19 -ej 0.005 21 19 -ej 0.005 20 19 -eg 0.005 19 194.8 -eg 0.005 1 21.26 -ej 0.0278 19 1 -eG 0.0278 0 > Ei3.2.txt
./ms 1192 1 -s 1000 -I 43 20 18 88 18 56 106 20 20 18 50 20 20 20 20 18 20 22 20 34 6 10 6 6 6 22 52 18 48 32 22 6 26 48 40 8 4 22 10 62 10 50 50 20 -m 1 2 105.9 -m 1 3 105.9 -m 1 4 105.9 -m 1 5 105.9 -m 1 6 105.9 -m 1 7 105.9 -m 1 8 105.9 -m 1 9 105.9 -m 1 10 105.9 -m 1 11 105.9 -m 1 12 105.9 -m 1 13 105.9 -m 1 14 105.9 -m 1 15 105.9 -m 1 16 105.9 -m 1 17 105.9 -m 1 18 105.9 -m 2 1 105.9 -m 2 3 105.9 -m 2 4 105.9 -m 2 5 105.9 -m 2 6 105.9 -m 2 7 105.9 -m 2 8 105.9 -m 2 9 105.9 -m 2 10 105.9 -m 2 11 105.9 -m 2 12 105.9 -m 2 13 105.9 -m 2 14 105.9 -m 2 15 105.9 -m 2 16 105.9 -m 2 17 105.9 -m 2 18 105.9 -m 3 2 105.9 -m 3 1 105.9 -m 3 4 105.9 -m 3 5 105.9 -m 3 6 105.9 -m 3 7 105.9 -m 3 8 105.9 -m 3 9 105.9 -m 3 10 105.9 -m 3 11 105.9 -m 3 12 105.9 -m 3 13 105.9 -m 3 14 105.9 -m 3 15 105.9 -m 3 16 105.9 -m 3 17 105.9 -m 3 18 105.9 -m 4 2 105.9 -m 4 3 105.9 -m 4 1 105.9 -m 4 5 105.9 -m 4 6 105.9 -m 4 7 105.9 -m 4 8 105.9 -m 4 9 105.9 -m 4 10 105.9 -m 4 11 105.9 -m 4 12 105.9 -m 4 13 105.9 -m 4 14 105.9 -m 4 15 105.9 -m 4 16 105.9 -m 4 17 105.9 -m 4 18 105.9 -m 5 2 105.9 -m 5 3 105.9 -m 5 4 105.9 -m 5 1 105.9 -m 5 6 105.9 -m 5 7 105.9 -m 5 8 105.9 -m 5 9 105.9 -m 5 10 105.9 -m 5 11 105.9 -m 5 12 105.9 -m 5 13 105.9 -m 5 14 105.9 -m 5 15 105.9 -m 5 16 105.9 -m 5 17 105.9 -m 5 18 105.9 -m 6 2 105.9 -m 6 3 105.9 -m 6 4 105.9 -m 6 5 105.9 -m 6 1 105.9 -m 6 7 105.9 -m 6 8 105.9 -m 6 9 105.9 -m 6 10 105.9 -m 6 11 105.9 -m 6 12 105.9 -m 6 13 105.9 -m 6 14 105.9 -m 6 15 105.9 -m 6 16 105.9 -m 6 17 105.9 -m 6 18 105.9 -m 7 2 105.9 -m 7 3 105.9 -m 7 4 105.9 -m 7 5 105.9 -m 7 6 105.9 -m 7 1 105.9 -m 7 8 105.9 -m 7 9 105.9 -m 7 10 105.9 -m 7 11 105.9 -m 7 12 105.9 -m 7 13 105.9 -m 7 14 105.9 -m 7 15 105.9 -m 7 16 105.9 -m 7 17 105.9 -m 7 18 105.9 -m 8 2 105.9 -m 8 3 105.9 -m 8 4 105.9 -m 8 5 105.9 -m 8 6 105.9 -m 8 7 105.9 -m 8 1 105.9 -m 8 9 105.9 -m 8 10 105.9 -m 8 11 105.9 -m 8 12 105.9 -m 8 13 105.9 -m 8 14 105.9 -m 8 15 105.9 -m 8 16 105.9 -m 8 17 105.9 -m 8 18 105.9 -m 9 2 105.9 -m 9 3 105.9 -m 9 4 105.9 -m 9 5 105.9 -m 9 6 105.9 -m 9 7 105.9 -m 9 8 105.9 -m 9 1 105.9 -m 9 10 105.9 -m 9 11 105.9 -m 9 12 105.9 -m 9 13 105.9 -m 9 14 105.9 -m 9 15 105.9 -m 9 16 105.9 -m 9 17 105.9 -m 9 18 105.9 -m 10 2 105.9 -m 10 3 105.9 -m 10 4 105.9 -m 10 5 105.9 -m 10 6 105.9 -m 10 7 105.9 -m 10 8 105.9 -m 10 9 105.9 -m 10 1 105.9 -m 10 11 105.9 -m 10 12 105.9 -m 10 13 105.9 -m 10 14 105.9 -m 10 15 105.9 -m 10 16 105.9 -m 10 17 105.9 -m 10 18 105.9 -m 11 2 105.9 -m 11 3 105.9 -m 11 4 105.9 -m 11 5 105.9 -m 11 6 105.9 -m 11 7 105.9 -m 11 8 105.9 -m 11 9 105.9 -m 11 10 105.9 -m 11 1 105.9 -m 11 12 105.9 -m 11 13 105.9 -m 11 14 105.9 -m 11 15 105.9 -m 11 16 105.9 -m 11 17 105.9 -m 11 18 105.9 -m 12 2 105.9 -m 12 3 105.9 -m 12 4 105.9 -m 12 5 105.9 -m 12 6 105.9 -m 12 7 105.9 -m 12 8 105.9 -m 12 9 105.9 -m 12 10 105.9 -m 12 11 105.9 -m 12 1 105.9 -m 12 13 105.9 -m 12 14 105.9 -m 12 15 105.9 -m 12 16 105.9 -m 12 17 105.9 -m 12 18 105.9 -m 13 2 105.9 -m 13 3 105.9 -m 13 4 105.9 -m 13 5 105.9 -m 13 6 105.9 -m 13 7 105.9 -m 13 8 105.9 -m 13 9 105.9 -m 13 10 105.9 -m 13 11 105.9 -m 13 12 105.9 -m 13 1 105.9 -m 13 14 105.9 -m 13 15 105.9 -m 13 16 105.9 -m 13 17 105.9 -m 13 18 105.9 -m 14 2 105.9 -m 14 3 105.9 -m 14 4 105.9 -m 14 5 105.9 -m 14 6 105.9 -m 14 7 105.9 -m 14 8 105.9 -m 14 9 105.9 -m 14 10 105.9 -m 14 11 105.9 -m 14 12 105.9 -m 14 13 105.9 -m 14 1 105.9 -m 14 15 105.9 -m 14 16 105.9 -m 14 17 105.9 -m 14 18 105.9 -m 15 2 105.9 -m 15 3 105.9 -m 15 4 105.9 -m 15 5 105.9 -m 15 6 105.9 -m 15 7 105.9 -m 15 8 105.9 -m 15 9 105.9 -m 15 10 105.9 -m 15 11 105.9 -m 15 12 105.9 -m 15 13 105.9 -m 15 14 105.9 -m 15 1 105.9 -m 15 16 105.9 -m 15 17 105.9 -m 15 18 105.9 -m 16 2 105.9 -m 16 3 105.9 -m 16 4 105.9 -m 16 5 105.9 -m 16 6 105.9 -m 16 7 105.9 -m 16 8 105.9 -m 16 9 105.9 -m 16 10 105.9 -m 16 11 105.9 -m 16 12 105.9 -m 16 13 105.9 -m 16 14 105.9 -m 16 15 105.9 -m 16 1 105.9 -m 16 17 105.9 -m 16 18 105.9 -m 17 2 105.9 -m 17 3 105.9 -m 17 4 105.9 -m 17 5 105.9 -m 17 6 105.9 -m 17 7 105.9 -m 17 8 105.9 -m 17 9 105.9 -m 17 10 105.9 -m 17 11 105.9 -m 17 12 105.9 -m 17 13 105.9 -m 17 14 105.9 -m 17 15 105.9 -m 17 16 105.9 -m 17 1 105.9 -m 17 18 105.9 -m 18 2 105.9 -m 18 3 105.9 -m 18 4 105.9 -m 18 5 105.9 -m 18 6 105.9 -m 18 7 105.9 -m 18 8 105.9 -m 18 9 105.9 -m 18 10 105.9 -m 18 11 105.9 -m 18 12 105.9 -m 18 13 105.9 -m 18 14 105.9 -m 18 15 105.9 -m 18 16 105.9 -m 18 17 105.9 -m 18 1 105.9 -m 19 20 75 -m 19 21 75 -m 19 22 75 -m 19 23 75 -m 19 24 75 -m 19 25 75 -m 19 26 75 -m 19 27 75 -m 19 28 75 -m 19 29 75 -m 19 30 75 -m 19 31 75 -m 19 32 75 -m 19 33 75 -m 19 34 75 -m 19 35 75 -m 19 36 75 -m 19 37 75 -m 19 38 75 -m 19 39 75 -m 19 40 75 -m 19 41 75 -m 19 42 75 -m 19 43 75 -m 20 19 75 -m 20 21 75 -m 20 22 75 -m 20 23 75 -m 20 24 75 -m 20 25 75 -m 20 26 75 -m 20 27 75 -m 20 28 75 -m 20 29 75 -m 20 30 75 -m 20 31 75 -m 20 32 75 -m 20 33 75 -m 20 34 75 -m 20 35 75 -m 20 36 75 -m 20 37 75 -m 20 38 75 -m 20 39 75 -m 20 40 75 -m 20 41 75 -m 20 42 75 -m 20 43 75 -m 21 20 75 -m 21 19 75 -m 21 22 75 -m 21 23 75 -m 21 24 75 -m 21 25 75 -m 21 26 75 -m 21 27 75 -m 21 28 75 -m 21 29 75 -m 21 30 75 -m 21 31 75 -m 21 32 75 -m 21 33 75 -m 21 34 75 -m 21 35 75 -m 21 36 75 -m 21 37 75 -m 21 38 75 -m 21 39 75 -m 21 40 75 -m 21 41 75 -m 21 42 75 -m 21 43 75 -m 22 20 75 -m 22 21 75 -m 22 19 75 -m 22 23 75 -m 22 24 75 -m 22 25 75 -m 22 26 75 -m 22 27 75 -m 22 28 75 -m 22 29 75 -m 22 30 75 -m 22 31 75 -m 22 32 75 -m 22 33 75 -m 22 34 75 -m 22 35 75 -m 22 36 75 -m 22 37 75 -m 22 38 75 -m 22 39 75 -m 22 40 75 -m 22 41 75 -m 22 42 75 -m 22 43 75 -m 23 20 75 -m 23 21 75 -m 23 22 75 -m 23 19 75 -m 23 24 75 -m 23 25 75 -m 23 26 75 -m 23 27 75 -m 23 28 75 -m 23 29 75 -m 23 30 75 -m 23 31 75 -m 23 32 75 -m 23 33 75 -m 23 34 75 -m 23 35 75 -m 23 36 75 -m 23 37 75 -m 23 38 75 -m 23 39 75 -m 23 40 75 -m 23 41 75 -m 23 42 75 -m 23 43 75 -m 24 20 75 -m 24 21 75 -m 24 22 75 -m 24 23 75 -m 24 19 75 -m 24 25 75 -m 24 26 75 -m 24 27 75 -m 24 28 75 -m 24 29 75 -m 24 30 75 -m 24 31 75 -m 24 32 75 -m 24 33 75 -m 24 34 75 -m 24 35 75 -m 24 36 75 -m 24 37 75 -m 24 38 75 -m 24 39 75 -m 24 40 75 -m 24 41 75 -m 24 42 75 -m 24 43 75 -m 25 20 75 -m 25 21 75 -m 25 22 75 -m 25 23 75 -m 25 24 75 -m 25 19 75 -m 25 26 75 -m 25 27 75 -m 25 28 75 -m 25 29 75 -m 25 30 75 -m 25 31 75 -m 25 32 75 -m 25 33 75 -m 25 34 75 -m 25 35 75 -m 25 36 75 -m 25 37 75 -m 25 38 75 -m 25 39 75 -m 25 40 75 -m 25 41 75 -m 25 42 75 -m 25 43 75 -m 26 20 75 -m 26 21 75 -m 26 22 75 -m 26 23 75 -m 26 24 75 -m 26 25 75 -m 26 19 75 -m 26 27 75 -m 26 28 75 -m 26 29 75 -m 26 30 75 -m 26 31 75 -m 26 32 75 -m 26 33 75 -m 26 34 75 -m 26 35 75 -m 26 36 75 -m 26 37 75 -m 26 38 75 -m 26 39 75 -m 26 40 75 -m 26 41 75 -m 26 42 75 -m 26 43 75 -m 27 20 75 -m 27 21 75 -m 27 22 75 -m 27 23 75 -m 27 24 75 -m 27 25 75 -m 27 26 75 -m 27 19 75 -m 27 28 75 -m 27 29 75 -m 27 30 75 -m 27 31 75 -m 27 32 75 -m 27 33 75 -m 27 34 75 -m 27 35 75 -m 27 36 75 -m 27 37 75 -m 27 38 75 -m 27 39 75 -m 27 40 75 -m 27 41 75 -m 27 42 75 -m 27 43 75 -m 28 20 75 -m 28 21 75 -m 28 22 75 -m 28 23 75 -m 28 24 75 -m 28 25 75 -m 28 26 75 -m 28 27 75 -m 28 19 75 -m 28 29 75 -m 28 30 75 -m 28 31 75 -m 28 32 75 -m 28 33 75 -m 28 34 75 -m 28 35 75 -m 28 36 75 -m 28 37 75 -m 28 38 75 -m 28 39 75 -m 28 40 75 -m 28 41 75 -m 28 42 75 -m 28 43 75 -m 29 20 75 -m 29 21 75 -m 29 22 75 -m 29 23 75 -m 29 24 75 -m 29 25 75 -m 29 26 75 -m 29 27 75 -m 29 28 75 -m 29 19 75 -m 29 30 75 -m 29 31 75 -m 29 32 75 -m 29 33 75 -m 29 34 75 -m 29 35 75 -m 29 36 75 -m 29 37 75 -m 29 38 75 -m 29 39 75 -m 29 40 75 -m 29 41 75 -m 29 42 75 -m 29 43 75 -m 30 20 75 -m 30 21 75 -m 30 22 75 -m 30 23 75 -m 30 24 75 -m 30 25 75 -m 30 26 75 -m 30 27 75 -m 30 28 75 -m 30 29 75 -m 30 19 75 -m 30 31 75 -m 30 32 75 -m 30 33 75 -m 30 34 75 -m 30 35 75 -m 30 36 75 -m 30 37 75 -m 30 38 75 -m 30 39 75 -m 30 40 75 -m 30 41 75 -m 30 42 75 -m 30 43 75 -m 31 20 75 -m 31 21 75 -m 31 22 75 -m 31 23 75 -m 31 24 75 -m 31 25 75 -m 31 26 75 -m 31 27 75 -m 31 28 75 -m 31 29 75 -m 31 30 75 -m 31 19 75 -m 31 32 75 -m 31 33 75 -m 31 34 75 -m 31 35 75 -m 31 36 75 -m 31 37 75 -m 31 38 75 -m 31 39 75 -m 31 40 75 -m 31 41 75 -m 31 42 75 -m 31 43 75 -m 32 20 75 -m 32 21 75 -m 32 22 75 -m 32 23 75 -m 32 24 75 -m 32 25 75 -m 32 26 75 -m 32 27 75 -m 32 28 75 -m 32 29 75 -m 32 30 75 -m 32 31 75 -m 32 19 75 -m 32 33 75 -m 32 34 75 -m 32 35 75 -m 32 36 75 -m 32 37 75 -m 32 38 75 -m 32 39 75 -m 32 40 75 -m 32 41 75 -m 32 42 75 -m 32 43 75 -m 33 20 75 -m 33 21 75 -m 33 22 75 -m 33 23 75 -m 33 24 75 -m 33 25 75 -m 33 26 75 -m 33 27 75 -m 33 28 75 -m 33 29 75 -m 33 30 75 -m 33 31 75 -m 33 32 75 -m 33 19 75 -m 33 34 75 -m 33 35 75 -m 33 36 75 -m 33 37 75 -m 33 38 75 -m 33 39 75 -m 33 40 75 -m 33 41 75 -m 33 42 75 -m 33 43 75 -m 34 20 75 -m 34 21 75 -m 34 22 75 -m 34 23 75 -m 34 24 75 -m 34 25 75 -m 34 26 75 -m 34 27 75 -m 34 28 75 -m 34 29 75 -m 34 30 75 -m 34 31 75 -m 34 32 75 -m 34 33 75 -m 34 19 75 -m 34 35 75 -m 34 36 75 -m 34 37 75 -m 34 38 75 -m 34 39 75 -m 34 40 75 -m 34 41 75 -m 34 42 75 -m 34 43 75 -m 35 20 75 -m 35 21 75 -m 35 22 75 -m 35 23 75 -m 35 24 75 -m 35 25 75 -m 35 26 75 -m 35 27 75 -m 35 28 75 -m 35 29 75 -m 35 30 75 -m 35 31 75 -m 35 32 75 -m 35 33 75 -m 35 34 75 -m 35 19 75 -m 35 36 75 -m 35 37 75 -m 35 38 75 -m 35 39 75 -m 35 40 75 -m 35 41 75 -m 35 42 75 -m 35 43 75 -m 36 20 75 -m 36 21 75 -m 36 22 75 -m 36 23 75 -m 36 24 75 -m 36 25 75 -m 36 26 75 -m 36 27 75 -m 36 28 75 -m 36 29 75 -m 36 30 75 -m 36 31 75 -m 36 32 75 -m 36 33 75 -m 36 34 75 -m 36 35 75 -m 36 19 75 -m 36 37 75 -m 36 38 75 -m 36 39 75 -m 36 40 75 -m 36 41 75 -m 36 42 75 -m 36 43 75 -m 37 20 75 -m 37 21 75 -m 37 22 75 -m 37 23 75 -m 37 24 75 -m 37 25 75 -m 37 26 75 -m 37 27 75 -m 37 28 75 -m 37 29 75 -m 37 30 75 -m 37 31 75 -m 37 32 75 -m 37 33 75 -m 37 34 75 -m 37 35 75 -m 37 36 75 -m 37 19 75 -m 37 38 75 -m 37 39 75 -m 37 40 75 -m 37 41 75 -m 37 42 75 -m 37 43 75 -m 38 20 75 -m 38 21 75 -m 38 22 75 -m 38 23 75 -m 38 24 75 -m 38 25 75 -m 38 26 75 -m 38 27 75 -m 38 28 75 -m 38 29 75 -m 38 30 75 -m 38 31 75 -m 38 32 75 -m 38 33 75 -m 38 34 75 -m 38 35 75 -m 38 36 75 -m 38 37 75 -m 38 19 75 -m 38 39 75 -m 38 40 75 -m 38 41 75 -m 38 42 75 -m 38 43 75 -m 39 20 75 -m 39 21 75 -m 39 22 75 -m 39 23 75 -m 39 24 75 -m 39 25 75 -m 39 26 75 -m 39 27 75 -m 39 28 75 -m 39 29 75 -m 39 30 75 -m 39 31 75 -m 39 32 75 -m 39 33 75 -m 39 34 75 -m 39 35 75 -m 39 36 75 -m 39 37 75 -m 39 38 75 -m 39 19 75 -m 39 40 75 -m 39 41 75 -m 39 42 75 -m 39 43 75 -m 40 20 75 -m 40 21 75 -m 40 22 75 -m 40 23 75 -m 40 24 75 -m 40 25 75 -m 40 26 75 -m 40 27 75 -m 40 28 75 -m 40 29 75 -m 40 30 75 -m 40 31 75 -m 40 32 75 -m 40 33 75 -m 40 34 75 -m 40 35 75 -m 40 36 75 -m 40 37 75 -m 40 38 75 -m 40 39 75 -m 40 19 75 -m 40 41 75 -m 40 42 75 -m 40 43 75 -m 41 20 75 -m 41 21 75 -m 41 22 75 -m 41 23 75 -m 41 24 75 -m 41 25 75 -m 41 26 75 -m 41 27 75 -m 41 28 75 -m 41 29 75 -m 41 30 75 -m 41 31 75 -m 41 32 75 -m 41 33 75 -m 41 34 75 -m 41 35 75 -m 41 36 75 -m 41 37 75 -m 41 38 75 -m 41 39 75 -m 41 40 75 -m 41 19 75 -m 41 42 75 -m 41 43 75 -m 42 20 75 -m 42 21 75 -m 42 22 75 -m 42 23 75 -m 42 24 75 -m 42 25 75 -m 42 26 75 -m 42 27 75 -m 42 28 75 -m 42 29 75 -m 42 30 75 -m 42 31 75 -m 42 32 75 -m 42 33 75 -m 42 34 75 -m 42 35 75 -m 42 36 75 -m 42 37 75 -m 42 38 75 -m 42 39 75 -m 42 40 75 -m 42 41 75 -m 42 19 75 -m 42 43 75 -m 43 20 75 -m 43 21 75 -m 43 22 75 -m 43 23 75 -m 43 24 75 -m 43 25 75 -m 43 26 75 -m 43 27 75 -m 43 28 75 -m 43 29 75 -m 43 30 75 -m 43 31 75 -m 43 32 75 -m 43 33 75 -m 43 34 75 -m 43 35 75 -m 43 36 75 -m 43 37 75 -m 43 38 75 -m 43 39 75 -m 43 40 75 -m 43 41 75 -m 43 42 75 -m 43 19 75 -n 1 0.0556 -n 2 0.0556 -n 3 0.0556 -n 4 0.0556 -n 5 0.0556 -n 6 0.0556 -n 7 0.0556 -n 8 0.0556 -n 9 0.0556 -n 10 0.0556 -n 11 0.0556 -n 12 0.0556 -n 13 0.0556 -n 14 0.0556 -n 15 0.0556 -n 16 0.0556 -n 17 0.0556 -n 18 0.0556 -n 19 0.006 -n 20 0.006 -n 21 0.006 -n 22 0.006 -n 23 0.006 -n 24 0.006 -n 25 0.006 -n 26 0.006 -n 27 0.006 -n 28 0.006 -n 29 0.006 -n 30 0.006 -n 31 0.006 -n 32 0.006 -n 33 0.006 -n 34 0.006 -n 35 0.006 -n 36 0.006 -n 37 0.006 -n 38 0.006 -n 39 0.006 -n 40 0.006 -n 41 0.006 -n 42 0.006 -n 43 0.006 -ej 0.008 18 1 -ej 0.008 17 1 -ej 0.008 16 1 -ej 0.008 15 1  -ej 0.008 14 1 -ej 0.008 13 1 -ej 0.008 12 1 -ej 0.008 11 1 -ej 0.008 10 1 -ej 0.008 9 1 -ej 0.008 8 1 -ej 0.008 7 1 -ej 0.008 6 1 -ej 0.008 5 1 -ej 0.008 4 1 -ej 0.008 3 1 -ej 0.008 2 1 -ej 0.008 43 19 -ej 0.008 42 19 -ej 0.008 41 19 -ej 0.008 40 19 -ej 0.008 39 19 -ej 0.008 38 19 -ej 0.008 37 19 -ej 0.008 36 19 -ej 0.008 35 19 -ej 0.008 34 19 -ej 0.008 33 19 -ej 0.008 32 19 -ej 0.008 31 19 -ej 0.008 30 19 -ej 0.008 29 19 -ej 0.008 28 19 -ej 0.008 27 19 -ej 0.008 26 19 -ej 0.008 25 19 -ej 0.008 24 19 -ej 0.008 23 19 -ej 0.008 22 19 -ej 0.008 21 19 -ej 0.008 20 19 -eg 0.008 19 194.8 -eg 0.008 1 21.26 -ej 0.0278 19 1 -eG 0.0278 0 > Ei3.3.txt
echo "model E island with circumartic migration"
./ms 1192 1 -s 1000 -I 43 20 18 88 18 56 106 20 20 18 50 20 20 20 20 18 20 22 20 34 6 10 6 6 6 22 52 18 48 32 22 6 26 48 40 8 4 22 10 62 10 50 50 20 -m 18 19 105.9 -m 19 18 75 -m 1 2 105.9 -m 1 3 105.9 -m 1 4 105.9 -m 1 5 105.9 -m 1 6 105.9 -m 1 7 105.9 -m 1 8 105.9 -m 1 9 105.9 -m 1 10 105.9 -m 1 11 105.9 -m 1 12 105.9 -m 1 13 105.9 -m 1 14 105.9 -m 1 15 105.9 -m 1 16 105.9 -m 1 17 105.9 -m 1 18 105.9 -m 2 1 105.9 -m 2 3 105.9 -m 2 4 105.9 -m 2 5 105.9 -m 2 6 105.9 -m 2 7 105.9 -m 2 8 105.9 -m 2 9 105.9 -m 2 10 105.9 -m 2 11 105.9 -m 2 12 105.9 -m 2 13 105.9 -m 2 14 105.9 -m 2 15 105.9 -m 2 16 105.9 -m 2 17 105.9 -m 2 18 105.9 -m 3 2 105.9 -m 3 1 105.9 -m 3 4 105.9 -m 3 5 105.9 -m 3 6 105.9 -m 3 7 105.9 -m 3 8 105.9 -m 3 9 105.9 -m 3 10 105.9 -m 3 11 105.9 -m 3 12 105.9 -m 3 13 105.9 -m 3 14 105.9 -m 3 15 105.9 -m 3 16 105.9 -m 3 17 105.9 -m 3 18 105.9 -m 4 2 105.9 -m 4 3 105.9 -m 4 1 105.9 -m 4 5 105.9 -m 4 6 105.9 -m 4 7 105.9 -m 4 8 105.9 -m 4 9 105.9 -m 4 10 105.9 -m 4 11 105.9 -m 4 12 105.9 -m 4 13 105.9 -m 4 14 105.9 -m 4 15 105.9 -m 4 16 105.9 -m 4 17 105.9 -m 4 18 105.9 -m 5 2 105.9 -m 5 3 105.9 -m 5 4 105.9 -m 5 1 105.9 -m 5 6 105.9 -m 5 7 105.9 -m 5 8 105.9 -m 5 9 105.9 -m 5 10 105.9 -m 5 11 105.9 -m 5 12 105.9 -m 5 13 105.9 -m 5 14 105.9 -m 5 15 105.9 -m 5 16 105.9 -m 5 17 105.9 -m 5 18 105.9 -m 6 2 105.9 -m 6 3 105.9 -m 6 4 105.9 -m 6 5 105.9 -m 6 1 105.9 -m 6 7 105.9 -m 6 8 105.9 -m 6 9 105.9 -m 6 10 105.9 -m 6 11 105.9 -m 6 12 105.9 -m 6 13 105.9 -m 6 14 105.9 -m 6 15 105.9 -m 6 16 105.9 -m 6 17 105.9 -m 6 18 105.9 -m 7 2 105.9 -m 7 3 105.9 -m 7 4 105.9 -m 7 5 105.9 -m 7 6 105.9 -m 7 1 105.9 -m 7 8 105.9 -m 7 9 105.9 -m 7 10 105.9 -m 7 11 105.9 -m 7 12 105.9 -m 7 13 105.9 -m 7 14 105.9 -m 7 15 105.9 -m 7 16 105.9 -m 7 17 105.9 -m 7 18 105.9 -m 8 2 105.9 -m 8 3 105.9 -m 8 4 105.9 -m 8 5 105.9 -m 8 6 105.9 -m 8 7 105.9 -m 8 1 105.9 -m 8 9 105.9 -m 8 10 105.9 -m 8 11 105.9 -m 8 12 105.9 -m 8 13 105.9 -m 8 14 105.9 -m 8 15 105.9 -m 8 16 105.9 -m 8 17 105.9 -m 8 18 105.9 -m 9 2 105.9 -m 9 3 105.9 -m 9 4 105.9 -m 9 5 105.9 -m 9 6 105.9 -m 9 7 105.9 -m 9 8 105.9 -m 9 1 105.9 -m 9 10 105.9 -m 9 11 105.9 -m 9 12 105.9 -m 9 13 105.9 -m 9 14 105.9 -m 9 15 105.9 -m 9 16 105.9 -m 9 17 105.9 -m 9 18 105.9 -m 10 2 105.9 -m 10 3 105.9 -m 10 4 105.9 -m 10 5 105.9 -m 10 6 105.9 -m 10 7 105.9 -m 10 8 105.9 -m 10 9 105.9 -m 10 1 105.9 -m 10 11 105.9 -m 10 12 105.9 -m 10 13 105.9 -m 10 14 105.9 -m 10 15 105.9 -m 10 16 105.9 -m 10 17 105.9 -m 10 18 105.9 -m 11 2 105.9 -m 11 3 105.9 -m 11 4 105.9 -m 11 5 105.9 -m 11 6 105.9 -m 11 7 105.9 -m 11 8 105.9 -m 11 9 105.9 -m 11 10 105.9 -m 11 1 105.9 -m 11 12 105.9 -m 11 13 105.9 -m 11 14 105.9 -m 11 15 105.9 -m 11 16 105.9 -m 11 17 105.9 -m 11 18 105.9 -m 12 2 105.9 -m 12 3 105.9 -m 12 4 105.9 -m 12 5 105.9 -m 12 6 105.9 -m 12 7 105.9 -m 12 8 105.9 -m 12 9 105.9 -m 12 10 105.9 -m 12 11 105.9 -m 12 1 105.9 -m 12 13 105.9 -m 12 14 105.9 -m 12 15 105.9 -m 12 16 105.9 -m 12 17 105.9 -m 12 18 105.9 -m 13 2 105.9 -m 13 3 105.9 -m 13 4 105.9 -m 13 5 105.9 -m 13 6 105.9 -m 13 7 105.9 -m 13 8 105.9 -m 13 9 105.9 -m 13 10 105.9 -m 13 11 105.9 -m 13 12 105.9 -m 13 1 105.9 -m 13 14 105.9 -m 13 15 105.9 -m 13 16 105.9 -m 13 17 105.9 -m 13 18 105.9 -m 14 2 105.9 -m 14 3 105.9 -m 14 4 105.9 -m 14 5 105.9 -m 14 6 105.9 -m 14 7 105.9 -m 14 8 105.9 -m 14 9 105.9 -m 14 10 105.9 -m 14 11 105.9 -m 14 12 105.9 -m 14 13 105.9 -m 14 1 105.9 -m 14 15 105.9 -m 14 16 105.9 -m 14 17 105.9 -m 14 18 105.9 -m 15 2 105.9 -m 15 3 105.9 -m 15 4 105.9 -m 15 5 105.9 -m 15 6 105.9 -m 15 7 105.9 -m 15 8 105.9 -m 15 9 105.9 -m 15 10 105.9 -m 15 11 105.9 -m 15 12 105.9 -m 15 13 105.9 -m 15 14 105.9 -m 15 1 105.9 -m 15 16 105.9 -m 15 17 105.9 -m 15 18 105.9 -m 16 2 105.9 -m 16 3 105.9 -m 16 4 105.9 -m 16 5 105.9 -m 16 6 105.9 -m 16 7 105.9 -m 16 8 105.9 -m 16 9 105.9 -m 16 10 105.9 -m 16 11 105.9 -m 16 12 105.9 -m 16 13 105.9 -m 16 14 105.9 -m 16 15 105.9 -m 16 1 105.9 -m 16 17 105.9 -m 16 18 105.9 -m 17 2 105.9 -m 17 3 105.9 -m 17 4 105.9 -m 17 5 105.9 -m 17 6 105.9 -m 17 7 105.9 -m 17 8 105.9 -m 17 9 105.9 -m 17 10 105.9 -m 17 11 105.9 -m 17 12 105.9 -m 17 13 105.9 -m 17 14 105.9 -m 17 15 105.9 -m 17 16 105.9 -m 17 1 105.9 -m 17 18 105.9 -m 18 2 105.9 -m 18 3 105.9 -m 18 4 105.9 -m 18 5 105.9 -m 18 6 105.9 -m 18 7 105.9 -m 18 8 105.9 -m 18 9 105.9 -m 18 10 105.9 -m 18 11 105.9 -m 18 12 105.9 -m 18 13 105.9 -m 18 14 105.9 -m 18 15 105.9 -m 18 16 105.9 -m 18 17 105.9 -m 18 1 105.9 -m 19 20 75 -m 19 21 75 -m 19 22 75 -m 19 23 75 -m 19 24 75 -m 19 25 75 -m 19 26 75 -m 19 27 75 -m 19 28 75 -m 19 29 75 -m 19 30 75 -m 19 31 75 -m 19 32 75 -m 19 33 75 -m 19 34 75 -m 19 35 75 -m 19 36 75 -m 19 37 75 -m 19 38 75 -m 19 39 75 -m 19 40 75 -m 19 41 75 -m 19 42 75 -m 19 43 75 -m 20 19 75 -m 20 21 75 -m 20 22 75 -m 20 23 75 -m 20 24 75 -m 20 25 75 -m 20 26 75 -m 20 27 75 -m 20 28 75 -m 20 29 75 -m 20 30 75 -m 20 31 75 -m 20 32 75 -m 20 33 75 -m 20 34 75 -m 20 35 75 -m 20 36 75 -m 20 37 75 -m 20 38 75 -m 20 39 75 -m 20 40 75 -m 20 41 75 -m 20 42 75 -m 20 43 75 -m 21 20 75 -m 21 19 75 -m 21 22 75 -m 21 23 75 -m 21 24 75 -m 21 25 75 -m 21 26 75 -m 21 27 75 -m 21 28 75 -m 21 29 75 -m 21 30 75 -m 21 31 75 -m 21 32 75 -m 21 33 75 -m 21 34 75 -m 21 35 75 -m 21 36 75 -m 21 37 75 -m 21 38 75 -m 21 39 75 -m 21 40 75 -m 21 41 75 -m 21 42 75 -m 21 43 75 -m 22 20 75 -m 22 21 75 -m 22 19 75 -m 22 23 75 -m 22 24 75 -m 22 25 75 -m 22 26 75 -m 22 27 75 -m 22 28 75 -m 22 29 75 -m 22 30 75 -m 22 31 75 -m 22 32 75 -m 22 33 75 -m 22 34 75 -m 22 35 75 -m 22 36 75 -m 22 37 75 -m 22 38 75 -m 22 39 75 -m 22 40 75 -m 22 41 75 -m 22 42 75 -m 22 43 75 -m 23 20 75 -m 23 21 75 -m 23 22 75 -m 23 19 75 -m 23 24 75 -m 23 25 75 -m 23 26 75 -m 23 27 75 -m 23 28 75 -m 23 29 75 -m 23 30 75 -m 23 31 75 -m 23 32 75 -m 23 33 75 -m 23 34 75 -m 23 35 75 -m 23 36 75 -m 23 37 75 -m 23 38 75 -m 23 39 75 -m 23 40 75 -m 23 41 75 -m 23 42 75 -m 23 43 75 -m 24 20 75 -m 24 21 75 -m 24 22 75 -m 24 23 75 -m 24 19 75 -m 24 25 75 -m 24 26 75 -m 24 27 75 -m 24 28 75 -m 24 29 75 -m 24 30 75 -m 24 31 75 -m 24 32 75 -m 24 33 75 -m 24 34 75 -m 24 35 75 -m 24 36 75 -m 24 37 75 -m 24 38 75 -m 24 39 75 -m 24 40 75 -m 24 41 75 -m 24 42 75 -m 24 43 75 -m 25 20 75 -m 25 21 75 -m 25 22 75 -m 25 23 75 -m 25 24 75 -m 25 19 75 -m 25 26 75 -m 25 27 75 -m 25 28 75 -m 25 29 75 -m 25 30 75 -m 25 31 75 -m 25 32 75 -m 25 33 75 -m 25 34 75 -m 25 35 75 -m 25 36 75 -m 25 37 75 -m 25 38 75 -m 25 39 75 -m 25 40 75 -m 25 41 75 -m 25 42 75 -m 25 43 75 -m 26 20 75 -m 26 21 75 -m 26 22 75 -m 26 23 75 -m 26 24 75 -m 26 25 75 -m 26 19 75 -m 26 27 75 -m 26 28 75 -m 26 29 75 -m 26 30 75 -m 26 31 75 -m 26 32 75 -m 26 33 75 -m 26 34 75 -m 26 35 75 -m 26 36 75 -m 26 37 75 -m 26 38 75 -m 26 39 75 -m 26 40 75 -m 26 41 75 -m 26 42 75 -m 26 43 75 -m 27 20 75 -m 27 21 75 -m 27 22 75 -m 27 23 75 -m 27 24 75 -m 27 25 75 -m 27 26 75 -m 27 19 75 -m 27 28 75 -m 27 29 75 -m 27 30 75 -m 27 31 75 -m 27 32 75 -m 27 33 75 -m 27 34 75 -m 27 35 75 -m 27 36 75 -m 27 37 75 -m 27 38 75 -m 27 39 75 -m 27 40 75 -m 27 41 75 -m 27 42 75 -m 27 43 75 -m 28 20 75 -m 28 21 75 -m 28 22 75 -m 28 23 75 -m 28 24 75 -m 28 25 75 -m 28 26 75 -m 28 27 75 -m 28 19 75 -m 28 29 75 -m 28 30 75 -m 28 31 75 -m 28 32 75 -m 28 33 75 -m 28 34 75 -m 28 35 75 -m 28 36 75 -m 28 37 75 -m 28 38 75 -m 28 39 75 -m 28 40 75 -m 28 41 75 -m 28 42 75 -m 28 43 75 -m 29 20 75 -m 29 21 75 -m 29 22 75 -m 29 23 75 -m 29 24 75 -m 29 25 75 -m 29 26 75 -m 29 27 75 -m 29 28 75 -m 29 19 75 -m 29 30 75 -m 29 31 75 -m 29 32 75 -m 29 33 75 -m 29 34 75 -m 29 35 75 -m 29 36 75 -m 29 37 75 -m 29 38 75 -m 29 39 75 -m 29 40 75 -m 29 41 75 -m 29 42 75 -m 29 43 75 -m 30 20 75 -m 30 21 75 -m 30 22 75 -m 30 23 75 -m 30 24 75 -m 30 25 75 -m 30 26 75 -m 30 27 75 -m 30 28 75 -m 30 29 75 -m 30 19 75 -m 30 31 75 -m 30 32 75 -m 30 33 75 -m 30 34 75 -m 30 35 75 -m 30 36 75 -m 30 37 75 -m 30 38 75 -m 30 39 75 -m 30 40 75 -m 30 41 75 -m 30 42 75 -m 30 43 75 -m 31 20 75 -m 31 21 75 -m 31 22 75 -m 31 23 75 -m 31 24 75 -m 31 25 75 -m 31 26 75 -m 31 27 75 -m 31 28 75 -m 31 29 75 -m 31 30 75 -m 31 19 75 -m 31 32 75 -m 31 33 75 -m 31 34 75 -m 31 35 75 -m 31 36 75 -m 31 37 75 -m 31 38 75 -m 31 39 75 -m 31 40 75 -m 31 41 75 -m 31 42 75 -m 31 43 75 -m 32 20 75 -m 32 21 75 -m 32 22 75 -m 32 23 75 -m 32 24 75 -m 32 25 75 -m 32 26 75 -m 32 27 75 -m 32 28 75 -m 32 29 75 -m 32 30 75 -m 32 31 75 -m 32 19 75 -m 32 33 75 -m 32 34 75 -m 32 35 75 -m 32 36 75 -m 32 37 75 -m 32 38 75 -m 32 39 75 -m 32 40 75 -m 32 41 75 -m 32 42 75 -m 32 43 75 -m 33 20 75 -m 33 21 75 -m 33 22 75 -m 33 23 75 -m 33 24 75 -m 33 25 75 -m 33 26 75 -m 33 27 75 -m 33 28 75 -m 33 29 75 -m 33 30 75 -m 33 31 75 -m 33 32 75 -m 33 19 75 -m 33 34 75 -m 33 35 75 -m 33 36 75 -m 33 37 75 -m 33 38 75 -m 33 39 75 -m 33 40 75 -m 33 41 75 -m 33 42 75 -m 33 43 75 -m 34 20 75 -m 34 21 75 -m 34 22 75 -m 34 23 75 -m 34 24 75 -m 34 25 75 -m 34 26 75 -m 34 27 75 -m 34 28 75 -m 34 29 75 -m 34 30 75 -m 34 31 75 -m 34 32 75 -m 34 33 75 -m 34 19 75 -m 34 35 75 -m 34 36 75 -m 34 37 75 -m 34 38 75 -m 34 39 75 -m 34 40 75 -m 34 41 75 -m 34 42 75 -m 34 43 75 -m 35 20 75 -m 35 21 75 -m 35 22 75 -m 35 23 75 -m 35 24 75 -m 35 25 75 -m 35 26 75 -m 35 27 75 -m 35 28 75 -m 35 29 75 -m 35 30 75 -m 35 31 75 -m 35 32 75 -m 35 33 75 -m 35 34 75 -m 35 19 75 -m 35 36 75 -m 35 37 75 -m 35 38 75 -m 35 39 75 -m 35 40 75 -m 35 41 75 -m 35 42 75 -m 35 43 75 -m 36 20 75 -m 36 21 75 -m 36 22 75 -m 36 23 75 -m 36 24 75 -m 36 25 75 -m 36 26 75 -m 36 27 75 -m 36 28 75 -m 36 29 75 -m 36 30 75 -m 36 31 75 -m 36 32 75 -m 36 33 75 -m 36 34 75 -m 36 35 75 -m 36 19 75 -m 36 37 75 -m 36 38 75 -m 36 39 75 -m 36 40 75 -m 36 41 75 -m 36 42 75 -m 36 43 75 -m 37 20 75 -m 37 21 75 -m 37 22 75 -m 37 23 75 -m 37 24 75 -m 37 25 75 -m 37 26 75 -m 37 27 75 -m 37 28 75 -m 37 29 75 -m 37 30 75 -m 37 31 75 -m 37 32 75 -m 37 33 75 -m 37 34 75 -m 37 35 75 -m 37 36 75 -m 37 19 75 -m 37 38 75 -m 37 39 75 -m 37 40 75 -m 37 41 75 -m 37 42 75 -m 37 43 75 -m 38 20 75 -m 38 21 75 -m 38 22 75 -m 38 23 75 -m 38 24 75 -m 38 25 75 -m 38 26 75 -m 38 27 75 -m 38 28 75 -m 38 29 75 -m 38 30 75 -m 38 31 75 -m 38 32 75 -m 38 33 75 -m 38 34 75 -m 38 35 75 -m 38 36 75 -m 38 37 75 -m 38 19 75 -m 38 39 75 -m 38 40 75 -m 38 41 75 -m 38 42 75 -m 38 43 75 -m 39 20 75 -m 39 21 75 -m 39 22 75 -m 39 23 75 -m 39 24 75 -m 39 25 75 -m 39 26 75 -m 39 27 75 -m 39 28 75 -m 39 29 75 -m 39 30 75 -m 39 31 75 -m 39 32 75 -m 39 33 75 -m 39 34 75 -m 39 35 75 -m 39 36 75 -m 39 37 75 -m 39 38 75 -m 39 19 75 -m 39 40 75 -m 39 41 75 -m 39 42 75 -m 39 43 75 -m 40 20 75 -m 40 21 75 -m 40 22 75 -m 40 23 75 -m 40 24 75 -m 40 25 75 -m 40 26 75 -m 40 27 75 -m 40 28 75 -m 40 29 75 -m 40 30 75 -m 40 31 75 -m 40 32 75 -m 40 33 75 -m 40 34 75 -m 40 35 75 -m 40 36 75 -m 40 37 75 -m 40 38 75 -m 40 39 75 -m 40 19 75 -m 40 41 75 -m 40 42 75 -m 40 43 75 -m 41 20 75 -m 41 21 75 -m 41 22 75 -m 41 23 75 -m 41 24 75 -m 41 25 75 -m 41 26 75 -m 41 27 75 -m 41 28 75 -m 41 29 75 -m 41 30 75 -m 41 31 75 -m 41 32 75 -m 41 33 75 -m 41 34 75 -m 41 35 75 -m 41 36 75 -m 41 37 75 -m 41 38 75 -m 41 39 75 -m 41 40 75 -m 41 19 75 -m 41 42 75 -m 41 43 75 -m 42 20 75 -m 42 21 75 -m 42 22 75 -m 42 23 75 -m 42 24 75 -m 42 25 75 -m 42 26 75 -m 42 27 75 -m 42 28 75 -m 42 29 75 -m 42 30 75 -m 42 31 75 -m 42 32 75 -m 42 33 75 -m 42 34 75 -m 42 35 75 -m 42 36 75 -m 42 37 75 -m 42 38 75 -m 42 39 75 -m 42 40 75 -m 42 41 75 -m 42 19 75 -m 42 43 75 -m 43 20 75 -m 43 21 75 -m 43 22 75 -m 43 23 75 -m 43 24 75 -m 43 25 75 -m 43 26 75 -m 43 27 75 -m 43 28 75 -m 43 29 75 -m 43 30 75 -m 43 31 75 -m 43 32 75 -m 43 33 75 -m 43 34 75 -m 43 35 75 -m 43 36 75 -m 43 37 75 -m 43 38 75 -m 43 39 75 -m 43 40 75 -m 43 41 75 -m 43 42 75 -m 43 19 75 -n 1 0.0556 -n 2 0.0556 -n 3 0.0556 -n 4 0.0556 -n 5 0.0556 -n 6 0.0556 -n 7 0.0556 -n 8 0.0556 -n 9 0.0556 -n 10 0.0556 -n 11 0.0556 -n 12 0.0556 -n 13 0.0556 -n 14 0.0556 -n 15 0.0556 -n 16 0.0556 -n 17 0.0556 -n 18 0.0556 -n 19 0.006 -n 20 0.006 -n 21 0.006 -n 22 0.006 -n 23 0.006 -n 24 0.006 -n 25 0.006 -n 26 0.006 -n 27 0.006 -n 28 0.006 -n 29 0.006 -n 30 0.006 -n 31 0.006 -n 32 0.006 -n 33 0.006 -n 34 0.006 -n 35 0.006 -n 36 0.006 -n 37 0.006 -n 38 0.006 -n 39 0.006 -n 40 0.006 -n 41 0.006 -n 42 0.006 -n 43 0.006 -ej 0.002 18 1 -ej 0.002 17 1 -ej 0.002 16 1 -ej 0.002 15 1  -ej 0.002 14 1 -ej 0.002 13 1 -ej 0.002 12 1 -ej 0.002 11 1 -ej 0.002 10 1 -ej 0.002 9 1 -ej 0.002 8 1 -ej 0.002 7 1 -ej 0.002 6 1 -ej 0.002 5 1 -ej 0.002 4 1 -ej 0.002 3 1 -ej 0.002 2 1 -ej 0.002 43 19 -ej 0.002 42 19 -ej 0.002 41 19 -ej 0.002 40 19 -ej 0.002 39 19 -ej 0.002 38 19 -ej 0.002 37 19 -ej 0.002 36 19 -ej 0.002 35 19 -ej 0.002 34 19 -ej 0.002 33 19 -ej 0.002 32 19 -ej 0.002 31 19 -ej 0.002 30 19 -ej 0.002 29 19 -ej 0.002 28 19 -ej 0.002 27 19 -ej 0.002 26 19 -ej 0.002 25 19 -ej 0.002 24 19 -ej 0.002 23 19 -ej 0.002 22 19 -ej 0.002 21 19 -ej 0.002 20 19 -eg 0.002 19 194.8 -eg 0.002 1 21.26 -ej 0.0138 19 1 -eG 0.0138 0 > Ei1.1circ.txt
./ms 1192 1 -s 1000 -I 43 20 18 88 18 56 106 20 20 18 50 20 20 20 20 18 20 22 20 34 6 10 6 6 6 22 52 18 48 32 22 6 26 48 40 8 4 22 10 62 10 50 50 20 -m 18 19 105.9 -m 19 18 75 -m 1 2 105.9 -m 1 3 105.9 -m 1 4 105.9 -m 1 5 105.9 -m 1 6 105.9 -m 1 7 105.9 -m 1 8 105.9 -m 1 9 105.9 -m 1 10 105.9 -m 1 11 105.9 -m 1 12 105.9 -m 1 13 105.9 -m 1 14 105.9 -m 1 15 105.9 -m 1 16 105.9 -m 1 17 105.9 -m 1 18 105.9 -m 2 1 105.9 -m 2 3 105.9 -m 2 4 105.9 -m 2 5 105.9 -m 2 6 105.9 -m 2 7 105.9 -m 2 8 105.9 -m 2 9 105.9 -m 2 10 105.9 -m 2 11 105.9 -m 2 12 105.9 -m 2 13 105.9 -m 2 14 105.9 -m 2 15 105.9 -m 2 16 105.9 -m 2 17 105.9 -m 2 18 105.9 -m 3 2 105.9 -m 3 1 105.9 -m 3 4 105.9 -m 3 5 105.9 -m 3 6 105.9 -m 3 7 105.9 -m 3 8 105.9 -m 3 9 105.9 -m 3 10 105.9 -m 3 11 105.9 -m 3 12 105.9 -m 3 13 105.9 -m 3 14 105.9 -m 3 15 105.9 -m 3 16 105.9 -m 3 17 105.9 -m 3 18 105.9 -m 4 2 105.9 -m 4 3 105.9 -m 4 1 105.9 -m 4 5 105.9 -m 4 6 105.9 -m 4 7 105.9 -m 4 8 105.9 -m 4 9 105.9 -m 4 10 105.9 -m 4 11 105.9 -m 4 12 105.9 -m 4 13 105.9 -m 4 14 105.9 -m 4 15 105.9 -m 4 16 105.9 -m 4 17 105.9 -m 4 18 105.9 -m 5 2 105.9 -m 5 3 105.9 -m 5 4 105.9 -m 5 1 105.9 -m 5 6 105.9 -m 5 7 105.9 -m 5 8 105.9 -m 5 9 105.9 -m 5 10 105.9 -m 5 11 105.9 -m 5 12 105.9 -m 5 13 105.9 -m 5 14 105.9 -m 5 15 105.9 -m 5 16 105.9 -m 5 17 105.9 -m 5 18 105.9 -m 6 2 105.9 -m 6 3 105.9 -m 6 4 105.9 -m 6 5 105.9 -m 6 1 105.9 -m 6 7 105.9 -m 6 8 105.9 -m 6 9 105.9 -m 6 10 105.9 -m 6 11 105.9 -m 6 12 105.9 -m 6 13 105.9 -m 6 14 105.9 -m 6 15 105.9 -m 6 16 105.9 -m 6 17 105.9 -m 6 18 105.9 -m 7 2 105.9 -m 7 3 105.9 -m 7 4 105.9 -m 7 5 105.9 -m 7 6 105.9 -m 7 1 105.9 -m 7 8 105.9 -m 7 9 105.9 -m 7 10 105.9 -m 7 11 105.9 -m 7 12 105.9 -m 7 13 105.9 -m 7 14 105.9 -m 7 15 105.9 -m 7 16 105.9 -m 7 17 105.9 -m 7 18 105.9 -m 8 2 105.9 -m 8 3 105.9 -m 8 4 105.9 -m 8 5 105.9 -m 8 6 105.9 -m 8 7 105.9 -m 8 1 105.9 -m 8 9 105.9 -m 8 10 105.9 -m 8 11 105.9 -m 8 12 105.9 -m 8 13 105.9 -m 8 14 105.9 -m 8 15 105.9 -m 8 16 105.9 -m 8 17 105.9 -m 8 18 105.9 -m 9 2 105.9 -m 9 3 105.9 -m 9 4 105.9 -m 9 5 105.9 -m 9 6 105.9 -m 9 7 105.9 -m 9 8 105.9 -m 9 1 105.9 -m 9 10 105.9 -m 9 11 105.9 -m 9 12 105.9 -m 9 13 105.9 -m 9 14 105.9 -m 9 15 105.9 -m 9 16 105.9 -m 9 17 105.9 -m 9 18 105.9 -m 10 2 105.9 -m 10 3 105.9 -m 10 4 105.9 -m 10 5 105.9 -m 10 6 105.9 -m 10 7 105.9 -m 10 8 105.9 -m 10 9 105.9 -m 10 1 105.9 -m 10 11 105.9 -m 10 12 105.9 -m 10 13 105.9 -m 10 14 105.9 -m 10 15 105.9 -m 10 16 105.9 -m 10 17 105.9 -m 10 18 105.9 -m 11 2 105.9 -m 11 3 105.9 -m 11 4 105.9 -m 11 5 105.9 -m 11 6 105.9 -m 11 7 105.9 -m 11 8 105.9 -m 11 9 105.9 -m 11 10 105.9 -m 11 1 105.9 -m 11 12 105.9 -m 11 13 105.9 -m 11 14 105.9 -m 11 15 105.9 -m 11 16 105.9 -m 11 17 105.9 -m 11 18 105.9 -m 12 2 105.9 -m 12 3 105.9 -m 12 4 105.9 -m 12 5 105.9 -m 12 6 105.9 -m 12 7 105.9 -m 12 8 105.9 -m 12 9 105.9 -m 12 10 105.9 -m 12 11 105.9 -m 12 1 105.9 -m 12 13 105.9 -m 12 14 105.9 -m 12 15 105.9 -m 12 16 105.9 -m 12 17 105.9 -m 12 18 105.9 -m 13 2 105.9 -m 13 3 105.9 -m 13 4 105.9 -m 13 5 105.9 -m 13 6 105.9 -m 13 7 105.9 -m 13 8 105.9 -m 13 9 105.9 -m 13 10 105.9 -m 13 11 105.9 -m 13 12 105.9 -m 13 1 105.9 -m 13 14 105.9 -m 13 15 105.9 -m 13 16 105.9 -m 13 17 105.9 -m 13 18 105.9 -m 14 2 105.9 -m 14 3 105.9 -m 14 4 105.9 -m 14 5 105.9 -m 14 6 105.9 -m 14 7 105.9 -m 14 8 105.9 -m 14 9 105.9 -m 14 10 105.9 -m 14 11 105.9 -m 14 12 105.9 -m 14 13 105.9 -m 14 1 105.9 -m 14 15 105.9 -m 14 16 105.9 -m 14 17 105.9 -m 14 18 105.9 -m 15 2 105.9 -m 15 3 105.9 -m 15 4 105.9 -m 15 5 105.9 -m 15 6 105.9 -m 15 7 105.9 -m 15 8 105.9 -m 15 9 105.9 -m 15 10 105.9 -m 15 11 105.9 -m 15 12 105.9 -m 15 13 105.9 -m 15 14 105.9 -m 15 1 105.9 -m 15 16 105.9 -m 15 17 105.9 -m 15 18 105.9 -m 16 2 105.9 -m 16 3 105.9 -m 16 4 105.9 -m 16 5 105.9 -m 16 6 105.9 -m 16 7 105.9 -m 16 8 105.9 -m 16 9 105.9 -m 16 10 105.9 -m 16 11 105.9 -m 16 12 105.9 -m 16 13 105.9 -m 16 14 105.9 -m 16 15 105.9 -m 16 1 105.9 -m 16 17 105.9 -m 16 18 105.9 -m 17 2 105.9 -m 17 3 105.9 -m 17 4 105.9 -m 17 5 105.9 -m 17 6 105.9 -m 17 7 105.9 -m 17 8 105.9 -m 17 9 105.9 -m 17 10 105.9 -m 17 11 105.9 -m 17 12 105.9 -m 17 13 105.9 -m 17 14 105.9 -m 17 15 105.9 -m 17 16 105.9 -m 17 1 105.9 -m 17 18 105.9 -m 18 2 105.9 -m 18 3 105.9 -m 18 4 105.9 -m 18 5 105.9 -m 18 6 105.9 -m 18 7 105.9 -m 18 8 105.9 -m 18 9 105.9 -m 18 10 105.9 -m 18 11 105.9 -m 18 12 105.9 -m 18 13 105.9 -m 18 14 105.9 -m 18 15 105.9 -m 18 16 105.9 -m 18 17 105.9 -m 18 1 105.9 -m 19 20 75 -m 19 21 75 -m 19 22 75 -m 19 23 75 -m 19 24 75 -m 19 25 75 -m 19 26 75 -m 19 27 75 -m 19 28 75 -m 19 29 75 -m 19 30 75 -m 19 31 75 -m 19 32 75 -m 19 33 75 -m 19 34 75 -m 19 35 75 -m 19 36 75 -m 19 37 75 -m 19 38 75 -m 19 39 75 -m 19 40 75 -m 19 41 75 -m 19 42 75 -m 19 43 75 -m 20 19 75 -m 20 21 75 -m 20 22 75 -m 20 23 75 -m 20 24 75 -m 20 25 75 -m 20 26 75 -m 20 27 75 -m 20 28 75 -m 20 29 75 -m 20 30 75 -m 20 31 75 -m 20 32 75 -m 20 33 75 -m 20 34 75 -m 20 35 75 -m 20 36 75 -m 20 37 75 -m 20 38 75 -m 20 39 75 -m 20 40 75 -m 20 41 75 -m 20 42 75 -m 20 43 75 -m 21 20 75 -m 21 19 75 -m 21 22 75 -m 21 23 75 -m 21 24 75 -m 21 25 75 -m 21 26 75 -m 21 27 75 -m 21 28 75 -m 21 29 75 -m 21 30 75 -m 21 31 75 -m 21 32 75 -m 21 33 75 -m 21 34 75 -m 21 35 75 -m 21 36 75 -m 21 37 75 -m 21 38 75 -m 21 39 75 -m 21 40 75 -m 21 41 75 -m 21 42 75 -m 21 43 75 -m 22 20 75 -m 22 21 75 -m 22 19 75 -m 22 23 75 -m 22 24 75 -m 22 25 75 -m 22 26 75 -m 22 27 75 -m 22 28 75 -m 22 29 75 -m 22 30 75 -m 22 31 75 -m 22 32 75 -m 22 33 75 -m 22 34 75 -m 22 35 75 -m 22 36 75 -m 22 37 75 -m 22 38 75 -m 22 39 75 -m 22 40 75 -m 22 41 75 -m 22 42 75 -m 22 43 75 -m 23 20 75 -m 23 21 75 -m 23 22 75 -m 23 19 75 -m 23 24 75 -m 23 25 75 -m 23 26 75 -m 23 27 75 -m 23 28 75 -m 23 29 75 -m 23 30 75 -m 23 31 75 -m 23 32 75 -m 23 33 75 -m 23 34 75 -m 23 35 75 -m 23 36 75 -m 23 37 75 -m 23 38 75 -m 23 39 75 -m 23 40 75 -m 23 41 75 -m 23 42 75 -m 23 43 75 -m 24 20 75 -m 24 21 75 -m 24 22 75 -m 24 23 75 -m 24 19 75 -m 24 25 75 -m 24 26 75 -m 24 27 75 -m 24 28 75 -m 24 29 75 -m 24 30 75 -m 24 31 75 -m 24 32 75 -m 24 33 75 -m 24 34 75 -m 24 35 75 -m 24 36 75 -m 24 37 75 -m 24 38 75 -m 24 39 75 -m 24 40 75 -m 24 41 75 -m 24 42 75 -m 24 43 75 -m 25 20 75 -m 25 21 75 -m 25 22 75 -m 25 23 75 -m 25 24 75 -m 25 19 75 -m 25 26 75 -m 25 27 75 -m 25 28 75 -m 25 29 75 -m 25 30 75 -m 25 31 75 -m 25 32 75 -m 25 33 75 -m 25 34 75 -m 25 35 75 -m 25 36 75 -m 25 37 75 -m 25 38 75 -m 25 39 75 -m 25 40 75 -m 25 41 75 -m 25 42 75 -m 25 43 75 -m 26 20 75 -m 26 21 75 -m 26 22 75 -m 26 23 75 -m 26 24 75 -m 26 25 75 -m 26 19 75 -m 26 27 75 -m 26 28 75 -m 26 29 75 -m 26 30 75 -m 26 31 75 -m 26 32 75 -m 26 33 75 -m 26 34 75 -m 26 35 75 -m 26 36 75 -m 26 37 75 -m 26 38 75 -m 26 39 75 -m 26 40 75 -m 26 41 75 -m 26 42 75 -m 26 43 75 -m 27 20 75 -m 27 21 75 -m 27 22 75 -m 27 23 75 -m 27 24 75 -m 27 25 75 -m 27 26 75 -m 27 19 75 -m 27 28 75 -m 27 29 75 -m 27 30 75 -m 27 31 75 -m 27 32 75 -m 27 33 75 -m 27 34 75 -m 27 35 75 -m 27 36 75 -m 27 37 75 -m 27 38 75 -m 27 39 75 -m 27 40 75 -m 27 41 75 -m 27 42 75 -m 27 43 75 -m 28 20 75 -m 28 21 75 -m 28 22 75 -m 28 23 75 -m 28 24 75 -m 28 25 75 -m 28 26 75 -m 28 27 75 -m 28 19 75 -m 28 29 75 -m 28 30 75 -m 28 31 75 -m 28 32 75 -m 28 33 75 -m 28 34 75 -m 28 35 75 -m 28 36 75 -m 28 37 75 -m 28 38 75 -m 28 39 75 -m 28 40 75 -m 28 41 75 -m 28 42 75 -m 28 43 75 -m 29 20 75 -m 29 21 75 -m 29 22 75 -m 29 23 75 -m 29 24 75 -m 29 25 75 -m 29 26 75 -m 29 27 75 -m 29 28 75 -m 29 19 75 -m 29 30 75 -m 29 31 75 -m 29 32 75 -m 29 33 75 -m 29 34 75 -m 29 35 75 -m 29 36 75 -m 29 37 75 -m 29 38 75 -m 29 39 75 -m 29 40 75 -m 29 41 75 -m 29 42 75 -m 29 43 75 -m 30 20 75 -m 30 21 75 -m 30 22 75 -m 30 23 75 -m 30 24 75 -m 30 25 75 -m 30 26 75 -m 30 27 75 -m 30 28 75 -m 30 29 75 -m 30 19 75 -m 30 31 75 -m 30 32 75 -m 30 33 75 -m 30 34 75 -m 30 35 75 -m 30 36 75 -m 30 37 75 -m 30 38 75 -m 30 39 75 -m 30 40 75 -m 30 41 75 -m 30 42 75 -m 30 43 75 -m 31 20 75 -m 31 21 75 -m 31 22 75 -m 31 23 75 -m 31 24 75 -m 31 25 75 -m 31 26 75 -m 31 27 75 -m 31 28 75 -m 31 29 75 -m 31 30 75 -m 31 19 75 -m 31 32 75 -m 31 33 75 -m 31 34 75 -m 31 35 75 -m 31 36 75 -m 31 37 75 -m 31 38 75 -m 31 39 75 -m 31 40 75 -m 31 41 75 -m 31 42 75 -m 31 43 75 -m 32 20 75 -m 32 21 75 -m 32 22 75 -m 32 23 75 -m 32 24 75 -m 32 25 75 -m 32 26 75 -m 32 27 75 -m 32 28 75 -m 32 29 75 -m 32 30 75 -m 32 31 75 -m 32 19 75 -m 32 33 75 -m 32 34 75 -m 32 35 75 -m 32 36 75 -m 32 37 75 -m 32 38 75 -m 32 39 75 -m 32 40 75 -m 32 41 75 -m 32 42 75 -m 32 43 75 -m 33 20 75 -m 33 21 75 -m 33 22 75 -m 33 23 75 -m 33 24 75 -m 33 25 75 -m 33 26 75 -m 33 27 75 -m 33 28 75 -m 33 29 75 -m 33 30 75 -m 33 31 75 -m 33 32 75 -m 33 19 75 -m 33 34 75 -m 33 35 75 -m 33 36 75 -m 33 37 75 -m 33 38 75 -m 33 39 75 -m 33 40 75 -m 33 41 75 -m 33 42 75 -m 33 43 75 -m 34 20 75 -m 34 21 75 -m 34 22 75 -m 34 23 75 -m 34 24 75 -m 34 25 75 -m 34 26 75 -m 34 27 75 -m 34 28 75 -m 34 29 75 -m 34 30 75 -m 34 31 75 -m 34 32 75 -m 34 33 75 -m 34 19 75 -m 34 35 75 -m 34 36 75 -m 34 37 75 -m 34 38 75 -m 34 39 75 -m 34 40 75 -m 34 41 75 -m 34 42 75 -m 34 43 75 -m 35 20 75 -m 35 21 75 -m 35 22 75 -m 35 23 75 -m 35 24 75 -m 35 25 75 -m 35 26 75 -m 35 27 75 -m 35 28 75 -m 35 29 75 -m 35 30 75 -m 35 31 75 -m 35 32 75 -m 35 33 75 -m 35 34 75 -m 35 19 75 -m 35 36 75 -m 35 37 75 -m 35 38 75 -m 35 39 75 -m 35 40 75 -m 35 41 75 -m 35 42 75 -m 35 43 75 -m 36 20 75 -m 36 21 75 -m 36 22 75 -m 36 23 75 -m 36 24 75 -m 36 25 75 -m 36 26 75 -m 36 27 75 -m 36 28 75 -m 36 29 75 -m 36 30 75 -m 36 31 75 -m 36 32 75 -m 36 33 75 -m 36 34 75 -m 36 35 75 -m 36 19 75 -m 36 37 75 -m 36 38 75 -m 36 39 75 -m 36 40 75 -m 36 41 75 -m 36 42 75 -m 36 43 75 -m 37 20 75 -m 37 21 75 -m 37 22 75 -m 37 23 75 -m 37 24 75 -m 37 25 75 -m 37 26 75 -m 37 27 75 -m 37 28 75 -m 37 29 75 -m 37 30 75 -m 37 31 75 -m 37 32 75 -m 37 33 75 -m 37 34 75 -m 37 35 75 -m 37 36 75 -m 37 19 75 -m 37 38 75 -m 37 39 75 -m 37 40 75 -m 37 41 75 -m 37 42 75 -m 37 43 75 -m 38 20 75 -m 38 21 75 -m 38 22 75 -m 38 23 75 -m 38 24 75 -m 38 25 75 -m 38 26 75 -m 38 27 75 -m 38 28 75 -m 38 29 75 -m 38 30 75 -m 38 31 75 -m 38 32 75 -m 38 33 75 -m 38 34 75 -m 38 35 75 -m 38 36 75 -m 38 37 75 -m 38 19 75 -m 38 39 75 -m 38 40 75 -m 38 41 75 -m 38 42 75 -m 38 43 75 -m 39 20 75 -m 39 21 75 -m 39 22 75 -m 39 23 75 -m 39 24 75 -m 39 25 75 -m 39 26 75 -m 39 27 75 -m 39 28 75 -m 39 29 75 -m 39 30 75 -m 39 31 75 -m 39 32 75 -m 39 33 75 -m 39 34 75 -m 39 35 75 -m 39 36 75 -m 39 37 75 -m 39 38 75 -m 39 19 75 -m 39 40 75 -m 39 41 75 -m 39 42 75 -m 39 43 75 -m 40 20 75 -m 40 21 75 -m 40 22 75 -m 40 23 75 -m 40 24 75 -m 40 25 75 -m 40 26 75 -m 40 27 75 -m 40 28 75 -m 40 29 75 -m 40 30 75 -m 40 31 75 -m 40 32 75 -m 40 33 75 -m 40 34 75 -m 40 35 75 -m 40 36 75 -m 40 37 75 -m 40 38 75 -m 40 39 75 -m 40 19 75 -m 40 41 75 -m 40 42 75 -m 40 43 75 -m 41 20 75 -m 41 21 75 -m 41 22 75 -m 41 23 75 -m 41 24 75 -m 41 25 75 -m 41 26 75 -m 41 27 75 -m 41 28 75 -m 41 29 75 -m 41 30 75 -m 41 31 75 -m 41 32 75 -m 41 33 75 -m 41 34 75 -m 41 35 75 -m 41 36 75 -m 41 37 75 -m 41 38 75 -m 41 39 75 -m 41 40 75 -m 41 19 75 -m 41 42 75 -m 41 43 75 -m 42 20 75 -m 42 21 75 -m 42 22 75 -m 42 23 75 -m 42 24 75 -m 42 25 75 -m 42 26 75 -m 42 27 75 -m 42 28 75 -m 42 29 75 -m 42 30 75 -m 42 31 75 -m 42 32 75 -m 42 33 75 -m 42 34 75 -m 42 35 75 -m 42 36 75 -m 42 37 75 -m 42 38 75 -m 42 39 75 -m 42 40 75 -m 42 41 75 -m 42 19 75 -m 42 43 75 -m 43 20 75 -m 43 21 75 -m 43 22 75 -m 43 23 75 -m 43 24 75 -m 43 25 75 -m 43 26 75 -m 43 27 75 -m 43 28 75 -m 43 29 75 -m 43 30 75 -m 43 31 75 -m 43 32 75 -m 43 33 75 -m 43 34 75 -m 43 35 75 -m 43 36 75 -m 43 37 75 -m 43 38 75 -m 43 39 75 -m 43 40 75 -m 43 41 75 -m 43 42 75 -m 43 19 75 -n 1 0.0556 -n 2 0.0556 -n 3 0.0556 -n 4 0.0556 -n 5 0.0556 -n 6 0.0556 -n 7 0.0556 -n 8 0.0556 -n 9 0.0556 -n 10 0.0556 -n 11 0.0556 -n 12 0.0556 -n 13 0.0556 -n 14 0.0556 -n 15 0.0556 -n 16 0.0556 -n 17 0.0556 -n 18 0.0556 -n 19 0.006 -n 20 0.006 -n 21 0.006 -n 22 0.006 -n 23 0.006 -n 24 0.006 -n 25 0.006 -n 26 0.006 -n 27 0.006 -n 28 0.006 -n 29 0.006 -n 30 0.006 -n 31 0.006 -n 32 0.006 -n 33 0.006 -n 34 0.006 -n 35 0.006 -n 36 0.006 -n 37 0.006 -n 38 0.006 -n 39 0.006 -n 40 0.006 -n 41 0.006 -n 42 0.006 -n 43 0.006 -ej 0.005 18 1 -ej 0.005 17 1 -ej 0.005 16 1 -ej 0.005 15 1  -ej 0.005 14 1 -ej 0.005 13 1 -ej 0.005 12 1 -ej 0.005 11 1 -ej 0.005 10 1 -ej 0.005 9 1 -ej 0.005 8 1 -ej 0.005 7 1 -ej 0.005 6 1 -ej 0.005 5 1 -ej 0.005 4 1 -ej 0.005 3 1 -ej 0.005 2 1 -ej 0.005 43 19 -ej 0.005 42 19 -ej 0.005 41 19 -ej 0.005 40 19 -ej 0.005 39 19 -ej 0.005 38 19 -ej 0.005 37 19 -ej 0.005 36 19 -ej 0.005 35 19 -ej 0.005 34 19 -ej 0.005 33 19 -ej 0.005 32 19 -ej 0.005 31 19 -ej 0.005 30 19 -ej 0.005 29 19 -ej 0.005 28 19 -ej 0.005 27 19 -ej 0.005 26 19 -ej 0.005 25 19 -ej 0.005 24 19 -ej 0.005 23 19 -ej 0.005 22 19 -ej 0.005 21 19 -ej 0.005 20 19 -eg 0.005 19 194.8 -eg 0.005 1 21.26 -ej 0.0138 19 1 -eG 0.0138 0 > Ei1.2circ.txt
./ms 1192 1 -s 1000 -I 43 20 18 88 18 56 106 20 20 18 50 20 20 20 20 18 20 22 20 34 6 10 6 6 6 22 52 18 48 32 22 6 26 48 40 8 4 22 10 62 10 50 50 20 -m 18 19 105.9 -m 19 18 75 -m 1 2 105.9 -m 1 3 105.9 -m 1 4 105.9 -m 1 5 105.9 -m 1 6 105.9 -m 1 7 105.9 -m 1 8 105.9 -m 1 9 105.9 -m 1 10 105.9 -m 1 11 105.9 -m 1 12 105.9 -m 1 13 105.9 -m 1 14 105.9 -m 1 15 105.9 -m 1 16 105.9 -m 1 17 105.9 -m 1 18 105.9 -m 2 1 105.9 -m 2 3 105.9 -m 2 4 105.9 -m 2 5 105.9 -m 2 6 105.9 -m 2 7 105.9 -m 2 8 105.9 -m 2 9 105.9 -m 2 10 105.9 -m 2 11 105.9 -m 2 12 105.9 -m 2 13 105.9 -m 2 14 105.9 -m 2 15 105.9 -m 2 16 105.9 -m 2 17 105.9 -m 2 18 105.9 -m 3 2 105.9 -m 3 1 105.9 -m 3 4 105.9 -m 3 5 105.9 -m 3 6 105.9 -m 3 7 105.9 -m 3 8 105.9 -m 3 9 105.9 -m 3 10 105.9 -m 3 11 105.9 -m 3 12 105.9 -m 3 13 105.9 -m 3 14 105.9 -m 3 15 105.9 -m 3 16 105.9 -m 3 17 105.9 -m 3 18 105.9 -m 4 2 105.9 -m 4 3 105.9 -m 4 1 105.9 -m 4 5 105.9 -m 4 6 105.9 -m 4 7 105.9 -m 4 8 105.9 -m 4 9 105.9 -m 4 10 105.9 -m 4 11 105.9 -m 4 12 105.9 -m 4 13 105.9 -m 4 14 105.9 -m 4 15 105.9 -m 4 16 105.9 -m 4 17 105.9 -m 4 18 105.9 -m 5 2 105.9 -m 5 3 105.9 -m 5 4 105.9 -m 5 1 105.9 -m 5 6 105.9 -m 5 7 105.9 -m 5 8 105.9 -m 5 9 105.9 -m 5 10 105.9 -m 5 11 105.9 -m 5 12 105.9 -m 5 13 105.9 -m 5 14 105.9 -m 5 15 105.9 -m 5 16 105.9 -m 5 17 105.9 -m 5 18 105.9 -m 6 2 105.9 -m 6 3 105.9 -m 6 4 105.9 -m 6 5 105.9 -m 6 1 105.9 -m 6 7 105.9 -m 6 8 105.9 -m 6 9 105.9 -m 6 10 105.9 -m 6 11 105.9 -m 6 12 105.9 -m 6 13 105.9 -m 6 14 105.9 -m 6 15 105.9 -m 6 16 105.9 -m 6 17 105.9 -m 6 18 105.9 -m 7 2 105.9 -m 7 3 105.9 -m 7 4 105.9 -m 7 5 105.9 -m 7 6 105.9 -m 7 1 105.9 -m 7 8 105.9 -m 7 9 105.9 -m 7 10 105.9 -m 7 11 105.9 -m 7 12 105.9 -m 7 13 105.9 -m 7 14 105.9 -m 7 15 105.9 -m 7 16 105.9 -m 7 17 105.9 -m 7 18 105.9 -m 8 2 105.9 -m 8 3 105.9 -m 8 4 105.9 -m 8 5 105.9 -m 8 6 105.9 -m 8 7 105.9 -m 8 1 105.9 -m 8 9 105.9 -m 8 10 105.9 -m 8 11 105.9 -m 8 12 105.9 -m 8 13 105.9 -m 8 14 105.9 -m 8 15 105.9 -m 8 16 105.9 -m 8 17 105.9 -m 8 18 105.9 -m 9 2 105.9 -m 9 3 105.9 -m 9 4 105.9 -m 9 5 105.9 -m 9 6 105.9 -m 9 7 105.9 -m 9 8 105.9 -m 9 1 105.9 -m 9 10 105.9 -m 9 11 105.9 -m 9 12 105.9 -m 9 13 105.9 -m 9 14 105.9 -m 9 15 105.9 -m 9 16 105.9 -m 9 17 105.9 -m 9 18 105.9 -m 10 2 105.9 -m 10 3 105.9 -m 10 4 105.9 -m 10 5 105.9 -m 10 6 105.9 -m 10 7 105.9 -m 10 8 105.9 -m 10 9 105.9 -m 10 1 105.9 -m 10 11 105.9 -m 10 12 105.9 -m 10 13 105.9 -m 10 14 105.9 -m 10 15 105.9 -m 10 16 105.9 -m 10 17 105.9 -m 10 18 105.9 -m 11 2 105.9 -m 11 3 105.9 -m 11 4 105.9 -m 11 5 105.9 -m 11 6 105.9 -m 11 7 105.9 -m 11 8 105.9 -m 11 9 105.9 -m 11 10 105.9 -m 11 1 105.9 -m 11 12 105.9 -m 11 13 105.9 -m 11 14 105.9 -m 11 15 105.9 -m 11 16 105.9 -m 11 17 105.9 -m 11 18 105.9 -m 12 2 105.9 -m 12 3 105.9 -m 12 4 105.9 -m 12 5 105.9 -m 12 6 105.9 -m 12 7 105.9 -m 12 8 105.9 -m 12 9 105.9 -m 12 10 105.9 -m 12 11 105.9 -m 12 1 105.9 -m 12 13 105.9 -m 12 14 105.9 -m 12 15 105.9 -m 12 16 105.9 -m 12 17 105.9 -m 12 18 105.9 -m 13 2 105.9 -m 13 3 105.9 -m 13 4 105.9 -m 13 5 105.9 -m 13 6 105.9 -m 13 7 105.9 -m 13 8 105.9 -m 13 9 105.9 -m 13 10 105.9 -m 13 11 105.9 -m 13 12 105.9 -m 13 1 105.9 -m 13 14 105.9 -m 13 15 105.9 -m 13 16 105.9 -m 13 17 105.9 -m 13 18 105.9 -m 14 2 105.9 -m 14 3 105.9 -m 14 4 105.9 -m 14 5 105.9 -m 14 6 105.9 -m 14 7 105.9 -m 14 8 105.9 -m 14 9 105.9 -m 14 10 105.9 -m 14 11 105.9 -m 14 12 105.9 -m 14 13 105.9 -m 14 1 105.9 -m 14 15 105.9 -m 14 16 105.9 -m 14 17 105.9 -m 14 18 105.9 -m 15 2 105.9 -m 15 3 105.9 -m 15 4 105.9 -m 15 5 105.9 -m 15 6 105.9 -m 15 7 105.9 -m 15 8 105.9 -m 15 9 105.9 -m 15 10 105.9 -m 15 11 105.9 -m 15 12 105.9 -m 15 13 105.9 -m 15 14 105.9 -m 15 1 105.9 -m 15 16 105.9 -m 15 17 105.9 -m 15 18 105.9 -m 16 2 105.9 -m 16 3 105.9 -m 16 4 105.9 -m 16 5 105.9 -m 16 6 105.9 -m 16 7 105.9 -m 16 8 105.9 -m 16 9 105.9 -m 16 10 105.9 -m 16 11 105.9 -m 16 12 105.9 -m 16 13 105.9 -m 16 14 105.9 -m 16 15 105.9 -m 16 1 105.9 -m 16 17 105.9 -m 16 18 105.9 -m 17 2 105.9 -m 17 3 105.9 -m 17 4 105.9 -m 17 5 105.9 -m 17 6 105.9 -m 17 7 105.9 -m 17 8 105.9 -m 17 9 105.9 -m 17 10 105.9 -m 17 11 105.9 -m 17 12 105.9 -m 17 13 105.9 -m 17 14 105.9 -m 17 15 105.9 -m 17 16 105.9 -m 17 1 105.9 -m 17 18 105.9 -m 18 2 105.9 -m 18 3 105.9 -m 18 4 105.9 -m 18 5 105.9 -m 18 6 105.9 -m 18 7 105.9 -m 18 8 105.9 -m 18 9 105.9 -m 18 10 105.9 -m 18 11 105.9 -m 18 12 105.9 -m 18 13 105.9 -m 18 14 105.9 -m 18 15 105.9 -m 18 16 105.9 -m 18 17 105.9 -m 18 1 105.9 -m 19 20 75 -m 19 21 75 -m 19 22 75 -m 19 23 75 -m 19 24 75 -m 19 25 75 -m 19 26 75 -m 19 27 75 -m 19 28 75 -m 19 29 75 -m 19 30 75 -m 19 31 75 -m 19 32 75 -m 19 33 75 -m 19 34 75 -m 19 35 75 -m 19 36 75 -m 19 37 75 -m 19 38 75 -m 19 39 75 -m 19 40 75 -m 19 41 75 -m 19 42 75 -m 19 43 75 -m 20 19 75 -m 20 21 75 -m 20 22 75 -m 20 23 75 -m 20 24 75 -m 20 25 75 -m 20 26 75 -m 20 27 75 -m 20 28 75 -m 20 29 75 -m 20 30 75 -m 20 31 75 -m 20 32 75 -m 20 33 75 -m 20 34 75 -m 20 35 75 -m 20 36 75 -m 20 37 75 -m 20 38 75 -m 20 39 75 -m 20 40 75 -m 20 41 75 -m 20 42 75 -m 20 43 75 -m 21 20 75 -m 21 19 75 -m 21 22 75 -m 21 23 75 -m 21 24 75 -m 21 25 75 -m 21 26 75 -m 21 27 75 -m 21 28 75 -m 21 29 75 -m 21 30 75 -m 21 31 75 -m 21 32 75 -m 21 33 75 -m 21 34 75 -m 21 35 75 -m 21 36 75 -m 21 37 75 -m 21 38 75 -m 21 39 75 -m 21 40 75 -m 21 41 75 -m 21 42 75 -m 21 43 75 -m 22 20 75 -m 22 21 75 -m 22 19 75 -m 22 23 75 -m 22 24 75 -m 22 25 75 -m 22 26 75 -m 22 27 75 -m 22 28 75 -m 22 29 75 -m 22 30 75 -m 22 31 75 -m 22 32 75 -m 22 33 75 -m 22 34 75 -m 22 35 75 -m 22 36 75 -m 22 37 75 -m 22 38 75 -m 22 39 75 -m 22 40 75 -m 22 41 75 -m 22 42 75 -m 22 43 75 -m 23 20 75 -m 23 21 75 -m 23 22 75 -m 23 19 75 -m 23 24 75 -m 23 25 75 -m 23 26 75 -m 23 27 75 -m 23 28 75 -m 23 29 75 -m 23 30 75 -m 23 31 75 -m 23 32 75 -m 23 33 75 -m 23 34 75 -m 23 35 75 -m 23 36 75 -m 23 37 75 -m 23 38 75 -m 23 39 75 -m 23 40 75 -m 23 41 75 -m 23 42 75 -m 23 43 75 -m 24 20 75 -m 24 21 75 -m 24 22 75 -m 24 23 75 -m 24 19 75 -m 24 25 75 -m 24 26 75 -m 24 27 75 -m 24 28 75 -m 24 29 75 -m 24 30 75 -m 24 31 75 -m 24 32 75 -m 24 33 75 -m 24 34 75 -m 24 35 75 -m 24 36 75 -m 24 37 75 -m 24 38 75 -m 24 39 75 -m 24 40 75 -m 24 41 75 -m 24 42 75 -m 24 43 75 -m 25 20 75 -m 25 21 75 -m 25 22 75 -m 25 23 75 -m 25 24 75 -m 25 19 75 -m 25 26 75 -m 25 27 75 -m 25 28 75 -m 25 29 75 -m 25 30 75 -m 25 31 75 -m 25 32 75 -m 25 33 75 -m 25 34 75 -m 25 35 75 -m 25 36 75 -m 25 37 75 -m 25 38 75 -m 25 39 75 -m 25 40 75 -m 25 41 75 -m 25 42 75 -m 25 43 75 -m 26 20 75 -m 26 21 75 -m 26 22 75 -m 26 23 75 -m 26 24 75 -m 26 25 75 -m 26 19 75 -m 26 27 75 -m 26 28 75 -m 26 29 75 -m 26 30 75 -m 26 31 75 -m 26 32 75 -m 26 33 75 -m 26 34 75 -m 26 35 75 -m 26 36 75 -m 26 37 75 -m 26 38 75 -m 26 39 75 -m 26 40 75 -m 26 41 75 -m 26 42 75 -m 26 43 75 -m 27 20 75 -m 27 21 75 -m 27 22 75 -m 27 23 75 -m 27 24 75 -m 27 25 75 -m 27 26 75 -m 27 19 75 -m 27 28 75 -m 27 29 75 -m 27 30 75 -m 27 31 75 -m 27 32 75 -m 27 33 75 -m 27 34 75 -m 27 35 75 -m 27 36 75 -m 27 37 75 -m 27 38 75 -m 27 39 75 -m 27 40 75 -m 27 41 75 -m 27 42 75 -m 27 43 75 -m 28 20 75 -m 28 21 75 -m 28 22 75 -m 28 23 75 -m 28 24 75 -m 28 25 75 -m 28 26 75 -m 28 27 75 -m 28 19 75 -m 28 29 75 -m 28 30 75 -m 28 31 75 -m 28 32 75 -m 28 33 75 -m 28 34 75 -m 28 35 75 -m 28 36 75 -m 28 37 75 -m 28 38 75 -m 28 39 75 -m 28 40 75 -m 28 41 75 -m 28 42 75 -m 28 43 75 -m 29 20 75 -m 29 21 75 -m 29 22 75 -m 29 23 75 -m 29 24 75 -m 29 25 75 -m 29 26 75 -m 29 27 75 -m 29 28 75 -m 29 19 75 -m 29 30 75 -m 29 31 75 -m 29 32 75 -m 29 33 75 -m 29 34 75 -m 29 35 75 -m 29 36 75 -m 29 37 75 -m 29 38 75 -m 29 39 75 -m 29 40 75 -m 29 41 75 -m 29 42 75 -m 29 43 75 -m 30 20 75 -m 30 21 75 -m 30 22 75 -m 30 23 75 -m 30 24 75 -m 30 25 75 -m 30 26 75 -m 30 27 75 -m 30 28 75 -m 30 29 75 -m 30 19 75 -m 30 31 75 -m 30 32 75 -m 30 33 75 -m 30 34 75 -m 30 35 75 -m 30 36 75 -m 30 37 75 -m 30 38 75 -m 30 39 75 -m 30 40 75 -m 30 41 75 -m 30 42 75 -m 30 43 75 -m 31 20 75 -m 31 21 75 -m 31 22 75 -m 31 23 75 -m 31 24 75 -m 31 25 75 -m 31 26 75 -m 31 27 75 -m 31 28 75 -m 31 29 75 -m 31 30 75 -m 31 19 75 -m 31 32 75 -m 31 33 75 -m 31 34 75 -m 31 35 75 -m 31 36 75 -m 31 37 75 -m 31 38 75 -m 31 39 75 -m 31 40 75 -m 31 41 75 -m 31 42 75 -m 31 43 75 -m 32 20 75 -m 32 21 75 -m 32 22 75 -m 32 23 75 -m 32 24 75 -m 32 25 75 -m 32 26 75 -m 32 27 75 -m 32 28 75 -m 32 29 75 -m 32 30 75 -m 32 31 75 -m 32 19 75 -m 32 33 75 -m 32 34 75 -m 32 35 75 -m 32 36 75 -m 32 37 75 -m 32 38 75 -m 32 39 75 -m 32 40 75 -m 32 41 75 -m 32 42 75 -m 32 43 75 -m 33 20 75 -m 33 21 75 -m 33 22 75 -m 33 23 75 -m 33 24 75 -m 33 25 75 -m 33 26 75 -m 33 27 75 -m 33 28 75 -m 33 29 75 -m 33 30 75 -m 33 31 75 -m 33 32 75 -m 33 19 75 -m 33 34 75 -m 33 35 75 -m 33 36 75 -m 33 37 75 -m 33 38 75 -m 33 39 75 -m 33 40 75 -m 33 41 75 -m 33 42 75 -m 33 43 75 -m 34 20 75 -m 34 21 75 -m 34 22 75 -m 34 23 75 -m 34 24 75 -m 34 25 75 -m 34 26 75 -m 34 27 75 -m 34 28 75 -m 34 29 75 -m 34 30 75 -m 34 31 75 -m 34 32 75 -m 34 33 75 -m 34 19 75 -m 34 35 75 -m 34 36 75 -m 34 37 75 -m 34 38 75 -m 34 39 75 -m 34 40 75 -m 34 41 75 -m 34 42 75 -m 34 43 75 -m 35 20 75 -m 35 21 75 -m 35 22 75 -m 35 23 75 -m 35 24 75 -m 35 25 75 -m 35 26 75 -m 35 27 75 -m 35 28 75 -m 35 29 75 -m 35 30 75 -m 35 31 75 -m 35 32 75 -m 35 33 75 -m 35 34 75 -m 35 19 75 -m 35 36 75 -m 35 37 75 -m 35 38 75 -m 35 39 75 -m 35 40 75 -m 35 41 75 -m 35 42 75 -m 35 43 75 -m 36 20 75 -m 36 21 75 -m 36 22 75 -m 36 23 75 -m 36 24 75 -m 36 25 75 -m 36 26 75 -m 36 27 75 -m 36 28 75 -m 36 29 75 -m 36 30 75 -m 36 31 75 -m 36 32 75 -m 36 33 75 -m 36 34 75 -m 36 35 75 -m 36 19 75 -m 36 37 75 -m 36 38 75 -m 36 39 75 -m 36 40 75 -m 36 41 75 -m 36 42 75 -m 36 43 75 -m 37 20 75 -m 37 21 75 -m 37 22 75 -m 37 23 75 -m 37 24 75 -m 37 25 75 -m 37 26 75 -m 37 27 75 -m 37 28 75 -m 37 29 75 -m 37 30 75 -m 37 31 75 -m 37 32 75 -m 37 33 75 -m 37 34 75 -m 37 35 75 -m 37 36 75 -m 37 19 75 -m 37 38 75 -m 37 39 75 -m 37 40 75 -m 37 41 75 -m 37 42 75 -m 37 43 75 -m 38 20 75 -m 38 21 75 -m 38 22 75 -m 38 23 75 -m 38 24 75 -m 38 25 75 -m 38 26 75 -m 38 27 75 -m 38 28 75 -m 38 29 75 -m 38 30 75 -m 38 31 75 -m 38 32 75 -m 38 33 75 -m 38 34 75 -m 38 35 75 -m 38 36 75 -m 38 37 75 -m 38 19 75 -m 38 39 75 -m 38 40 75 -m 38 41 75 -m 38 42 75 -m 38 43 75 -m 39 20 75 -m 39 21 75 -m 39 22 75 -m 39 23 75 -m 39 24 75 -m 39 25 75 -m 39 26 75 -m 39 27 75 -m 39 28 75 -m 39 29 75 -m 39 30 75 -m 39 31 75 -m 39 32 75 -m 39 33 75 -m 39 34 75 -m 39 35 75 -m 39 36 75 -m 39 37 75 -m 39 38 75 -m 39 19 75 -m 39 40 75 -m 39 41 75 -m 39 42 75 -m 39 43 75 -m 40 20 75 -m 40 21 75 -m 40 22 75 -m 40 23 75 -m 40 24 75 -m 40 25 75 -m 40 26 75 -m 40 27 75 -m 40 28 75 -m 40 29 75 -m 40 30 75 -m 40 31 75 -m 40 32 75 -m 40 33 75 -m 40 34 75 -m 40 35 75 -m 40 36 75 -m 40 37 75 -m 40 38 75 -m 40 39 75 -m 40 19 75 -m 40 41 75 -m 40 42 75 -m 40 43 75 -m 41 20 75 -m 41 21 75 -m 41 22 75 -m 41 23 75 -m 41 24 75 -m 41 25 75 -m 41 26 75 -m 41 27 75 -m 41 28 75 -m 41 29 75 -m 41 30 75 -m 41 31 75 -m 41 32 75 -m 41 33 75 -m 41 34 75 -m 41 35 75 -m 41 36 75 -m 41 37 75 -m 41 38 75 -m 41 39 75 -m 41 40 75 -m 41 19 75 -m 41 42 75 -m 41 43 75 -m 42 20 75 -m 42 21 75 -m 42 22 75 -m 42 23 75 -m 42 24 75 -m 42 25 75 -m 42 26 75 -m 42 27 75 -m 42 28 75 -m 42 29 75 -m 42 30 75 -m 42 31 75 -m 42 32 75 -m 42 33 75 -m 42 34 75 -m 42 35 75 -m 42 36 75 -m 42 37 75 -m 42 38 75 -m 42 39 75 -m 42 40 75 -m 42 41 75 -m 42 19 75 -m 42 43 75 -m 43 20 75 -m 43 21 75 -m 43 22 75 -m 43 23 75 -m 43 24 75 -m 43 25 75 -m 43 26 75 -m 43 27 75 -m 43 28 75 -m 43 29 75 -m 43 30 75 -m 43 31 75 -m 43 32 75 -m 43 33 75 -m 43 34 75 -m 43 35 75 -m 43 36 75 -m 43 37 75 -m 43 38 75 -m 43 39 75 -m 43 40 75 -m 43 41 75 -m 43 42 75 -m 43 19 75 -n 1 0.0556 -n 2 0.0556 -n 3 0.0556 -n 4 0.0556 -n 5 0.0556 -n 6 0.0556 -n 7 0.0556 -n 8 0.0556 -n 9 0.0556 -n 10 0.0556 -n 11 0.0556 -n 12 0.0556 -n 13 0.0556 -n 14 0.0556 -n 15 0.0556 -n 16 0.0556 -n 17 0.0556 -n 18 0.0556 -n 19 0.006 -n 20 0.006 -n 21 0.006 -n 22 0.006 -n 23 0.006 -n 24 0.006 -n 25 0.006 -n 26 0.006 -n 27 0.006 -n 28 0.006 -n 29 0.006 -n 30 0.006 -n 31 0.006 -n 32 0.006 -n 33 0.006 -n 34 0.006 -n 35 0.006 -n 36 0.006 -n 37 0.006 -n 38 0.006 -n 39 0.006 -n 40 0.006 -n 41 0.006 -n 42 0.006 -n 43 0.006 -ej 0.008 18 1 -ej 0.008 17 1 -ej 0.008 16 1 -ej 0.008 15 1  -ej 0.008 14 1 -ej 0.008 13 1 -ej 0.008 12 1 -ej 0.008 11 1 -ej 0.008 10 1 -ej 0.008 9 1 -ej 0.008 8 1 -ej 0.008 7 1 -ej 0.008 6 1 -ej 0.008 5 1 -ej 0.008 4 1 -ej 0.008 3 1 -ej 0.008 2 1 -ej 0.008 43 19 -ej 0.008 42 19 -ej 0.008 41 19 -ej 0.008 40 19 -ej 0.008 39 19 -ej 0.008 38 19 -ej 0.008 37 19 -ej 0.008 36 19 -ej 0.008 35 19 -ej 0.008 34 19 -ej 0.008 33 19 -ej 0.008 32 19 -ej 0.008 31 19 -ej 0.008 30 19 -ej 0.008 29 19 -ej 0.008 28 19 -ej 0.008 27 19 -ej 0.008 26 19 -ej 0.008 25 19 -ej 0.008 24 19 -ej 0.008 23 19 -ej 0.008 22 19 -ej 0.008 21 19 -ej 0.008 20 19 -eg 0.008 19 194.8 -eg 0.008 1 21.26 -ej 0.0138 19 1 -eG 0.0138 0 > Ei1.3circ.txt
./ms 1192 1 -s 1000 -I 43 20 18 88 18 56 106 20 20 18 50 20 20 20 20 18 20 22 20 34 6 10 6 6 6 22 52 18 48 32 22 6 26 48 40 8 4 22 10 62 10 50 50 20 -m 18 19 105.9 -m 19 18 75 -m 1 2 105.9 -m 1 3 105.9 -m 1 4 105.9 -m 1 5 105.9 -m 1 6 105.9 -m 1 7 105.9 -m 1 8 105.9 -m 1 9 105.9 -m 1 10 105.9 -m 1 11 105.9 -m 1 12 105.9 -m 1 13 105.9 -m 1 14 105.9 -m 1 15 105.9 -m 1 16 105.9 -m 1 17 105.9 -m 1 18 105.9 -m 2 1 105.9 -m 2 3 105.9 -m 2 4 105.9 -m 2 5 105.9 -m 2 6 105.9 -m 2 7 105.9 -m 2 8 105.9 -m 2 9 105.9 -m 2 10 105.9 -m 2 11 105.9 -m 2 12 105.9 -m 2 13 105.9 -m 2 14 105.9 -m 2 15 105.9 -m 2 16 105.9 -m 2 17 105.9 -m 2 18 105.9 -m 3 2 105.9 -m 3 1 105.9 -m 3 4 105.9 -m 3 5 105.9 -m 3 6 105.9 -m 3 7 105.9 -m 3 8 105.9 -m 3 9 105.9 -m 3 10 105.9 -m 3 11 105.9 -m 3 12 105.9 -m 3 13 105.9 -m 3 14 105.9 -m 3 15 105.9 -m 3 16 105.9 -m 3 17 105.9 -m 3 18 105.9 -m 4 2 105.9 -m 4 3 105.9 -m 4 1 105.9 -m 4 5 105.9 -m 4 6 105.9 -m 4 7 105.9 -m 4 8 105.9 -m 4 9 105.9 -m 4 10 105.9 -m 4 11 105.9 -m 4 12 105.9 -m 4 13 105.9 -m 4 14 105.9 -m 4 15 105.9 -m 4 16 105.9 -m 4 17 105.9 -m 4 18 105.9 -m 5 2 105.9 -m 5 3 105.9 -m 5 4 105.9 -m 5 1 105.9 -m 5 6 105.9 -m 5 7 105.9 -m 5 8 105.9 -m 5 9 105.9 -m 5 10 105.9 -m 5 11 105.9 -m 5 12 105.9 -m 5 13 105.9 -m 5 14 105.9 -m 5 15 105.9 -m 5 16 105.9 -m 5 17 105.9 -m 5 18 105.9 -m 6 2 105.9 -m 6 3 105.9 -m 6 4 105.9 -m 6 5 105.9 -m 6 1 105.9 -m 6 7 105.9 -m 6 8 105.9 -m 6 9 105.9 -m 6 10 105.9 -m 6 11 105.9 -m 6 12 105.9 -m 6 13 105.9 -m 6 14 105.9 -m 6 15 105.9 -m 6 16 105.9 -m 6 17 105.9 -m 6 18 105.9 -m 7 2 105.9 -m 7 3 105.9 -m 7 4 105.9 -m 7 5 105.9 -m 7 6 105.9 -m 7 1 105.9 -m 7 8 105.9 -m 7 9 105.9 -m 7 10 105.9 -m 7 11 105.9 -m 7 12 105.9 -m 7 13 105.9 -m 7 14 105.9 -m 7 15 105.9 -m 7 16 105.9 -m 7 17 105.9 -m 7 18 105.9 -m 8 2 105.9 -m 8 3 105.9 -m 8 4 105.9 -m 8 5 105.9 -m 8 6 105.9 -m 8 7 105.9 -m 8 1 105.9 -m 8 9 105.9 -m 8 10 105.9 -m 8 11 105.9 -m 8 12 105.9 -m 8 13 105.9 -m 8 14 105.9 -m 8 15 105.9 -m 8 16 105.9 -m 8 17 105.9 -m 8 18 105.9 -m 9 2 105.9 -m 9 3 105.9 -m 9 4 105.9 -m 9 5 105.9 -m 9 6 105.9 -m 9 7 105.9 -m 9 8 105.9 -m 9 1 105.9 -m 9 10 105.9 -m 9 11 105.9 -m 9 12 105.9 -m 9 13 105.9 -m 9 14 105.9 -m 9 15 105.9 -m 9 16 105.9 -m 9 17 105.9 -m 9 18 105.9 -m 10 2 105.9 -m 10 3 105.9 -m 10 4 105.9 -m 10 5 105.9 -m 10 6 105.9 -m 10 7 105.9 -m 10 8 105.9 -m 10 9 105.9 -m 10 1 105.9 -m 10 11 105.9 -m 10 12 105.9 -m 10 13 105.9 -m 10 14 105.9 -m 10 15 105.9 -m 10 16 105.9 -m 10 17 105.9 -m 10 18 105.9 -m 11 2 105.9 -m 11 3 105.9 -m 11 4 105.9 -m 11 5 105.9 -m 11 6 105.9 -m 11 7 105.9 -m 11 8 105.9 -m 11 9 105.9 -m 11 10 105.9 -m 11 1 105.9 -m 11 12 105.9 -m 11 13 105.9 -m 11 14 105.9 -m 11 15 105.9 -m 11 16 105.9 -m 11 17 105.9 -m 11 18 105.9 -m 12 2 105.9 -m 12 3 105.9 -m 12 4 105.9 -m 12 5 105.9 -m 12 6 105.9 -m 12 7 105.9 -m 12 8 105.9 -m 12 9 105.9 -m 12 10 105.9 -m 12 11 105.9 -m 12 1 105.9 -m 12 13 105.9 -m 12 14 105.9 -m 12 15 105.9 -m 12 16 105.9 -m 12 17 105.9 -m 12 18 105.9 -m 13 2 105.9 -m 13 3 105.9 -m 13 4 105.9 -m 13 5 105.9 -m 13 6 105.9 -m 13 7 105.9 -m 13 8 105.9 -m 13 9 105.9 -m 13 10 105.9 -m 13 11 105.9 -m 13 12 105.9 -m 13 1 105.9 -m 13 14 105.9 -m 13 15 105.9 -m 13 16 105.9 -m 13 17 105.9 -m 13 18 105.9 -m 14 2 105.9 -m 14 3 105.9 -m 14 4 105.9 -m 14 5 105.9 -m 14 6 105.9 -m 14 7 105.9 -m 14 8 105.9 -m 14 9 105.9 -m 14 10 105.9 -m 14 11 105.9 -m 14 12 105.9 -m 14 13 105.9 -m 14 1 105.9 -m 14 15 105.9 -m 14 16 105.9 -m 14 17 105.9 -m 14 18 105.9 -m 15 2 105.9 -m 15 3 105.9 -m 15 4 105.9 -m 15 5 105.9 -m 15 6 105.9 -m 15 7 105.9 -m 15 8 105.9 -m 15 9 105.9 -m 15 10 105.9 -m 15 11 105.9 -m 15 12 105.9 -m 15 13 105.9 -m 15 14 105.9 -m 15 1 105.9 -m 15 16 105.9 -m 15 17 105.9 -m 15 18 105.9 -m 16 2 105.9 -m 16 3 105.9 -m 16 4 105.9 -m 16 5 105.9 -m 16 6 105.9 -m 16 7 105.9 -m 16 8 105.9 -m 16 9 105.9 -m 16 10 105.9 -m 16 11 105.9 -m 16 12 105.9 -m 16 13 105.9 -m 16 14 105.9 -m 16 15 105.9 -m 16 1 105.9 -m 16 17 105.9 -m 16 18 105.9 -m 17 2 105.9 -m 17 3 105.9 -m 17 4 105.9 -m 17 5 105.9 -m 17 6 105.9 -m 17 7 105.9 -m 17 8 105.9 -m 17 9 105.9 -m 17 10 105.9 -m 17 11 105.9 -m 17 12 105.9 -m 17 13 105.9 -m 17 14 105.9 -m 17 15 105.9 -m 17 16 105.9 -m 17 1 105.9 -m 17 18 105.9 -m 18 2 105.9 -m 18 3 105.9 -m 18 4 105.9 -m 18 5 105.9 -m 18 6 105.9 -m 18 7 105.9 -m 18 8 105.9 -m 18 9 105.9 -m 18 10 105.9 -m 18 11 105.9 -m 18 12 105.9 -m 18 13 105.9 -m 18 14 105.9 -m 18 15 105.9 -m 18 16 105.9 -m 18 17 105.9 -m 18 1 105.9 -m 19 20 75 -m 19 21 75 -m 19 22 75 -m 19 23 75 -m 19 24 75 -m 19 25 75 -m 19 26 75 -m 19 27 75 -m 19 28 75 -m 19 29 75 -m 19 30 75 -m 19 31 75 -m 19 32 75 -m 19 33 75 -m 19 34 75 -m 19 35 75 -m 19 36 75 -m 19 37 75 -m 19 38 75 -m 19 39 75 -m 19 40 75 -m 19 41 75 -m 19 42 75 -m 19 43 75 -m 20 19 75 -m 20 21 75 -m 20 22 75 -m 20 23 75 -m 20 24 75 -m 20 25 75 -m 20 26 75 -m 20 27 75 -m 20 28 75 -m 20 29 75 -m 20 30 75 -m 20 31 75 -m 20 32 75 -m 20 33 75 -m 20 34 75 -m 20 35 75 -m 20 36 75 -m 20 37 75 -m 20 38 75 -m 20 39 75 -m 20 40 75 -m 20 41 75 -m 20 42 75 -m 20 43 75 -m 21 20 75 -m 21 19 75 -m 21 22 75 -m 21 23 75 -m 21 24 75 -m 21 25 75 -m 21 26 75 -m 21 27 75 -m 21 28 75 -m 21 29 75 -m 21 30 75 -m 21 31 75 -m 21 32 75 -m 21 33 75 -m 21 34 75 -m 21 35 75 -m 21 36 75 -m 21 37 75 -m 21 38 75 -m 21 39 75 -m 21 40 75 -m 21 41 75 -m 21 42 75 -m 21 43 75 -m 22 20 75 -m 22 21 75 -m 22 19 75 -m 22 23 75 -m 22 24 75 -m 22 25 75 -m 22 26 75 -m 22 27 75 -m 22 28 75 -m 22 29 75 -m 22 30 75 -m 22 31 75 -m 22 32 75 -m 22 33 75 -m 22 34 75 -m 22 35 75 -m 22 36 75 -m 22 37 75 -m 22 38 75 -m 22 39 75 -m 22 40 75 -m 22 41 75 -m 22 42 75 -m 22 43 75 -m 23 20 75 -m 23 21 75 -m 23 22 75 -m 23 19 75 -m 23 24 75 -m 23 25 75 -m 23 26 75 -m 23 27 75 -m 23 28 75 -m 23 29 75 -m 23 30 75 -m 23 31 75 -m 23 32 75 -m 23 33 75 -m 23 34 75 -m 23 35 75 -m 23 36 75 -m 23 37 75 -m 23 38 75 -m 23 39 75 -m 23 40 75 -m 23 41 75 -m 23 42 75 -m 23 43 75 -m 24 20 75 -m 24 21 75 -m 24 22 75 -m 24 23 75 -m 24 19 75 -m 24 25 75 -m 24 26 75 -m 24 27 75 -m 24 28 75 -m 24 29 75 -m 24 30 75 -m 24 31 75 -m 24 32 75 -m 24 33 75 -m 24 34 75 -m 24 35 75 -m 24 36 75 -m 24 37 75 -m 24 38 75 -m 24 39 75 -m 24 40 75 -m 24 41 75 -m 24 42 75 -m 24 43 75 -m 25 20 75 -m 25 21 75 -m 25 22 75 -m 25 23 75 -m 25 24 75 -m 25 19 75 -m 25 26 75 -m 25 27 75 -m 25 28 75 -m 25 29 75 -m 25 30 75 -m 25 31 75 -m 25 32 75 -m 25 33 75 -m 25 34 75 -m 25 35 75 -m 25 36 75 -m 25 37 75 -m 25 38 75 -m 25 39 75 -m 25 40 75 -m 25 41 75 -m 25 42 75 -m 25 43 75 -m 26 20 75 -m 26 21 75 -m 26 22 75 -m 26 23 75 -m 26 24 75 -m 26 25 75 -m 26 19 75 -m 26 27 75 -m 26 28 75 -m 26 29 75 -m 26 30 75 -m 26 31 75 -m 26 32 75 -m 26 33 75 -m 26 34 75 -m 26 35 75 -m 26 36 75 -m 26 37 75 -m 26 38 75 -m 26 39 75 -m 26 40 75 -m 26 41 75 -m 26 42 75 -m 26 43 75 -m 27 20 75 -m 27 21 75 -m 27 22 75 -m 27 23 75 -m 27 24 75 -m 27 25 75 -m 27 26 75 -m 27 19 75 -m 27 28 75 -m 27 29 75 -m 27 30 75 -m 27 31 75 -m 27 32 75 -m 27 33 75 -m 27 34 75 -m 27 35 75 -m 27 36 75 -m 27 37 75 -m 27 38 75 -m 27 39 75 -m 27 40 75 -m 27 41 75 -m 27 42 75 -m 27 43 75 -m 28 20 75 -m 28 21 75 -m 28 22 75 -m 28 23 75 -m 28 24 75 -m 28 25 75 -m 28 26 75 -m 28 27 75 -m 28 19 75 -m 28 29 75 -m 28 30 75 -m 28 31 75 -m 28 32 75 -m 28 33 75 -m 28 34 75 -m 28 35 75 -m 28 36 75 -m 28 37 75 -m 28 38 75 -m 28 39 75 -m 28 40 75 -m 28 41 75 -m 28 42 75 -m 28 43 75 -m 29 20 75 -m 29 21 75 -m 29 22 75 -m 29 23 75 -m 29 24 75 -m 29 25 75 -m 29 26 75 -m 29 27 75 -m 29 28 75 -m 29 19 75 -m 29 30 75 -m 29 31 75 -m 29 32 75 -m 29 33 75 -m 29 34 75 -m 29 35 75 -m 29 36 75 -m 29 37 75 -m 29 38 75 -m 29 39 75 -m 29 40 75 -m 29 41 75 -m 29 42 75 -m 29 43 75 -m 30 20 75 -m 30 21 75 -m 30 22 75 -m 30 23 75 -m 30 24 75 -m 30 25 75 -m 30 26 75 -m 30 27 75 -m 30 28 75 -m 30 29 75 -m 30 19 75 -m 30 31 75 -m 30 32 75 -m 30 33 75 -m 30 34 75 -m 30 35 75 -m 30 36 75 -m 30 37 75 -m 30 38 75 -m 30 39 75 -m 30 40 75 -m 30 41 75 -m 30 42 75 -m 30 43 75 -m 31 20 75 -m 31 21 75 -m 31 22 75 -m 31 23 75 -m 31 24 75 -m 31 25 75 -m 31 26 75 -m 31 27 75 -m 31 28 75 -m 31 29 75 -m 31 30 75 -m 31 19 75 -m 31 32 75 -m 31 33 75 -m 31 34 75 -m 31 35 75 -m 31 36 75 -m 31 37 75 -m 31 38 75 -m 31 39 75 -m 31 40 75 -m 31 41 75 -m 31 42 75 -m 31 43 75 -m 32 20 75 -m 32 21 75 -m 32 22 75 -m 32 23 75 -m 32 24 75 -m 32 25 75 -m 32 26 75 -m 32 27 75 -m 32 28 75 -m 32 29 75 -m 32 30 75 -m 32 31 75 -m 32 19 75 -m 32 33 75 -m 32 34 75 -m 32 35 75 -m 32 36 75 -m 32 37 75 -m 32 38 75 -m 32 39 75 -m 32 40 75 -m 32 41 75 -m 32 42 75 -m 32 43 75 -m 33 20 75 -m 33 21 75 -m 33 22 75 -m 33 23 75 -m 33 24 75 -m 33 25 75 -m 33 26 75 -m 33 27 75 -m 33 28 75 -m 33 29 75 -m 33 30 75 -m 33 31 75 -m 33 32 75 -m 33 19 75 -m 33 34 75 -m 33 35 75 -m 33 36 75 -m 33 37 75 -m 33 38 75 -m 33 39 75 -m 33 40 75 -m 33 41 75 -m 33 42 75 -m 33 43 75 -m 34 20 75 -m 34 21 75 -m 34 22 75 -m 34 23 75 -m 34 24 75 -m 34 25 75 -m 34 26 75 -m 34 27 75 -m 34 28 75 -m 34 29 75 -m 34 30 75 -m 34 31 75 -m 34 32 75 -m 34 33 75 -m 34 19 75 -m 34 35 75 -m 34 36 75 -m 34 37 75 -m 34 38 75 -m 34 39 75 -m 34 40 75 -m 34 41 75 -m 34 42 75 -m 34 43 75 -m 35 20 75 -m 35 21 75 -m 35 22 75 -m 35 23 75 -m 35 24 75 -m 35 25 75 -m 35 26 75 -m 35 27 75 -m 35 28 75 -m 35 29 75 -m 35 30 75 -m 35 31 75 -m 35 32 75 -m 35 33 75 -m 35 34 75 -m 35 19 75 -m 35 36 75 -m 35 37 75 -m 35 38 75 -m 35 39 75 -m 35 40 75 -m 35 41 75 -m 35 42 75 -m 35 43 75 -m 36 20 75 -m 36 21 75 -m 36 22 75 -m 36 23 75 -m 36 24 75 -m 36 25 75 -m 36 26 75 -m 36 27 75 -m 36 28 75 -m 36 29 75 -m 36 30 75 -m 36 31 75 -m 36 32 75 -m 36 33 75 -m 36 34 75 -m 36 35 75 -m 36 19 75 -m 36 37 75 -m 36 38 75 -m 36 39 75 -m 36 40 75 -m 36 41 75 -m 36 42 75 -m 36 43 75 -m 37 20 75 -m 37 21 75 -m 37 22 75 -m 37 23 75 -m 37 24 75 -m 37 25 75 -m 37 26 75 -m 37 27 75 -m 37 28 75 -m 37 29 75 -m 37 30 75 -m 37 31 75 -m 37 32 75 -m 37 33 75 -m 37 34 75 -m 37 35 75 -m 37 36 75 -m 37 19 75 -m 37 38 75 -m 37 39 75 -m 37 40 75 -m 37 41 75 -m 37 42 75 -m 37 43 75 -m 38 20 75 -m 38 21 75 -m 38 22 75 -m 38 23 75 -m 38 24 75 -m 38 25 75 -m 38 26 75 -m 38 27 75 -m 38 28 75 -m 38 29 75 -m 38 30 75 -m 38 31 75 -m 38 32 75 -m 38 33 75 -m 38 34 75 -m 38 35 75 -m 38 36 75 -m 38 37 75 -m 38 19 75 -m 38 39 75 -m 38 40 75 -m 38 41 75 -m 38 42 75 -m 38 43 75 -m 39 20 75 -m 39 21 75 -m 39 22 75 -m 39 23 75 -m 39 24 75 -m 39 25 75 -m 39 26 75 -m 39 27 75 -m 39 28 75 -m 39 29 75 -m 39 30 75 -m 39 31 75 -m 39 32 75 -m 39 33 75 -m 39 34 75 -m 39 35 75 -m 39 36 75 -m 39 37 75 -m 39 38 75 -m 39 19 75 -m 39 40 75 -m 39 41 75 -m 39 42 75 -m 39 43 75 -m 40 20 75 -m 40 21 75 -m 40 22 75 -m 40 23 75 -m 40 24 75 -m 40 25 75 -m 40 26 75 -m 40 27 75 -m 40 28 75 -m 40 29 75 -m 40 30 75 -m 40 31 75 -m 40 32 75 -m 40 33 75 -m 40 34 75 -m 40 35 75 -m 40 36 75 -m 40 37 75 -m 40 38 75 -m 40 39 75 -m 40 19 75 -m 40 41 75 -m 40 42 75 -m 40 43 75 -m 41 20 75 -m 41 21 75 -m 41 22 75 -m 41 23 75 -m 41 24 75 -m 41 25 75 -m 41 26 75 -m 41 27 75 -m 41 28 75 -m 41 29 75 -m 41 30 75 -m 41 31 75 -m 41 32 75 -m 41 33 75 -m 41 34 75 -m 41 35 75 -m 41 36 75 -m 41 37 75 -m 41 38 75 -m 41 39 75 -m 41 40 75 -m 41 19 75 -m 41 42 75 -m 41 43 75 -m 42 20 75 -m 42 21 75 -m 42 22 75 -m 42 23 75 -m 42 24 75 -m 42 25 75 -m 42 26 75 -m 42 27 75 -m 42 28 75 -m 42 29 75 -m 42 30 75 -m 42 31 75 -m 42 32 75 -m 42 33 75 -m 42 34 75 -m 42 35 75 -m 42 36 75 -m 42 37 75 -m 42 38 75 -m 42 39 75 -m 42 40 75 -m 42 41 75 -m 42 19 75 -m 42 43 75 -m 43 20 75 -m 43 21 75 -m 43 22 75 -m 43 23 75 -m 43 24 75 -m 43 25 75 -m 43 26 75 -m 43 27 75 -m 43 28 75 -m 43 29 75 -m 43 30 75 -m 43 31 75 -m 43 32 75 -m 43 33 75 -m 43 34 75 -m 43 35 75 -m 43 36 75 -m 43 37 75 -m 43 38 75 -m 43 39 75 -m 43 40 75 -m 43 41 75 -m 43 42 75 -m 43 19 75 -n 1 0.0556 -n 2 0.0556 -n 3 0.0556 -n 4 0.0556 -n 5 0.0556 -n 6 0.0556 -n 7 0.0556 -n 8 0.0556 -n 9 0.0556 -n 10 0.0556 -n 11 0.0556 -n 12 0.0556 -n 13 0.0556 -n 14 0.0556 -n 15 0.0556 -n 16 0.0556 -n 17 0.0556 -n 18 0.0556 -n 19 0.006 -n 20 0.006 -n 21 0.006 -n 22 0.006 -n 23 0.006 -n 24 0.006 -n 25 0.006 -n 26 0.006 -n 27 0.006 -n 28 0.006 -n 29 0.006 -n 30 0.006 -n 31 0.006 -n 32 0.006 -n 33 0.006 -n 34 0.006 -n 35 0.006 -n 36 0.006 -n 37 0.006 -n 38 0.006 -n 39 0.006 -n 40 0.006 -n 41 0.006 -n 42 0.006 -n 43 0.006 -ej 0.002 18 1 -ej 0.002 17 1 -ej 0.002 16 1 -ej 0.002 15 1  -ej 0.002 14 1 -ej 0.002 13 1 -ej 0.002 12 1 -ej 0.002 11 1 -ej 0.002 10 1 -ej 0.002 9 1 -ej 0.002 8 1 -ej 0.002 7 1 -ej 0.002 6 1 -ej 0.002 5 1 -ej 0.002 4 1 -ej 0.002 3 1 -ej 0.002 2 1 -ej 0.002 43 19 -ej 0.002 42 19 -ej 0.002 41 19 -ej 0.002 40 19 -ej 0.002 39 19 -ej 0.002 38 19 -ej 0.002 37 19 -ej 0.002 36 19 -ej 0.002 35 19 -ej 0.002 34 19 -ej 0.002 33 19 -ej 0.002 32 19 -ej 0.002 31 19 -ej 0.002 30 19 -ej 0.002 29 19 -ej 0.002 28 19 -ej 0.002 27 19 -ej 0.002 26 19 -ej 0.002 25 19 -ej 0.002 24 19 -ej 0.002 23 19 -ej 0.002 22 19 -ej 0.002 21 19 -ej 0.002 20 19 -eg 0.002 19 194.8 -eg 0.002 1 21.26 -ej 0.0206 19 1 -eG 0.0206 0 > Ei2.1circ.txt
[truncated: 151,290 more chars]
